# Supplementary material for: Characteristics and immune functions of the endogenous CRISPR-Cas systems in myxobacteria
Source: mSystems. 2024 May 15;9(6):e01210-23. doi: 10.1128/msystems.01210-23 (PMC11237760; doi:10.1128/msystems.01210-23)
Supplement: Data Set S1 — Collection of myxobacterial genomes. [file msystems.01210-23-s0001.xlsx]

## Sheet: myxobacterial genomes
Collection of myxobacterial genomes	legends for each column are labeled in green background
Organism name	Assembly level	GenBank assembly accession	RefSeq assembly accession	Size(Mb)	GC%	Scaffolds	Release Date
Aggregicoccus sp. 17bor-14	Scaffold	GCA_009659535.1	GCF_009659535.1	6.9262	73	38	2019-11-12
Anaeromyxobacter dehalogenans 2CP-1	Complete Genome	GCA_000022145.1	GCF_000022145.1	5.02933	74.7	1	2009-01-12
Anaeromyxobacter dehalogenans 2CP-C	Complete Genome	GCA_000013385.1	GCF_000013385.1	5.01348	74.9	1	2006-01-27
Anaeromyxobacter dehalogenans SulCav_AS07-7_70_20	Scaffold	GCA_020722625.1	n/a	3.39586	70.3	508	2021-11-02
Anaeromyxobacter dehalogenans SulCav_GS10_10_30_16	Scaffold	GCA_020718735.1	n/a	3.88237	29.9	651	2021-11-02
Anaeromyxobacter dehalogenans SulCav_PC08_3_2_29_11	Scaffold	GCA_020718425.1	n/a	1.58594	29.3	294	2021-11-02
Anaeromyxobacter dehalogenans SulCav_PC08_3_29_11	Scaffold	GCA_020718465.1	n/a	2.97977	28.5	259	2021-11-02
Anaeromyxobacter sp. CR_Sed_300A_bin.3	Contig	GCA_020028115.1	n/a	2.97125	73.6	597	2021-09-17
Anaeromyxobacter sp. EFPC_17	Contig	GCA_016880435.1	n/a	2.52639	72.9	993	2021-02-12
Anaeromyxobacter sp. Fw109-5	Complete Genome	GCA_000017505.1	GCF_000017505.1	5.27799	73.5	1	2007-07-17
Anaeromyxobacter sp. K	Complete Genome	GCA_000020805.1	GCF_000020805.1	5.06163	74.8	1	2008-08-15
Anaeromyxobacter sp. OdNW_18-Q3-R42-56_BAT3C.134_sub	Contig	GCA_016718565.1	n/a	5.2169	74.9	18	2021-01-19
Anaeromyxobacter sp. PSR-1	Contig	GCA_000964525.1	GCF_000964525.1	4.86375	74.4	344	2015-03-20
Anaeromyxobacter sp. RBG_16_69_14	Scaffold	GCA_001768075.1	n/a	5.63848	68.9	157	2016-10-18
Anaeromyxobacter sp. Red267	Contig	GCA_013340205.1	GCF_013340205.1	4.82983	74.5	17	2020-06-09
Anaeromyxobacter sp. Viby_18-Q3-R106-67_MAXAC.089	Contig	GCA_016720265.1	n/a	5.11124	75	21	2021-01-19
Anaeromyxobacteraceae bacterium b14_HoplandSoilSeptJan	Contig	GCA_021154205.1	n/a	1.14645	-	173	2021-12-10
Anaeromyxobacteraceae bacterium CTSoil_095	Scaffold	GCA_018262375.1	n/a	3.16905	72	824	2021-05-04
Archangiaceae bacterium EsbW_18-Q3-R4-48_MAXAC.252	Contig	GCA_016714225.1	n/a	10.1344	70.1	48	2021-01-19
Archangiaceae bacterium LZH	Contig	GCA_016879935.1	n/a	9.52737	67.8	445	2021-02-11
Archangium gephyra DSM 2261	Complete Genome	GCA_001027285.1	GCF_001027285.1	12.4894	69.4	1	2015-06-03
Archangium gephyra DSM 2261	Scaffold	GCA_003387095.1	GCF_003387095.1	12.4337	69.4	60	2018-08-14
Archangium gephyra S2_003_000_R2_14	Contig	GCA_003243425.1	n/a	8.03632	66.9	272	2018-06-18
Archangium primigenium ATCC 29037	Contig	GCA_016904885.1	GCF_016904885.1	9.49155	70.7	3	2021-02-17
Archangium sp. Cb G35	Contig	GCA_001896145.1	GCF_001896145.1	12.9276	68.8	41	2016-12-09
Archangium sp. new MAG-74	Contig	GCA_016793585.1	n/a	8.98203	68.2	1194	2021-02-01
Archangium sp. new MAG-75	Contig	GCA_016792935.1	n/a	8.82864	66.2	740	2021-02-01
Archangium sp. new MAG-76	Contig	GCA_016793525.1	n/a	3.21114	68.3	529	2021-02-01
Archangium sp. SZUA-606	Scaffold	GCA_003249315.1	n/a	7.01718	68.8	1053	2018-06-19
Archangium violaceum Cb vi76	Contig	GCA_000733295.1	GCF_000733295.1	12.5378	68.9	431	2014-07-25
Archangium violaceum SDU34	Complete Genome	GCA_016859125.1	GCF_016859125.1	12.6779	68.4	1	2021-02-10
Archangium violaceum SDU8	Complete Genome	GCA_016887565.1	GCF_016887565.1	13.214	68.9	1	2021-02-14
Byssovorax cruenta JCM 12614	Contig	GCA_001312805.1	n/a	5.98731	66.6	4996	2015-10-01
Candidatus Fimimonas merdipullorum ChiHjej12B11-7776	Contig	GCA_018713905.1	n/a	1.29835	53.2	103	2021-06-04
Candidatus Fimimonas gallinarum CHK121-14286	Contig	GCA_018712065.1	n/a	1.43072	46.1	47	2021-06-04
Chondromyces apiculatus DSM 436	Contig	GCA_000601485.1	GCF_000601485.1	11.5777	70.3	182	2014-03-27
Chondromyces crocatus Cm c5	Complete Genome	GCA_001189295.1	GCF_001189295.1	11.3881	68.7	1	2015-07-30
Citreicoccus inhibens M34	Contig	GCA_019039035.1	GCF_019039035.1	9.04682	69.5	123	2021-06-26
Corallococcus aberystwythensis AB050A	Contig	GCA_003612165.1	GCF_003612165.1	9.98184	70	625	2018-10-04
Corallococcus carmarthensis CA043D	Contig	GCA_003611695.1	GCF_003611695.1	10.7938	69.9	530	2018-10-04
Corallococcus carmarthensis CA046B	Contig	GCA_013116625.1	GCF_013116625.1	10.7435	69.8	1079	2020-05-18
Corallococcus coralloides B035	Complete Genome	GCA_004104415.1	GCF_004104415.1	9.58789	70.3	1	2019-01-24
Corallococcus coralloides CA044C	Contig	GCA_013116665.1	GCF_013116665.1	10.0541	70	1379	2020-05-18
Corallococcus coralloides DSM 2259	Complete Genome	GCA_000255295.1	GCF_000255295.1	10.0806	69.9	1	2012-03-20
Corallococcus exercitus AB043A	Contig	GCA_003611585.1	GCF_003611585.1	10.1482	70.3	961	2018-10-04
Corallococcus exercitus AB043B	Contig	GCA_013116705.1	GCF_013116705.1	10.2561	70.2	690	2020-05-18
Corallococcus exercitus CA046A	Contig	GCA_013116615.1	GCF_013116615.1	9.89514	70.5	874	2020-05-18
Corallococcus exiguus 14696	Contig	GCA_006376655.1	GCF_006376655.1	10.4608	69.5	880	2019-06-16
Corallococcus exiguus AB016	Contig	GCA_012985275.1	GCF_012985275.1	10.7482	69.4	1212	2020-05-07
Corallococcus exiguus AB031	Contig	GCA_012985225.1	GCF_012985225.1	10.4336	69.7	611	2020-05-07
Corallococcus exiguus AB032A	Contig	GCA_013155175.1	GCF_013155175.1	10.4432	69.6	972	2020-05-24
Corallococcus exiguus AB038A	Contig	GCA_013155195.1	GCF_013155195.1	10.5738	69.4	631	2020-05-24
Corallococcus exiguus AB039A	Contig	GCA_013155575.1	GCF_013155575.1	10.5375	69.4	716	2020-05-24
Corallococcus exiguus AB051	Contig	GCA_012985245.1	GCF_012985245.1	10.7615	69.5	1378	2020-05-07
Corallococcus exiguus AM006	Contig	GCA_013248865.1	GCF_013248865.1	10.5894	69.5	865	2020-06-02
Corallococcus exiguus AM007	Contig	GCA_013248925.1	GCF_013248925.1	10.4644	69.6	1264	2020-06-02
Corallococcus exiguus CA046D	Contig	GCA_013248915.1	GCF_013248915.1	10.5029	69.5	955	2020-06-02
Corallococcus exiguus CA048	Contig	GCA_012985235.1	GCF_012985235.1	10.349	69.6	723	2020-05-07
Corallococcus exiguus DSM 14696	Contig	GCA_009909105.1	GCF_009909105.1	10.4095	69.6	36	2020-01-20
Corallococcus exiguus NCCRE002	Contig	GCA_017302975.1	GCF_017302975.1	10.5384	69.7	8	2021-03-08
Corallococcus interemptor AB047A	Contig	GCA_003668875.1	GCF_003668875.1	9.47194	70	459	2018-10-04
Corallococcus llansteffanensis CA051B	Contig	GCA_003612055.1	GCF_003612055.1	10.5264	70.3	1244	2018-10-04
Corallococcus macrosporus ATCC 29039	Contig	GCA_017302985.1	GCF_017302985.1	9.81174	70.4	17	2021-03-08
Corallococcus macrosporus DSM 14697	Complete Genome	GCA_002305895.1	GCF_002305895.1	8.97351	70.6	1	2017-09-15
Corallococcus macrosporus HW-1	Complete Genome	GCA_000219105.1	GCF_000219105.1	9.00359	70.6	1	2011-06-22
Corallococcus praedator CA031B	Contig	GCA_003612125.1	GCF_003612125.1	10.5107	69.7	1491	2018-10-04
Corallococcus sicarius CA040B	Contig	GCA_003611735.1	GCF_003611735.1	10.3931	70.2	802	2018-10-04
Corallococcus sp. AB011P	Scaffold	GCA_003611605.1	GCF_003611605.1	10.1775	69.8	101	2018-10-04
Corallococcus sp. AB018	Contig	GCA_003986945.1	GCF_003986945.1	10.4531	69.4	647	2018-12-31
Corallococcus sp. AB030	Contig	GCA_003668965.1	GCF_003668965.1	10.635	69.6	552	2018-10-04
Corallococcus sp. AB032C	Contig	GCA_003668935.1	GCF_003668935.1	10.4473	69.5	298	2018-10-04
Corallococcus sp. AB038B	Scaffold	GCA_003668955.1	GCF_003668955.1	10.7748	69.3	471	2018-10-04
Corallococcus sp. AB045	Contig	GCA_003668895.1	GCF_003668895.1	9.93989	69.9	440	2018-10-04
Corallococcus sp. AB049A	Contig	GCA_003668885.1	GCF_003668885.1	9.51211	69.8	1514	2018-10-04
Corallococcus sp. AS-1-12	Contig	GCA_020036995.1	GCF_020036995.1	9.56515	70.8	113	2021-09-19
Corallococcus sp. AS-1-6	Contig	GCA_020037015.1	GCF_020037015.1	9.50334	70.7	82	2021-09-19
Corallococcus sp. c25j21	Contig	GCA_009909145.1	GCF_009909145.1	9.23229	70.7	62	2020-01-20
Corallococcus sp. CA031C	Contig	GCA_003612115.1	GCF_003612115.1	10.2302	69.9	562	2018-10-04
Corallococcus sp. CA041A	Contig	GCA_003612075.1	GCF_003612075.1	10.2631	69.5	794	2018-10-04
Corallococcus sp. CA047B	Contig	GCA_003612065.1	GCF_003612065.1	10.3352	69.9	762	2018-10-04
Corallococcus sp. CA049B	Contig	GCA_003611685.1	GCF_003611685.1	9.63214	70.2	496	2018-10-04
Corallococcus sp. CA053C	Contig	GCA_003611675.1	GCF_003611675.1	10.5024	70.2	937	2018-10-04
Corallococcus sp. CA054B	Contig	GCA_003611625.1	GCF_003611625.1	9.91043	70	454	2018-10-04
Corallococcus sp. CAG:1435	Scaffold	GCA_000433775.1	GCF_000433775.1 (suppressed)	1.56435	45.8	57	2013-05-31
Corallococcus sp. EGB	Complete Genome	GCA_019968905.1	GCF_019968905.1	9.43117	70.4	1	2021-09-14
Corallococcus sp. H22C18031201	Contig	GCA_003600865.1	GCF_003600865.1	9.06952	69.5	75	2018-09-27
Corallococcus sp. NCSPR001	Contig	GCA_017309135.1	GCF_017309135.1	9.78518	70.1	3	2021-03-08
Corallococcus sp. Z5C101001	Contig	GCA_007352635.1	GCF_007352635.1	9.07793	70.7	67	2019-07-23
Corallococcus sp. ZKHCc1 1396	Contig	GCA_014930455.1	GCF_014930455.1	9.43761	70.6	68	2020-10-23
Corallococcus terminator CA054A	Contig	GCA_003611635.1	GCF_003611635.1	10.3517	69.5	863	2018-10-04
Cystobacter ferrugineus Cbfe23	Contig	GCA_001887355.1	GCF_001887355.1	12.0518	68.5	42	2016-11-29
Cystobacter fuscus DSM 2262	Contig	GCA_000335475.2	GCF_000335475.2	12.2824	68.6	76	2013-01-31
Cystobacter fuscus DSM 52655	Complete Genome	GCA_002305875.1	GCF_002305875.1	12.3497	68.5	1	2017-09-15
Cystobacter gracilis DSM 14753	Contig	GCA_020103725.1	GCF_020103725.1	11.7316	69.3	82	2021-09-23
Cystobacterineae bacterium Co191P1bin43	Contig	GCA_009786635.1	n/a	1.97968	54.4	193	2019-12-20
Cystobacterineae bacterium Co191P3bin57	Contig	GCA_009787575.1	n/a	1.74683	54.3	158	2019-12-20
Cystobacterineae bacterium Emb289P3bin65	Contig	GCA_009781495.1	n/a	2.27435	54.7	102	2019-12-20
Cystobacterineae bacterium Th196P3bin117	Scaffold	GCA_009782175.1	n/a	2.70066	53	65	2019-12-20
Enhygromyxa salina DSM 15201	Contig	GCA_000737335.3	GCF_000737335.2	10.4353	67.4	330	2014-08-04
Enhygromyxa salina SWB005	Contig	GCA_002994615.1	GCF_002994615.1	9.01044	69.6	312	2018-03-12
Enhygromyxa salina SWB007	Contig	GCA_002994635.1	GCF_002994635.1	10.6027	68.2	192	2018-03-12
Haliangium ochraceum BE2012_68_85	Scaffold	GCA_020724705.1	n/a	5.02201	67.5	93	2021-11-02
Haliangium ochraceum DSM 14365	Complete Genome	GCA_000024805.1	GCF_000024805.1	9.44631	69.5	1	2009-10-27
Haliangium ochraceum FI88_72_8	Scaffold	GCA_020723425.1	n/a	7.75836	72.2	964	2021-11-02
Haliangium sp. UPWRP_2	Contig	GCA_002212765.2	GCF_002212765.2	2.37146	63.7	462	2017-06-30
Hyalangium minutum DSM 14724	Contig	GCA_000737315.1	GCF_000737315.1	11.1862	68	44	2014-08-04
Hyalangium sp. H56D21	Scaffold	GCA_020103695.1	GCF_020103695.1	13.5592	67.1	101	2021-09-23
Kofleriaceae bacterium Bin8.14	Contig	GCA_013368795.1	n/a	9.80501	68.3	723	2020-06-23
Kofleriaceae bacterium Go_Eff_bin_328	Scaffold	GCA_017991265.1	n/a	7.23571	74	866	2021-04-15
Kofleriaceae bacterium Go_SlAct_bin_23	Scaffold	GCA_017989835.1	n/a	7.5974	73.8	405	2021-04-15
Kofleriaceae bacterium Go_SlAct_bin_429	Scaffold	GCA_017991235.1	n/a	8.74224	74.2	840	2021-04-15
Kofleriaceae bacterium Gw_Eff_bin_25	Scaffold	GCA_018062915.1	n/a	9.01283	73.2	309	2021-04-17
Kofleriaceae bacterium Gw_SlAct_bin_279	Scaffold	GCA_018058095.1	n/a	7.56563	73.9	227	2021-04-17
Kofleriaceae bacterium Gw_SlAct_bin_340	Scaffold	GCA_018057825.1	n/a	8.89283	73.2	84	2021-04-17
Kofleriaceae bacterium Gw_SlAct_bin_39	Scaffold	GCA_018057605.1	n/a	5.49831	58.8	677	2021-04-17
Kofleriaceae bacterium Gw_SlPrim_bin_156	Scaffold	GCA_018055015.1	n/a	8.77577	73.3	264	2021-04-17
Kofleriaceae bacterium H4_MYX2	Contig	GCA_015075455.1	n/a	9.59893	74.7	133	2020-10-29
Kofleriaceae bacterium HK-STAS-MYXO-12	Contig	GCA_020633495.1	n/a	8.15816	74.1	78	2021-10-26
Kofleriaceae bacterium HK-STAS-MYXO-13	Contig	GCA_020633375.1	n/a	5.78372	74.2	111	2021-10-26
Kofleriaceae bacterium MAG_26	Contig	GCA_019912685.1	n/a	8.28244	71.2	1767	2021-09-08
Kofleriaceae bacterium NORP324	Contig	GCA_016763395.1	n/a	5.9415	53.8	918	2021-01-27
Kofleriaceae bacterium SB29	Contig	GCA_008933505.1	n/a	4.64032	70.1	1403	2019-10-09
Kofleriaceae bacterium SZUA-251	Contig	GCA_003236095.1	n/a	1.83602	65.6	329	2018-06-18
Labilithrix luteola DSM 27648	Complete Genome	GCA_001263205.1	GCF_001263205.1	12.1915	66.1	1	2015-08-07
Labilithrix sp. ACE_MYX10	Contig	GCA_019637105.1	n/a	8.45423	72.4	334	2021-08-16
Labilithrix sp. ACE_MYX4	Contig	GCA_019637235.1	n/a	8.08378	71.7	397	2021-08-16
Labilithrix sp. ACE_MYX5	Contig	GCA_019637195.1	n/a	10.0951	71.7	381	2021-08-16
Labilithrix sp. ACE_MYX6	Contig	GCA_019637215.1	n/a	8.36341	71.2	154	2021-08-16
Labilithrix sp. ACE_MYX7	Contig	GCA_019637225.1	n/a	8.22519	71.2	182	2021-08-16
Labilithrix sp. ACE_MYX8	Contig	GCA_019637175.1	n/a	9.11908	70.2	151	2021-08-16
Labilithrix sp. ACE_MYX9	Contig	GCA_019637155.1	n/a	10.1106	70.6	46	2021-08-16
Melittangium boletus DSM 14713	Complete Genome	GCA_002305855.1	GCF_002305855.1	9.91044	68.4	1	2017-09-15
Minicystis rosea DSM 24000	Complete Genome	GCA_001931535.1	GCF_001931535.1	16.0407	69.1	1	2017-01-04
Minicystis sp. SZUA-566	Scaffold	GCA_003249835.1	n/a	7.18969	64.4	2307	2018-06-19
Myxococcaceae bacterium AER1_7	Contig	GCA_015999675.1	n/a	1.19709	47.2	21	2020-12-13
Myxococcaceae bacterium AER2_1	Scaffold	GCA_016000045.1	n/a	1.32178	47.2	11	2020-12-13
Myxococcaceae bacterium Chersky_276	Contig	GCA_017881345.1	n/a	4.80333	71.1	517	2021-04-08
Myxococcaceae bacterium Chersky_835	Contig	GCA_017881265.1	n/a	4.43521	69.4	81	2021-04-08
Myxococcaceae bacterium CTSoil_096	Scaffold	GCA_018262385.1	n/a	5.5724	69.6	1057	2021-05-04
Myxococcaceae bacterium GW715_bin.15	Contig	GCA_004297725.1	n/a	9.39288	72.4	197	2019-02-25
Myxococcaceae bacterium HOG29	Contig	GCA_019686135.1	n/a	5.50453	69.6	245	2021-08-18
Myxococcaceae bacterium JPH2	Contig	GCA_016458225.1	n/a	8.99497	69.5	144	2021-01-02
Myxococcaceae bacterium M069S2SP1A73QC	Contig	GCA_020247085.1	n/a	7.35666	72	641	2021-10-04
Myxococcaceae bacterium M122S2SP1A73QC	Contig	GCA_020247105.1	n/a	5.88811	72	1080	2021-10-04
Myxococcaceae bacterium metabat2.71	Contig	GCA_003818285.1	n/a	5.76687	70.6	502	2018-11-25
Myxococcaceae bacterium MYXO	Contig	GCA_905339255.1	n/a	4.28038	68.9	336	2021-03-19
Myxococcaceae bacterium new MAG-72	Contig	GCA_016793725.1	n/a	9.75416	69.6	939	2021-02-01
Myxococcaceae bacterium new MAG-73	Contig	GCA_016793095.1	n/a	8.8106	70.4	93	2021-02-01
Myxococcaceae bacterium PMG_114	Scaffold	GCA_004173805.1	n/a	1.70907	65.4	908	2019-02-12
Myxococcaceae bacterium PMG_225	Contig	GCA_004173515.1	n/a	10.2017	69.9	888	2019-02-12
Myxococcaceae bacterium PMG_239	Scaffold	GCA_004173885.1	n/a	2.87532	69.5	1655	2019-02-12
Myxococcaceae bacterium RGIG1921	Contig	GCA_017396645.1	n/a	1.84684	65.9	713	2021-03-18
Myxococcaceae bacterium RGIG5499	Contig	GCA_017500825.1	n/a	2.91605	64.1	125	2021-03-22
Myxococcaceae bacterium SSF41	Contig	GCA_019694595.1	n/a	7.27579	71.6	394	2021-08-19
Myxococcaceae bacterium SSF57	Contig	GCA_019694575.1	n/a	5.27758	61.3	220	2021-08-19
Myxococcaceae bacterium Zod_Metabat.575	Contig	GCA_016926755.1	n/a	9.59222	69.7	409	2021-02-24
Myxococcales bacterium 13_1_40CM_2_68_15	Scaffold	GCA_001919095.1	n/a	1.16913	68.2	447	2016-12-23
Myxococcales bacterium 68-20	Scaffold	GCA_001899635.1	n/a	11.8925	68.4	52	2016-12-09
Myxococcales bacterium AalW_18-Q3-R10-53_BAT3C.9	Contig	GCA_016704525.1	n/a	7.46654	71.6	21	2021-01-19
Myxococcales bacterium ACE_MYX12	Contig	GCA_019637115.1	n/a	8.88085	71.6	434	2021-08-16
Myxococcales bacterium AS06rmzACSIP_366	Contig	GCA_012744445.1	n/a	3.76544	70.4	236	2020-04-23
Myxococcales bacterium AS06rmzACSIP_372	Contig	GCA_012514535.1	n/a	5.77284	70.3	442	2020-04-17
Myxococcales bacterium AS06rmzACSIP_83	Contig	GCA_012513515.1	n/a	1.78684	50	42	2020-04-17
Myxococcales bacterium AS10tlH2TH_424	Contig	GCA_012522445.1	n/a	3.11955	62.3	143	2020-04-18
Myxococcales bacterium AS27yjCOA_137	Contig	GCA_012798435.1	n/a	5.04527	68.1	129	2020-04-24
Myxococcales bacterium AS27yjCOA_30	Contig	GCA_012517325.1	n/a	5.24692	61.5	134	2020-04-18
Myxococcales bacterium AS27yjCOA_73	Contig	GCA_012797735.1	n/a	5.30533	72.8	662	2020-04-24
Myxococcales bacterium Aved_18-Q3-R54-62_BATAC.150	Contig	GCA_016703425.1	n/a	9.0232	68.3	31	2021-01-19
Myxococcales bacterium Baikal-deep-G128	Contig	GCA_009692605.1	n/a	3.8896	68	186	2019-11-22
Myxococcales bacterium Baikal-deep-G130	Contig	GCA_009692585.1	n/a	4.78198	69.2	87	2019-11-22
Myxococcales bacterium Baikal-deep-G131	Contig	GCA_009692555.1	n/a	6.10137	70.3	283	2019-11-22
Myxococcales bacterium Baikal-deep-G132	Contig	GCA_009692535.1	n/a	3.62979	70.5	235	2019-11-22
Myxococcales bacterium Baikal-deep-G134	Contig	GCA_009692485.1	n/a	4.12866	66.8	277	2019-11-22
Myxococcales bacterium Baikal-deep-G135	Contig	GCA_009692505.1	n/a	4.9444	67.2	254	2019-11-22
Myxococcales bacterium Baikal-deep-G136	Contig	GCA_009692465.1	n/a	5.82219	61.2	294	2019-11-22
Myxococcales bacterium Baikal-deep-G138	Contig	GCA_009692425.1	n/a	4.94346	69.1	137	2019-11-22
Myxococcales bacterium Bin_62_4	Contig	GCA_009885595.1	n/a	6.5298	69	1259	2020-01-15
Myxococcales bacterium bin12s	Scaffold	GCA_014240165.1	n/a	4.27624	63.2	156	2020-08-18
Myxococcales bacterium bin13p	Scaffold	GCA_014240065.1	n/a	4.71743	65.9	237	2020-08-18
Myxococcales bacterium bin22s	Scaffold	GCA_014238595.1	n/a	1.61146	39.4	216	2020-08-18
Myxococcales bacterium bin23.maxbin.ball.042	Scaffold	GCA_013298625.1	n/a	9.8114	69.2	249	2020-06-08
Myxococcales bacterium bin26.maxbin.ball.049	Scaffold	GCA_013297655.1	n/a	9.92146	67.8	546	2020-06-08
Myxococcales bacterium bin5	Chromosome	GCA_020351445.1	n/a	3.54308	62.4	1	2021-10-07
Myxococcales bacterium bin59p	Scaffold	GCA_014239625.1	n/a	5.30247	66.9	1286	2020-08-18
Myxococcales bacterium bin6o	Contig	GCA_014238175.1	n/a	0.824584	52.1	236	2020-08-18
Myxococcales bacterium bin76.metabat.ball.192	Scaffold	GCA_013298325.1	n/a	5.21796	65.1	731	2020-06-08
Myxococcales bacterium bin861	Chromosome	GCA_020354595.1	n/a	2.7793	63.3	1	2021-10-07
Myxococcales bacterium Bjer_18-Q3-R1-45_MAXAC.048	Contig	GCA_016708565.1	n/a	10.1733	73.9	40	2021-01-19
Myxococcales bacterium BOG_genome_mining.99	Contig	GCA_903970525.1	n/a	2.94454	39.8	279	2020-07-10
Myxococcales bacterium CG_2015-01_69_45	Scaffold	GCA_009992505.1	n/a	3.7543	69.3	587	2020-01-29
Myxococcales bacterium CP_BM_RX_R9_20	Contig	GCA_019239335.1	n/a	4.97397	71.5	1496	2021-07-15
Myxococcales bacterium CPC1447	Contig	GCA_002685155.1	n/a	2.88048	42.7	226	2017-10-24
Myxococcales bacterium CPC88	Contig	GCA_002683145.1	n/a	6.42613	74	558	2017-10-24
Myxococcales bacterium CSSed11_303	Contig	GCA_003561785.1	n/a	3.70248	64.6	768	2018-09-13
Myxococcales bacterium CSSed162cmA_226	Contig	GCA_007121315.1	n/a	2.63356	72.3	635	2019-07-18
Myxococcales bacterium CSSed162cmA_256	Contig	GCA_007120915.1	n/a	4.54542	62.1	732	2019-07-18
Myxococcales bacterium CSSed162cmA_285	Contig	GCA_007120615.1	n/a	4.59931	57.7	754	2019-07-18
Myxococcales bacterium CSSed162cmA_326	Contig	GCA_007120075.1	n/a	3.42361	63.4	375	2019-07-18
Myxococcales bacterium CSSed162cmA_33	Contig	GCA_007120035.1	n/a	5.51993	65.3	353	2019-07-18
Myxococcales bacterium CSSed162cmA_369	Contig	GCA_007119595.1	n/a	5.23896	58	614	2019-07-18
Myxococcales bacterium CSSed162cmA_38	Contig	GCA_007119505.1	n/a	3.43422	60.8	763	2019-07-18
Myxococcales bacterium CSSed162cmA_402	Contig	GCA_007119175.1	n/a	5.37448	58.9	494	2019-07-18
Myxococcales bacterium CSSed162cmB_290	Contig	GCA_007127895.1	n/a	5.47573	65.3	374	2019-07-18
Myxococcales bacterium CSSed162cmB_315	Contig	GCA_007127515.1	n/a	2.49013	61.5	389	2019-07-18
Myxococcales bacterium CSSed162cmB_355	Contig	GCA_007127155.1	n/a	3.31852	64.4	590	2019-07-18
Myxococcales bacterium CSSed162cmB_584	Contig	GCA_007124745.1	n/a	3.31473	63.4	377	2019-07-18
Myxococcales bacterium CSSed165cm_104	Contig	GCA_007136605.1	n/a	3.17798	59.7	705	2019-07-18
Myxococcales bacterium CSSed165cm_142	Contig	GCA_007136275.1	n/a	3.51281	57.7	779	2019-07-18
Myxococcales bacterium CSSed165cm_238	Contig	GCA_007135085.1	n/a	5.18501	60.4	509	2019-07-18
Myxococcales bacterium CSSed165cm_293	Contig	GCA_007134325.1	n/a	5.10477	65.2	708	2019-07-18
Myxococcales bacterium CSSed165cm_298R1	Contig	GCA_007134265.1	n/a	3.8079	64.6	416	2019-07-18
Myxococcales bacterium CSSed165cm_511	Contig	GCA_007131755.1	n/a	5.62179	60.6	628	2019-07-18
Myxococcales bacterium CSSed165cm_512R1	Contig	GCA_007131745.1	n/a	5.97823	51.5	426	2019-07-18
Myxococcales bacterium CSSed165cm_553	Contig	GCA_007131285.1	n/a	3.1083	61.4	216	2019-07-18
Myxococcales bacterium Damh_18-Q3-R51-60_BATAC.454	Contig	GCA_016707895.1	n/a	9.73997	74.1	39	2021-01-19
Myxococcales bacterium das_tool.concoct.114	Contig	GCA_004525875.1	n/a	2.98734	66.2	557	2019-03-30
Myxococcales bacterium das_tool.concoct.166	Contig	GCA_004525695.1	n/a	2.03156	69.9	704	2019-03-30
Myxococcales bacterium das_tool.concoct.92	Contig	GCA_004525945.1	n/a	2.01746	62.4	675	2019-03-30
Myxococcales bacterium DT_69	Scaffold	GCA_013215565.1	n/a	3.80299	66.9	154	2020-06-02
Myxococcales bacterium DT_70	Scaffold	GCA_013215605.1	n/a	6.7414	66.5	713	2020-06-02
Myxococcales bacterium DT_71	Scaffold	GCA_013215615.1	n/a	4.07423	68.2	311	2020-06-02
Myxococcales bacterium EAC29	Contig	GCA_002696345.1	n/a	3.74379	55.1	140	2017-10-24
Myxococcales bacterium EAC685	Contig	GCA_002695365.1	n/a	1.17765	54.6	85	2017-10-24
Myxococcales bacterium Ejby_18-Q3-R6-50_BATAC.353	Contig	GCA_016706545.1	n/a	8.55862	70.2	84	2021-01-19
Myxococcales bacterium EsbE_18-Q3-R3-47_BAT3C.181	Contig	GCA_016706225.1	n/a	9.62865	67.2	25	2021-01-19
Myxococcales bacterium ES-bin-234	Contig	GCA_014380045.1	n/a	5.32403	68.7	1717	2020-09-01
Myxococcales bacterium EsbW_18-Q3-R4-48_BATAC.438	Contig	GCA_016709545.1	n/a	9.53907	71.2	58	2021-01-19
Myxococcales bacterium F1-120-MAGs007	Contig	GCA_005773385.1	n/a	3.04907	64	705	2019-05-24
Myxococcales bacterium F1-120-MAGs089	Contig	GCA_005779305.1	n/a	8.07827	71.3	611	2019-05-24
Myxococcales bacterium F1-120-MAGs094	Contig	GCA_005779265.1	n/a	1.84602	73.1	470	2019-05-24
Myxococcales bacterium F1-120-MAGs095	Contig	GCA_005779245.1	n/a	4.17984	73.4	998	2019-05-24
Myxococcales bacterium F1-120-MAGs195	Contig	GCA_005777185.1	n/a	6.44253	71.3	413	2019-05-24
Myxococcales bacterium F1-120-MAGs215	Contig	GCA_005778345.1	n/a	3.60017	70.4	514	2019-05-24
Myxococcales bacterium F1-120-MAGs219	Contig	GCA_005776825.1	n/a	9.16171	68.6	663	2019-05-24
Myxococcales bacterium F1-140-MAGs053	Contig	GCA_005792655.1	n/a	2.35191	67.7	537	2019-05-24
Myxococcales bacterium F1-140-MAGs067	Contig	GCA_005793525.1	n/a	2.76584	71.6	630	2019-05-24
Myxococcales bacterium F1-140-MAGs068	Contig	GCA_005792445.1	n/a	0.796564	69.4	170	2019-05-24
Myxococcales bacterium F1-140-MAGs106	Contig	GCA_005791045.1	n/a	0.946586	70	291	2019-05-24
Myxococcales bacterium F1-60-MAGs031	Contig	GCA_005801415.1	n/a	2.60915	71.4	683	2019-05-24
Myxococcales bacterium F1-60-MAGs054	Contig	GCA_005801325.1	n/a	6.21064	71.2	671	2019-05-24
Myxococcales bacterium F1-60-MAGs079	Contig	GCA_005800325.1	n/a	4.36459	70.1	551	2019-05-24
Myxococcales bacterium F1-60-MAGs152	Contig	GCA_005798845.1	n/a	0.675367	67.9	186	2019-05-24
Myxococcales bacterium F1-80-MAGs027	Contig	GCA_005798325.1	n/a	6.14346	71.3	633	2019-05-24
Myxococcales bacterium F1-80-MAGs099	Contig	GCA_005805405.1	n/a	0.843325	69.5	90	2019-05-24
Myxococcales bacterium F1-80-MAGs100	Contig	GCA_005805415.1	n/a	5.79635	71.5	694	2019-05-24
Myxococcales bacterium F1-80-MAGs120	Contig	GCA_005805165.1	n/a	3.60055	70.4	417	2019-05-24
Myxococcales bacterium fen_1082	Scaffold	GCA_003162735.1	n/a	5.08612	63.4	797	2018-05-25
Myxococcales bacterium fen_1083	Scaffold	GCA_003162095.1	n/a	4.93278	64.1	603	2018-05-25
Myxococcales bacterium fen_1085	Scaffold	GCA_003161975.1	n/a	4.75378	64.2	576	2018-05-25
Myxococcales bacterium fen_1086	Scaffold	GCA_003161935.1	n/a	6.21041	63.6	789	2018-05-25
Myxococcales bacterium fen_1088	Scaffold	GCA_003161835.1	n/a	4.68224	65.7	734	2018-05-25
Myxococcales bacterium fen_1095	Scaffold	GCA_003171095.1	n/a	6.90551	63.7	522	2018-05-25
Myxococcales bacterium fen_1096	Scaffold	GCA_003171435.1	n/a	4.8879	63.7	441	2018-05-25
Myxococcales bacterium fen_1103	Scaffold	GCA_003170035.1	n/a	5.19473	64.6	540	2018-05-25
Myxococcales bacterium fen_1113	Scaffold	GCA_003136995.1	n/a	4.88823	64.3	687	2018-05-18
Myxococcales bacterium fen_1117	Scaffold	GCA_003159065.1	n/a	8.32803	57	927	2018-05-24
Myxococcales bacterium fen_1118	Scaffold	GCA_003159055.1	n/a	4.89914	63.7	649	2018-05-24
Myxococcales bacterium fen_1119	Scaffold	GCA_003158775.1	n/a	5.32984	64.2	502	2018-05-24
Myxococcales bacterium fen_1120	Scaffold	GCA_003159015.1	n/a	5.57632	66.2	634	2018-05-24
Myxococcales bacterium fen_1121	Scaffold	GCA_003158735.1	n/a	6.49494	63.9	467	2018-05-24
Myxococcales bacterium fen_1122	Scaffold	GCA_003158655.1	n/a	6.50457	63.8	296	2018-05-24
Myxococcales bacterium fen_1123	Scaffold	GCA_003157775.1	n/a	5.47816	63.7	485	2018-05-24
Myxococcales bacterium fen_1124	Scaffold	GCA_003157735.1	n/a	5.20742	64.3	446	2018-05-24
Myxococcales bacterium fen_1125	Scaffold	GCA_003158455.1	n/a	6.35634	63.8	368	2018-05-24
Myxococcales bacterium fen_1126	Scaffold	GCA_003157315.1	n/a	4.55398	63.6	659	2018-05-24
Myxococcales bacterium fen_1127	Scaffold	GCA_003158395.1	n/a	5.34942	64.2	461	2018-05-24
Myxococcales bacterium fen_1128	Scaffold	GCA_003136135.1	n/a	5.63004	63.9	697	2018-05-18
Myxococcales bacterium fen_1129	Scaffold	GCA_003155895.1	n/a	5.99791	63.9	449	2018-05-24
Myxococcales bacterium fen_1132	Scaffold	GCA_003154615.1	n/a	5.22393	64.1	566	2018-05-24
Myxococcales bacterium fen_1133	Scaffold	GCA_003155595.1	n/a	5.97089	66.1	431	2018-05-24
Myxococcales bacterium fen_1134	Scaffold	GCA_003160835.1	n/a	5.6978	64.1	464	2018-05-24
Myxococcales bacterium fen_1136	Scaffold	GCA_003154215.1	n/a	4.40728	64.6	579	2018-05-24
Myxococcales bacterium fen_1137	Scaffold	GCA_003155465.1	n/a	5.52893	64.4	596	2018-05-24
Myxococcales bacterium fen_1138	Scaffold	GCA_003136095.1	n/a	6.02881	66.1	456	2018-05-18
Myxococcales bacterium fen_1139	Scaffold	GCA_003154095.1	n/a	8.66229	56.9	714	2018-05-24
Myxococcales bacterium fen_1142	Scaffold	GCA_003153875.1	n/a	5.58789	64	539	2018-05-24
Myxococcales bacterium fen_1143	Scaffold	GCA_003153055.1	n/a	9.27872	67.6	564	2018-05-24
Myxococcales bacterium fen_1144	Scaffold	GCA_003153015.1	n/a	5.84023	64.1	385	2018-05-24
Myxococcales bacterium fen_1158	Scaffold	GCA_003142855.1	n/a	6.00291	64	166	2018-05-18
Myxococcales bacterium FL481	Scaffold	GCA_006508105.1	n/a	6.44812	66.1	322	2019-06-28
Myxococcales bacterium Fred_18-Q3-R57-64_BAT3C.417	Chromosome	GCA_016699535.1	n/a	4.01897	50.9	1	2021-01-19
Myxococcales bacterium Fred_18-Q3-R57-64_MAXAC.347	Contig	GCA_016712525.1	n/a	8.76077	69.6	10	2021-01-19
Myxococcales bacterium GLR187	Contig	GCA_013139265.1	n/a	2.96703	63.2	386	2020-05-21
Myxococcales bacterium Hirt_18-Q3-R61-65_BATAC.430	Contig	GCA_016717005.1	n/a	9.51088	74	49	2021-01-19
Myxococcales bacterium Hirt_18-Q3-R61-65_MAXAC.229	Contig	GCA_016716835.1	n/a	4.56766	63.3	8	2021-01-19
Myxococcales bacterium HK-STAS-MYXO-1	Contig	GCA_020633615.1	n/a	3.28773	70.4	61	2021-10-26
Myxococcales bacterium HK-STAS-MYXO-10	Contig	GCA_020633435.1	n/a	7.97851	73.8	16	2021-10-26
Myxococcales bacterium HK-STAS-MYXO-14	Contig	GCA_020633385.1	n/a	5.92728	72.8	79	2021-10-26
Myxococcales bacterium HK-STAS-MYXO-15	Contig	GCA_020633335.1	n/a	8.75643	72.7	35	2021-10-26
Myxococcales bacterium HK-STAS-MYXO-16	Contig	GCA_020633315.1	n/a	8.86605	71.9	70	2021-10-26
Myxococcales bacterium HK-STAS-MYXO-17	Contig	GCA_020633295.1	n/a	11.044	72	64	2021-10-26
Myxococcales bacterium HK-STAS-MYXO-18	Contig	GCA_020633325.1	n/a	2.74379	56.4	4	2021-10-26
Myxococcales bacterium HK-STAS-MYXO-19	Contig	GCA_020633255.1	n/a	1.53809	56.5	24	2021-10-26
Myxococcales bacterium HK-STAS-MYXO-2	Contig	GCA_020633595.1	n/a	2.55771	70.5	55	2021-10-26
Myxococcales bacterium HK-STAS-MYXO-3	Contig	GCA_020633575.1	n/a	3.29682	70.5	57	2021-10-26
Myxococcales bacterium HK-STAS-MYXO-31	Contig	GCA_020633035.1	n/a	5.98374	52.8	80	2021-10-26
Myxococcales bacterium HK-STAS-MYXO-32	Contig	GCA_020632975.1	n/a	5.12638	52.8	23	2021-10-26
Myxococcales bacterium HK-STAS-MYXO-4	Contig	GCA_020633625.1	n/a	3.38892	70.5	63	2021-10-26
Myxococcales bacterium HK-STAS-MYXO-5	Contig	GCA_020633535.1	n/a	4.38206	73.5	111	2021-10-26
Myxococcales bacterium HK-STAS-MYXO-6	Contig	GCA_020633555.1	n/a	6.77973	73.3	70	2021-10-26
Myxococcales bacterium HK-STAS-MYXO-7	Contig	GCA_020633515.1	n/a	4.50929	73.4	96	2021-10-26
Myxococcales bacterium HK-STAS-MYXO-8	Contig	GCA_020633465.1	n/a	8.10879	74	74	2021-10-26
Myxococcales bacterium HK-STAS-MYXO-9	Contig	GCA_020633455.1	n/a	5.38325	73.3	149	2021-10-26
Myxococcales bacterium HKST-UBA01	Scaffold	GCA_020431385.1	n/a	4.00753	68.1	1275	2021-10-12
Myxococcales bacterium HKST-UBA02	Contig	GCA_020431405.1	n/a	11.2341	69.4	733	2021-10-12
Myxococcales bacterium HKST-UBA03	Contig	GCA_020431345.1	n/a	7.34516	72.7	1943	2021-10-12
Myxococcales bacterium HKST-UBA04	Scaffold	GCA_020431325.1	n/a	8.44075	70.9	1808	2021-10-12
Myxococcales bacterium HKST-UBA05	Scaffold	GCA_020431275.1	n/a	8.89316	71.1	1604	2021-10-12
Myxococcales bacterium HKST-UBA06	Scaffold	GCA_020431285.1	n/a	5.6073	68.5	2590	2021-10-12
Myxococcales bacterium HKST-UBA07	Scaffold	GCA_020431245.1	n/a	7.26475	69.1	2417	2021-10-12
Myxococcales bacterium HKST-UBA08	Scaffold	GCA_020431265.1	n/a	9.44128	72.1	2453	2021-10-12
Myxococcales bacterium HKST-UBA09	Scaffold	GCA_020431225.1	n/a	4.31853	72	1791	2021-10-12
Myxococcales bacterium HKST-UBA10	Contig	GCA_020431205.1	n/a	10.1846	72	501	2021-10-12
Myxococcales bacterium HKST-UBA11	Scaffold	GCA_020431135.1	n/a	7.98186	71.9	1532	2021-10-12
Myxococcales bacterium HKST-UBA12	Scaffold	GCA_020431105.1	n/a	3.33888	66.8	1162	2021-10-12
Myxococcales bacterium HKST-UBA13	Scaffold	GCA_020431065.1	n/a	3.39184	64	1086	2021-10-12
Myxococcales bacterium HKST-UBA14	Contig	GCA_020431185.1	n/a	8.63805	64.3	3088	2021-10-12
Myxococcales bacterium HKST-UBA15	Contig	GCA_020431025.1	n/a	9.5935	67.5	669	2021-10-12
Myxococcales bacterium HKST-UBA16	Contig	GCA_020430865.1	n/a	9.18061	66.4	1528	2021-10-12
Myxococcales bacterium HKST-UBA17	Scaffold	GCA_020430965.1	n/a	8.48369	69.6	2156	2021-10-12
Myxococcales bacterium HKST-UBA18	Scaffold	GCA_020430845.1	n/a	8.55739	70.9	806	2021-10-12
Myxococcales bacterium HKST-UBA19	Scaffold	GCA_020430855.1	n/a	7.16999	71.8	1258	2021-10-12
Myxococcales bacterium HKST-UBA20	Scaffold	GCA_020430885.1	n/a	6.01115	69.6	2352	2021-10-12
Myxococcales bacterium HKST-UBA21	Scaffold	GCA_020430805.1	n/a	7	70.4	911	2021-10-12
Myxococcales bacterium HKST-UBA22	Contig	GCA_020430775.1	n/a	4.13452	71.9	381	2021-10-12
Myxococcales bacterium HKST-UBA23	Contig	GCA_020430765.1	n/a	5.88251	70.9	537	2021-10-12
Myxococcales bacterium HKST-UBA24	Scaffold	GCA_020430745.1	n/a	9.20781	71.3	1562	2021-10-12
Myxococcales bacterium HKST-UBA25	Scaffold	GCA_020430825.1	n/a	4.12164	60.1	1684	2021-10-12
Myxococcales bacterium HKST-UBA26	Scaffold	GCA_020430725.1	n/a	3.81901	71.6	1132	2021-10-12
Myxococcales bacterium HKST-UBA27	Scaffold	GCA_020430675.1	n/a	5.88291	70.4	1532	2021-10-12
Myxococcales bacterium HKST-UBA28	Contig	GCA_020430685.1	n/a	4.98572	71.8	1821	2021-10-12
Myxococcales bacterium HKST-UBA29	Scaffold	GCA_020430665.1	n/a	5.60405	72.4	1859	2021-10-12
Myxococcales bacterium HKST-UBA30	Contig	GCA_020430645.1	n/a	2.39856	38.9	314	2021-10-12
Myxococcales bacterium HKST-UBA31	Scaffold	GCA_020430625.1	n/a	6.52388	72.1	2748	2021-10-12
Myxococcales bacterium HKST-UBA32	Scaffold	GCA_020430605.1	n/a	6.77109	72	1462	2021-10-12
Myxococcales bacterium HKST-UBA33	Contig	GCA_020430585.1	n/a	6.1602	64.6	895	2021-10-12
Myxococcales bacterium HKST-UBA34	Scaffold	GCA_020430565.1	n/a	6.82379	73.1	1639	2021-10-12
Myxococcales bacterium HKST-UBA35	Contig	GCA_020430545.1	n/a	4.27175	73.5	939	2021-10-12
Myxococcales bacterium HKST-UBA36	Scaffold	GCA_020430525.1	n/a	6.03843	70.8	404	2021-10-12
Myxococcales bacterium Kalu_18-Q3-R12-55_BATAC.116	Contig	GCA_016716175.1	n/a	9.40533	70	23	2021-01-19
Myxococcales bacterium Lichen_MAGs_lobaria2	Contig	GCA_903642325.1	GCF_903642325.1 (suppressed)	5.83042	63.7	140	2020-06-03
Myxococcales bacterium MAG.005	Contig	GCA_019634415.1	n/a	9.82451	69.3	254	2021-08-16
Myxococcales bacterium MAG.019	Contig	GCA_019634385.1	n/a	5.3932	52.2	257	2021-08-16
Myxococcales bacterium MAG_44	Scaffold	GCA_018780435.1	n/a	9.34908	67.6	783	2021-06-08
Myxococcales bacterium MAG_56	Scaffold	GCA_013360285.1	n/a	7.15238	53.5	430	2020-06-18
Myxococcales bacterium MAG102	Contig	GCA_020201435.1	n/a	4.7607	68.5	363	2021-09-30
Myxococcales bacterium MAG80	Scaffold	GCA_020200275.1	n/a	2.57355	68.5	1252	2021-09-30
Myxococcales bacterium NC_groundwater_1660_Pr3_B-0.1um_73_17	Contig	GCA_016212965.1	n/a	8.98693	73.5	502	2020-12-21
Myxococcales bacterium NC_groundwater_780_Ag_S2p5_69_11	Contig	GCA_016191815.1	n/a	6.77162	69.4	89	2020-12-21
Myxococcales bacterium NC_groundwater_781_Ag_S2p5_70_11	Contig	GCA_016191785.1	n/a	8.30704	69.7	216	2020-12-21
Myxococcales bacterium new MAG-77	Contig	GCA_016792735.1	n/a	7.49883	72.2	2038	2021-02-01
Myxococcales bacterium new MAG-78	Contig	GCA_016793405.1	n/a	7.8461	72.7	2441	2021-02-01
Myxococcales bacterium new MAG-79	Contig	GCA_016793465.1	n/a	10.5461	72.7	109	2021-02-01
Myxococcales bacterium new MAG-80	Contig	GCA_016794545.1	n/a	8.49184	70.8	780	2021-02-01
Myxococcales bacterium new MAG-81	Contig	GCA_016794525.1	n/a	9.7983	74.1	177	2021-02-01
Myxococcales bacterium new MAG-82	Contig	GCA_016794505.1	n/a	9.20837	64	191	2021-02-01
Myxococcales bacterium new MAG-83	Contig	GCA_016794465.1	n/a	7.21939	62.6	117	2021-02-01
Myxococcales bacterium new MAG-84	Contig	GCA_016794365.1	n/a	6.70419	60.6	104	2021-02-01
Myxococcales bacterium new MAG-85	Contig	GCA_016794445.1	n/a	8.89527	71.3	483	2021-02-01
Myxococcales bacterium new MAG-86	Contig	GCA_016794385.1	n/a	4.8268	67.7	1911	2021-02-01
Myxococcales bacterium new MAG-87	Contig	GCA_016794345.1	n/a	9.66439	69.7	321	2021-02-01
Myxococcales bacterium new MAG-88	Contig	GCA_016794405.1	n/a	5.38156	69.7	1810	2021-02-01
Myxococcales bacterium new MAG-89	Contig	GCA_016794325.1	n/a	8.73633	72.5	1300	2021-02-01
Myxococcales bacterium new MAG-90	Contig	GCA_016792845.1	n/a	6.70726	70.5	56	2021-02-01
Myxococcales bacterium new MAG-91	Contig	GCA_016793325.1	n/a	10.3776	68.3	95	2021-02-01
Myxococcales bacterium NP1036	Contig	GCA_002731825.1	n/a	3.61275	52.4	72	2017-10-26
Myxococcales bacterium NP66	Contig	GCA_002726535.1	n/a	2.72174	56.7	202	2017-10-26
Myxococcales bacterium palsa_1104	Scaffold	GCA_003170275.1	n/a	8.17404	68.4	118	2018-05-25
Myxococcales bacterium palsa_1105	Scaffold	GCA_003140375.1	n/a	7.61685	68.1	653	2018-05-18
Myxococcales bacterium palsa_1106	Scaffold	GCA_003139415.1	n/a	6.08517	69	584	2018-05-18
Myxococcales bacterium palsa_1150	Scaffold	GCA_003153495.1	n/a	4.76982	70.4	382	2018-05-24
Myxococcales bacterium palsa_1152	Scaffold	GCA_003151595.1	n/a	7.55916	68.6	189	2018-05-24
Myxococcales bacterium palsa_1153	Scaffold	GCA_003153195.1	n/a	5.55582	60.7	511	2018-05-24
Myxococcales bacterium PMG_095	Contig	GCA_004193285.1	n/a	8.66077	67.1	119	2019-02-12
Myxococcales bacterium PMG_134	Scaffold	GCA_004144565.1	n/a	2.16565	68.5	1211	2019-02-06
Myxococcales bacterium PMG_253	Scaffold	GCA_004144535.1	n/a	4.37943	73.5	2316	2019-02-06
Myxococcales bacterium PRO3	Contig	GCA_011526095.1	n/a	9.5309	74.1	528	2020-03-20
Myxococcales bacterium REEB431	Contig	GCA_018970625.1	n/a	4.50901	62.4	882	2021-06-21
Myxococcales bacterium RS415	Contig	GCA_002728755.1	n/a	4.1368	54.6	133	2017-10-26
Myxococcales bacterium RU_4_48	Contig	GCA_012032685.1	n/a	0.600853	65.4	132	2020-04-05
Myxococcales bacterium S141_16	Contig	GCA_015491095.1	n/a	3.30642	72.3	792	2020-11-16
Myxococcales bacterium SCN18_14_9_16_R1_B_68_9	Scaffold	GCA_017306215.1	n/a	9.7392	68.1	1349	2021-03-08
Myxococcales bacterium SG8_38	Scaffold	GCA_001303415.1	n/a	3.62366	63.5	105	2015-09-30
Myxococcales bacterium SG8_38_1	Scaffold	GCA_001303365.1	n/a	3.84884	63.1	234	2015-09-30
Myxococcales bacterium Site_A18	Contig	GCA_013043515.1	n/a	3.11804	65.1	717	2020-05-11
Myxococcales bacterium Site_A26	Contig	GCA_013043375.1	n/a	3.40421	71.4	938	2020-05-11
Myxococcales bacterium Site_A42	Contig	GCA_013043065.1	n/a	4.33565	63.4	281	2020-05-11
Myxococcales bacterium Site_B33	Contig	GCA_013042435.1	n/a	4.42039	63.4	194	2020-05-11
Myxococcales bacterium Site_C5	Contig	GCA_013042225.1	n/a	4.42327	63.4	247	2020-05-11
Myxococcales bacterium SJ252	Contig	GCA_020846875.1	n/a	7.062332	-	200	2021-11-12
Myxococcales bacterium SM2_3_14	Contig	GCA_012031615.1	n/a	2.37752	64.8	468	2020-04-05
Myxococcales bacterium SP198	Contig	GCA_002722845.1	n/a	2.6791	60.7	92	2017-10-25
Myxococcales bacterium SP234	Contig	GCA_002721815.1	n/a	4.6011	51.3	74	2017-10-25
Myxococcales bacterium SP2992	Contig	GCA_002720515.1	n/a	1.85159	48.8	78	2017-10-25
Myxococcales bacterium SP4258	Contig	GCA_002716585.1	n/a	4.25327	68.6	91	2017-10-25
Myxococcales bacterium SP9	Contig	GCA_002715365.1	n/a	2.45732	55	82	2017-10-25
Myxococcales bacterium SS_bin_106	Contig	GCA_013001375.1	n/a	4.37658	63.4	213	2020-05-09
Myxococcales bacterium SS_bin_16	Contig	GCA_013002645.1	n/a	4.07151	62.9	828	2020-05-09
Myxococcales bacterium SURF_8	Contig	GCA_003598065.1	n/a	5.39573	62.2	183	2018-09-26
Myxococcales bacterium SZUA-1019	Contig	GCA_015660445.1	n/a	2.84232	61.8	157	2020-11-23
Myxococcales bacterium SZUA-1023	Contig	GCA_015660345.1	n/a	3.80418	59.1	108	2020-11-23
Myxococcales bacterium SZUA-1070	Contig	GCA_015659595.1	n/a	4.9608	59.2	246	2020-11-23
Myxococcales bacterium SZUA-108	Scaffold	GCA_003229195.1	n/a	5.12504	67.9	1774	2018-06-15
Myxococcales bacterium SZUA-1080	Contig	GCA_015659455.1	n/a	2.59299	59.9	337	2020-11-23
Myxococcales bacterium SZUA-1243	Contig	GCA_015664305.1	n/a	2.62491	52.5	391	2020-11-23
Myxococcales bacterium UBA10372	Scaffold	GCA_003528725.1	n/a	11.0281	70.1	813	2018-09-07
Myxococcales bacterium UBA10939	Scaffold	GCA_003534605.1	n/a	6.76845	64.3	886	2018-09-10
Myxococcales bacterium UBA1203	Scaffold	GCA_002309695.1	n/a	2.92453	60.5	26	2017-09-18
Myxococcales bacterium UBA12362	Scaffold	GCA_003509265.1	n/a	3.22475	55	398	2018-09-07
Myxococcales bacterium UBA1238	Scaffold	GCA_002309015.1	n/a	4.19256	55.9	72	2017-09-18
Myxococcales bacterium UBA1532	Scaffold	GCA_002323315.1	n/a	5.57941	52.2	464	2017-09-21
Myxococcales bacterium UBA1660	Scaffold	GCA_002320815.1	n/a	7.98209	71.1	128	2017-09-21
Myxococcales bacterium UBA1671	Scaffold	GCA_002320695.1	n/a	10.1916	51	312	2017-09-21
Myxococcales bacterium UBA2376	Scaffold	GCA_002344285.1	n/a	8.69412	71.9	352	2017-09-22
Myxococcales bacterium UBA3505	Scaffold	GCA_002377445.1	n/a	3.53376	52.7	385	2017-09-27
Myxococcales bacterium UBA4151	Scaffold	GCA_002380655.1	n/a	3.36757	55.2	375	2017-09-27
Myxococcales bacterium UBA4248	Scaffold	GCA_002395385.1	n/a	4.60689	47.3	357	2017-09-28
Myxococcales bacterium UBA5297	Scaffold	GCA_002408385.1	n/a	7.6478	68.6	255	2017-10-03
Myxococcales bacterium UBA6777	Scaffold	GCA_002453135.1	n/a	10.1652	51.2	281	2017-10-05
Myxococcales bacterium UBA727	Scaffold	GCA_002298025.1	n/a	4.5394	51.1	285	2017-09-12
Myxococcales bacterium UBA7319	Scaffold	GCA_002471515.1	n/a	3.32055	51.2	139	2017-10-06
Myxococcales bacterium UBA9042	Scaffold	GCA_003452515.1	n/a	3.24822	56.2	637	2018-09-05
Myxococcales bacterium UBA9594	Scaffold	GCA_003444275.1	n/a	7.21166	51	1353	2018-09-04
Myxococcales bacterium UWMA-0017	Scaffold	GCA_012966085.1	n/a	5.54081	53	1413	2020-05-04
Myxococcales bacterium UWMA-0315	Scaffold	GCA_012960035.1	n/a	5.5015	59.2	162	2020-05-04
Myxococcales bacterium UWMA-0324	Scaffold	GCA_012959865.1	n/a	5.08357	60.9	553	2020-05-04
Myxococcales bacterium UWMA-0330	Scaffold	GCA_012959805.1	n/a	4.46449	59	136	2020-05-04
Myxococcales bacterium UWMA-0336	Scaffold	GCA_012959665.1	n/a	3.57436	61.9	268	2020-05-04
Myxococcales bacterium Vibo_18-Q3-R45-57_MAXAC.190	Contig	GCA_016720595.1	n/a	10.1254	69.2	79	2021-01-19
Myxococcales bacterium Viby_18-Q3-R106-67_BAT3C.149	Contig	GCA_016720545.1	n/a	7.43363	71.6	38	2021-01-19
Myxococcales bacterium W2P31.034	Contig	GCA_004554395.1	n/a	3.17454	52.4	224	2019-04-01
Myxococcus eversor AB053B	Scaffold	GCA_010894455.1	GCF_010894455.1	11.3942	68.9	124	2020-02-21
Myxococcus fulvus DSM 16525	Scaffold	GCA_900111765.1	GCF_900111765.1	10.8247	70	42	2016-10-29
Myxococcus fulvus NBRC 100333	Contig	GCA_007991095.1	GCF_007991095.1	10.7845	70	128	2019-07-31
Myxococcus hansupus mixupus	Complete Genome	GCA_000280925.3	GCF_000280925.3	9.49043	69.2	1	2015-07-16
Myxococcus llanfairpwllgwyngyllgogerychwyrndrobwllllantysiliogogogochensis AM401	Contig	GCA_006636215.1	GCF_006636215.1	12.4114	68.7	1077	2019-07-04
Myxococcus sp. AB022	Contig	GCA_006547345.1	GCF_006547345.1	9.06253	68.9	257	2019-07-03
Myxococcus sp. AB025B	Contig	GCA_006518215.1	GCF_006518215.1	10.6012	70.1	791	2019-07-01
Myxococcus sp. AB036A	Contig	GCA_006547355.1	GCF_006547355.1	9.27311	69	266	2019-07-03
Myxococcus sp. AB056	Contig	GCA_006547365.1	GCF_006547365.1	9.1068	69.1	230	2019-07-03
Myxococcus sp. AM009	Contig	GCA_013372605.1	GCF_013372605.1	8.7984	70	550	2020-06-24
Myxococcus sp. AM010	Contig	GCA_013372585.1	GCF_013372585.1	8.93418	70	276	2020-06-24
Myxococcus sp. AM011	Contig	GCA_013372595.1	GCF_013372595.1	11.6188	68.9	688	2020-06-24
Myxococcus sp. AS-1-15	Contig	GCA_020037055.1	GCF_020037055.1	10.8906	70.2	83	2021-09-19
Myxococcus sp. CA005	Contig	GCA_006518205.1	GCF_006518205.1	9.11039	68.9	227	2019-07-01
Myxococcus sp. CA006	Contig	GCA_006518195.1	GCF_006518195.1	9.04638	68.9	360	2019-07-01
Myxococcus sp. CA010	Contig	GCA_006547325.1	GCF_006547325.1	9.04687	68.9	250	2019-07-03
Myxococcus sp. CA018	Contig	GCA_010998655.1	GCF_010998655.1	9.0718	68.8	727	2020-02-24
Myxococcus sp. CA023	Contig	GCA_010998615.1	GCF_010998615.1	9.07526	68.9	235	2020-02-24
Myxococcus sp. CA027	Contig	GCA_010279825.1	GCF_010279825.1	9.04908	68.9	252	2020-02-06
Myxococcus sp. CA033	Scaffold	GCA_013336625.1	GCF_013336625.1	11.6165	68.8	115	2020-06-11
Myxococcus sp. CA039A	Contig	GCA_013336645.1	GCF_013336645.1	11.5908	68.7	849	2020-06-11
Myxococcus sp. CA040A	Scaffold	GCA_013336725.1	GCF_013336725.1	11.7204	68.9	70	2020-06-11
Myxococcus sp. CA051A	Scaffold	GCA_013336705.1	GCF_013336705.1	11.4531	68.9	106	2020-06-11
Myxococcus sp. CA056	Scaffold	GCA_013336715.1	GCF_013336715.1	11.3646	68.9	77	2020-06-11
Myxococcus sp. MY1	Contig	GCA_014879945.1	n/a	7.72325	70.7	448	2020-10-12
Myxococcus sp. RHSTA-1-4	Contig	GCA_020037125.1	GCF_020037125.1	11.2435	70.8	134	2021-09-19
Myxococcus sp. SCHIC003	Chromosome	GCA_017301635.1	GCF_017301635.1	10.3676	68.6	1	2021-03-08
Myxococcus sp. XM-1-1-1	Contig	GCA_020037095.1	GCF_020037095.1	10.6575	70.2	76	2021-09-19
Myxococcus stipitatus DSM 14675	Complete Genome	GCA_000331735.1	GCF_000331735.1	10.3506	69.2	1	2013-01-14
Myxococcus vastator AM301	Contig	GCA_010894475.1	GCF_010894475.1	8.99091	69.9	1008	2020-02-21
Myxococcus virescens DSM 2260	Scaffold	GCA_900101905.1	GCF_900101905.1	9.24072	69.2	57	2016-10-20
Myxococcus virescens NBRC 100334	Contig	GCA_007989405.1	GCF_007989405.1	9.19458	69.2	196	2019-07-19
Myxococcus xanthus AB023	Contig	GCA_013116805.1	GCF_013116805.1	9.12811	68.9	221	2020-05-18
Myxococcus xanthus AM003	Contig	GCA_013116825.1	GCF_013116825.1	9.13628	69.2	380	2020-05-18
Myxococcus xanthus AM005	Contig	GCA_013116865.1	GCF_013116865.1	9.15048	69.2	413	2020-05-18
Myxococcus xanthus ATCC 27925	Complete Genome	GCA_019895115.1	GCF_019895115.1	9.34632	68.9	1	2021-09-07
Myxococcus xanthus CA029	Contig	GCA_013116835.1	GCF_013116835.1	9.19031	68.8	584	2020-05-18
Myxococcus xanthus DK 1622	Complete Genome	GCA_000012685.1	GCF_000012685.1	9.13976	68.9	1	2006-06-07
Myxococcus xanthus DSM 16526	Scaffold	GCA_900106535.1	GCF_900106535.1	9.26397	68.9	91	2016-10-22
Myxococcus xanthus DZ2	Complete Genome	GCA_020827275.1	GCF_020827275.1	9.365783	68.5	1	2021-07-27
Myxococcus xanthus DZ2	Complete Genome	GCA_018517205.1	GCF_018517205.1	9.35938	68.9	1	2021-05-26
Myxococcus xanthus DZ2	Contig	GCA_000278585.2	GCF_000278585.1	9.27118	68.9	87	2012-07-13
Myxococcus xanthus DZF1	Contig	GCA_000340515.1	GCF_000340515.1	9.2806	68.9	75	2013-02-13
Myxococcus xanthus GH3.5.6c2	Complete Genome	GCA_006400955.1	GCF_006400955.1	9.32103	69	1	2019-06-24
Myxococcus xanthus GH5.1.9c20	Complete Genome	GCA_006401215.1	GCF_006401215.1	9.26296	69	1	2019-06-24
Myxococcus xanthus KF3.2.8c11	Complete Genome	GCA_006401635.1	GCF_006401635.1	8.95297	69	1	2019-06-24
Myxococcus xanthus KF4.3.9c1	Complete Genome	GCA_006402015.1	GCF_006402015.1	9.43	68.9	1	2019-06-24
Myxococcus xanthus MC3.3.5c16	Complete Genome	GCA_006402415.1	GCF_006402415.1	9.31638	69	1	2019-06-24
Myxococcus xanthus MC3.5.9c15	Complete Genome	GCA_006402735.1	GCF_006402735.1	9.31645	69	1	2019-06-24
Myxococcus xanthus R31	Complete Genome	GCA_016698685.1	GCF_016698685.1	9.25137	68.9	1	2021-01-19
Nannocystaceae bacterium DC_out28	Contig	GCA_019090665.1	n/a	6.22497	65.1	1332	2021-07-01
Nannocystaceae bacterium ES-bin-168	Contig	GCA_014380655.1	n/a	7.53208	69.4	1963	2020-09-01
Nannocystaceae bacterium Go_SlAct_bin_67	Scaffold	GCA_017996215.1	n/a	9.16395	71.3	231	2021-04-15
Nannocystaceae bacterium NORP301	Contig	GCA_016763875.1	n/a	7.4591	64.5	1178	2021-01-27
Nannocystaceae bacterium SSF46	Contig	GCA_019694555.1	n/a	8.75881	72.6	389	2021-08-19
Nannocystineae bacterium CSSed162cmA_91	Contig	GCA_007122245.1	n/a	4.039	68.9	889	2019-07-18
Nannocystineae bacterium CSSed165cm_230	Contig	GCA_007135255.1	n/a	3.76576	69.2	833	2019-07-18
Nannocystineae bacterium CSSed165cm_40	Contig	GCA_007133195.1	n/a	5.64376	68.7	496	2019-07-18
Nannocystis exedens ATCC 25963	Scaffold	GCA_900112715.1	GCF_900112715.1	11.6129	72.2	175	2016-10-31
Nannocystis exedens DSM 71	Contig	GCA_002343915.1	GCF_002343915.1	12.0591	72.1	2	2017-09-22
Nannocystis exedens HyVt-463	Contig	GCA_011322875.1	n/a	4.6111	62.3	1165	2020-03-16
Nannocystis exedens HyVt-565	Contig	GCA_011361725.1	n/a	2.33631	62.4	1187	2020-03-16
Nannocystis pusilla DSM 53165	Contig	GCA_020073745.1	GCF_020073745.1	10.8999	71.8	61	2021-09-20
Nannocystis sp. EsbW_18-Q3-R4-48_MAXAC.145	Contig	GCA_016714285.1	n/a	9.08313	71.1	42	2021-01-19
Nannocystis sp. Fred_18-Q3-R57-64_MAXAC.384	Contig	GCA_016712315.1	n/a	8.57927	69.8	31	2021-01-19
Nannocystis sp. MGR_bin50	Contig	GCA_013812955.1	n/a	6.55225	69.9	785	2020-07-28
Nannocystis sp. Ribe_18-Q3-R11-54_BAT3C.433	Contig	GCA_016717175.1	n/a	8.34008	71.4	24	2021-01-19
Pajaroellobacter abortibovis BTF92-0548A/99-0131	Chromosome	GCA_001931505.1	GCF_001931505.1	1.82163	47.5	1	2017-01-04
Plesiocystis pacifica SIR-1	Contig	GCA_000170895.1	GCF_000170895.1	10.5876	70.7	237	2007-06-26
Polyangiaceae bacterium AalW_18-Q3-R10-53_BATAC.388	Contig	GCA_016704335.1	n/a	10.085	70.2	87	2021-01-19
Polyangiaceae bacterium ACE_MYX1	Contig	GCA_019637265.1	n/a	5.70753	69.4	21	2021-08-16
Polyangiaceae bacterium ACE_MYX3	Contig	GCA_019637295.1	n/a	7.65113	69.4	25	2021-08-16
Polyangiaceae bacterium Bin8.16	Contig	GCA_013361525.1	n/a	11.9078	66.2	237	2020-06-18
Polyangiaceae bacterium Bin8.9.1.1	Contig	GCA_013361345.1	n/a	8.24855	67.2	1197	2020-06-18
Polyangiaceae bacterium DT_87	Scaffold	GCA_013214025.1	n/a	5.77469	60.7	184	2020-06-02
Polyangiaceae bacterium Emb289P3bin120	Contig	GCA_009785135.1	n/a	3.98575	68.5	838	2019-12-20
Polyangiaceae bacterium Emb289P3bin90	Contig	GCA_009781255.1	n/a	3.78566	55.2	737	2019-12-20
Polyangiaceae bacterium Emb289P4bin34	Contig	GCA_009781005.1	n/a	4.77386	62	199	2019-12-20
Polyangiaceae bacterium Emb289P4bin44	Contig	GCA_009780955.1	n/a	4.19917	59.8	112	2019-12-20
Polyangiaceae bacterium Fred_18-Q3-R57-64_MAXAC.407	Contig	GCA_016712345.1	n/a	11.5046	58.8	11	2021-01-19
Polyangiaceae bacterium Gw_SlAct_bin_374	Scaffold	GCA_018057675.1	n/a	3.67057	57.4	619	2021-04-17
Polyangiaceae bacterium H2_MYX1	Contig	GCA_015075635.1	n/a	9.47457	69.9	5	2020-10-29
Polyangiaceae bacterium HK-STAS-MYXO-20	Contig	GCA_020633275.1	n/a	7.13639	64.5	136	2021-10-26
Polyangiaceae bacterium HK-STAS-MYXO-21	Contig	GCA_020633235.1	n/a	9.51833	67.5	17	2021-10-26
Polyangiaceae bacterium HK-STAS-MYXO-22	Contig	GCA_020633205.1	n/a	8.82723	64.3	38	2021-10-26
Polyangiaceae bacterium HyVt-589	Contig	GCA_011371375.1	n/a	5.70092	68.4	1436	2020-03-16
Polyangiaceae bacterium Kalu_18-Q3-R12-55_MAXAC.107	Contig	GCA_016715885.1	n/a	11.0977	60.2	28	2021-01-19
Polyangiaceae bacterium Lyne_18-Q3-R50-59_BAT3C.601	Contig	GCA_016719945.1	n/a	9.28084	70.3	45	2021-01-19
Polyangiaceae bacterium MAG_22	Scaffold	GCA_013360665.1	n/a	9.76485	65.1	842	2020-06-18
Polyangiaceae bacterium MAG-110	Contig	GCA_014359315.1	n/a	2.99943	67.5	2063	2020-09-01
Polyangiaceae bacterium P-RSF-IL-17	Contig	GCA_013141295.1	n/a	9.19257	68.5	1283	2020-05-21
Polyangiaceae bacterium SJ101	Contig	GCA_020848455.1	n/a	9.207048	-	742	2021-11-12
Polyangiaceae bacterium SJ329	Contig	GCA_020846005.1	n/a	5.704377	0	119	2021-11-12
Polyangiaceae bacterium SJ398	Contig	GCA_020849655.1	n/a	6.557045	-	307	2021-11-12
Polyangiaceae bacterium SJ454	Contig	GCA_020849115.1	n/a	8.31564	-	197	2021-11-12
Polyangiaceae bacterium UTPRO1	Contig	GCA_002050235.1	n/a	3.81802	69.8	45	2017-03-20
Polyangiaceae bacterium Zod_Metabat.1029	Contig	GCA_016933275.1	n/a	8.25112	68.4	464	2021-02-24
Polyangiaceae bacterium Zod_Metabat.23	Contig	GCA_016929495.1	n/a	9.55672	66.3	675	2021-02-24
Polyangiaceae bacterium SJ118	Contig	GCA_020848415.1	n/a	10.238869	-	995	2021-11-12
Polyangiaceae bacterium SJ637	Contig	GCA_020852495.1	n/a	7.564559	-	489	2021-11-12
Polyangium aurulentum SDU3-1	Contig	GCA_005144635.1	GCF_005144635.1	12.31009	-	50	2019-05-03
Polyangium fumosum DSM 14668	Contig	GCA_005144585.1	GCF_005144585.1	12.9816	68.8	201	2019-05-03
Polyangium spumosum DSM 14734	Scaffold	GCA_009649845.1	GCF_009649845.1	10.7605	69.5	61	2019-11-11
Pseudenhygromyxa sp. WMMC2535	Contig	GCA_011083025.2	GCF_011083025.2	10.1918	69.6	39	2020-06-23
Pyxidicoccus caerfyrddinensis CA032A	Scaffold	GCA_010894405.1	GCF_010894405.1	13.4348	70.2	177	2020-02-21
Pyxidicoccus fallax CA059B	Contig	GCA_013155555.1	GCF_013155555.1	13.3902	70.5	1321	2020-05-24
Pyxidicoccus fallax DSM 14698	Contig	GCA_012933655.1	GCF_012933655.1	13.5329	70.5	825	2020-04-29
Pyxidicoccus sp. SCPEA002	Chromosome	GCA_017301735.1	GCF_017301735.1	13.2114	69.6	1	2021-03-08
Pyxidicoccus trucidator CA060A	Scaffold	GCA_010894435.1	GCF_010894435.1	12.6703	70.3	136	2020-02-21
Sandaracinaceae bacterium AalW_18-Q3-R10-53_MAXAC.051	Contig	GCA_016704065.1	n/a	7.9125	70.2	96	2021-01-19
Sandaracinaceae bacterium ACE_MYX11	Contig	GCA_019637095.1	n/a	9.25352	74	197	2021-08-16
Sandaracinaceae bacterium AS06rmzACSIP_409	Contig	GCA_012514415.1	n/a	3.28341	61.9	438	2020-04-17
Sandaracinaceae bacterium Aved_18-Q3-R54-62_MAXAC.060	Contig	GCA_016702865.1	n/a	7.69174	70.1	59	2021-01-19
Sandaracinaceae bacterium Chersky_700	Contig	GCA_017881055.1	n/a	5.88302	66.4	341	2021-04-08
Sandaracinaceae bacterium Chersky_785	Contig	GCA_017881145.1	n/a	4.5133	65.3	749	2021-04-08
Sandaracinaceae bacterium Damh_18-Q3-R51-60_BATAC.231	Contig	GCA_016708135.1	n/a	8.01764	70.2	66	2021-01-19
Sandaracinaceae bacterium Ejby_18-Q3-R6-50_BATAC.260	Contig	GCA_016706685.1	n/a	7.8556	70.2	60	2021-01-19
Sandaracinaceae bacterium Fred_18-Q3-R57-64_MAXAC.276	Contig	GCA_016712745.1	n/a	5.79131	61.2	17	2021-01-19
Sandaracinaceae bacterium Hade_18-Q3-R52-61_MAXAC.060	Contig	GCA_016711615.1	n/a	7.89881	70.2	36	2021-01-19
Sandaracinaceae bacterium HK-STAS-MYXO-23	Contig	GCA_020633195.1	n/a	9.19835	72.6	138	2021-10-26
Sandaracinaceae bacterium HK-STAS-MYXO-29	Contig	GCA_020633075.1	n/a	5.77042	70.5	11	2021-10-26
Sandaracinaceae bacterium HK-STAS-MYXO-30	Contig	GCA_020633055.1	n/a	7.96714	70.3	31	2021-10-26
Sandaracinaceae bacterium MAG_54	Contig	GCA_019912065.1	n/a	6.24409	69.7	2772	2021-09-08
Sandaracinaceae bacterium MED-G138	Contig	GCA_004213565.1	n/a	9.11812	71.9	716	2019-02-19
Sandaracinaceae bacterium OdNE_18-Q3-R46-58_BAT3C.392	Contig	GCA_016714965.1	n/a	7.64873	70.2	101	2021-01-19
Sandaracinaceae bacterium SJ628	Contig	GCA_020852605.1	n/a	6.088739	-	809	2021-11-12
Sandaracinaceae bacterium SSF7	Contig	GCA_019694315.1	n/a	8.67086	71.4	630	2021-08-19
Sandaracinus amylolyticus DSM 53668	Complete Genome	GCA_000737325.2	GCF_000737325.1	10.3273	72	1	2015-05-01
Sandaracinus sp. HK-STAS-MYXO-24	Contig	GCA_020633175.1	n/a	7.64806	69.7	202	2021-10-26
Sandaracinus sp. HK-STAS-MYXO-25	Contig	GCA_020633115.1	n/a	8.46657	69.7	233	2021-10-26
Sandaracinus sp. HK-STAS-MYXO-26	Contig	GCA_020633155.1	n/a	8.67673	69.8	225	2021-10-26
Sandaracinus sp. HK-STAS-MYXO-27	Contig	GCA_020633095.1	n/a	4.93008	69.7	188	2021-10-26
Sandaracinus sp. HK-STAS-MYXO-28	Contig	GCA_020633125.1	n/a	4.85793	69.8	124	2021-10-26
Sandaracinus sp. NAT131	Contig	GCA_002699025.1	n/a	9.254	73.9	238	2017-10-24
Sandaracinus sp. NAT8	Contig	GCA_002703625.1	n/a	8.1963	71.3	137	2017-10-24
Sandaracinus sp. SP2993	Contig	GCA_002720945.1	n/a	7.54178	73.8	232	2017-10-25
Simulacricoccus sp. 17bor-14	Scaffold	GCA_015354265.1	GCF_015354265.1	6.9262	73	38	2020-11-11
Sorangiineae bacterium NIC37A_2	Contig	GCA_002085155.1	n/a	5.00176	63.7	150	2017-04-10
Sorangium cellulosum bin s7	Contig	GCA_019695505.1	n/a	8.68541	65.2	1130	2021-08-19
Sorangium cellulosum DOLJORAL78_55_3	Contig	GCA_002748255.1	n/a	1.09631	55.5	397	2017-11-03
Sorangium cellulosum So ce 56	Complete Genome	GCA_000067165.1	GCF_000067165.1	13.0338	71.4	1	2007-11-27
Sorangium cellulosum So ce26	Complete Genome	GCA_002950945.1	GCF_002950945.1	14.5576	71.7	1	2018-02-02
Sorangium cellulosum So ce836	Complete Genome	GCA_004135755.1	GCF_004135755.1	14.5988	72	1	2019-02-04
Sorangium cellulosum So ceGT47	Complete Genome	GCA_004135735.1	GCF_004135735.1	11.2615	72.6	1	2019-02-04
Sorangium cellulosum So0003-19-2	Scaffold	GCA_001589275.1	GCF_001589275.1 (suppressed)	11.5825	72.8	2875	2016-03-11
Sorangium cellulosum So0007-03	Contig	GCA_001589215.1	n/a	14.1395	73.6	3428	2016-03-11
Sorangium cellulosum So0008-312	Scaffold	GCA_001589285.1	GCF_001589285.1	11.8616	71.9	1271	2016-03-11
Sorangium cellulosum So0011-07	Scaffold	GCA_001589185.1	n/a	11.9902	71.3	3600	2016-03-11
Sorangium cellulosum So0149	Scaffold	GCA_001589205.1	n/a	11.6363	71.9	4200	2016-03-11
Sorangium cellulosum So0157-18	Scaffold	GCA_001589195.1	n/a	10.9138	71.9	4620	2016-03-11
Sorangium cellulosum So0157-2	Complete Genome	GCA_000418325.1	GCF_000418325.1	14.7821	72.1	1	2013-07-05
Sorangium cellulosum So0157-25	Scaffold	GCA_001589265.1	n/a	9.81365	72.6	3728	2016-03-11
Sorangium cellulosum So0163	Contig	GCA_001589295.1	GCF_001589295.1 (suppressed)	13.7401	74.3	2566	2016-03-11
Sorangium cellulosum SulCav_GS09_5_65_23	Scaffold	GCA_020720045.1	n/a	6.34168	64.9	358	2021-11-02
Sorangium sp. bin s1	Contig	GCA_019695485.1	n/a	7.66728	65.4	945	2021-08-19
Sorangium sp. HyVt-558	Contig	GCA_011374705.1	n/a	1.94434	63	853	2020-03-16
Stigmatella aurantiaca DSM 17044	Contig	GCA_900109545.1	GCF_900109545.1	9.36577	69.1	61	2016-10-29
Stigmatella aurantiaca DW4/3-1	Complete Genome	GCA_000165485.1	GCF_000165485.1	10.2608	67.5	1	2010-10-21
Stigmatella aurantiaca DW4/3-1	Contig	GCA_000168055.1	GCF_000168055.1	10.2654	67.4	579	2006-09-28
Stigmatella erecta DSM 16858	Contig	GCA_900111745.1	GCF_900111745.1	9.21722	69.4	47	2016-10-29
Stigmatella hybrida DSM 14722	Contig	GCA_020103775.1	GCF_020103775.1	9.15983	69.1	79	2021-09-23
uncultured Anaeromyxobacter Ja_bin-0132	Contig	GCA_903894875.1	n/a	4.77174	70.9	354	2020-07-10
uncultured Anaeromyxobacter Ja_bin-1495	Contig	GCA_903888535.1	n/a	4.28183	71.3	344	2020-07-10
uncultured Anaeromyxobacter Ja1_bin-0741	Contig	GCA_903911155.1	n/a	4.69564	71	281	2020-07-10
uncultured Anaeromyxobacter Ja1-D5_bin-407	Contig	GCA_903904005.1	n/a	4.559	71.1	186	2020-07-10
uncultured Anaeromyxobacter Ja2_bin-1790	Contig	GCA_903929565.1	n/a	4.84099	71.1	301	2020-07-10
uncultured Anaeromyxobacter Ja2-D4_bin-1268	Contig	GCA_903874275.1	n/a	5.0717	70.9	285	2020-07-10
uncultured Anaeromyxobacter Ki1-2-7m_bin-406	Contig	GCA_903855945.1	n/a	4.06851	70.8	213	2020-07-10
uncultured Anaeromyxobacter Ki3-D4_bin-793	Contig	GCA_903922315.1	n/a	1.75841	71.3	767	2020-07-10
uncultured Anaeromyxobacter Kiruna_bin-10358	Contig	GCA_903927915.1	n/a	4.0502	70.8	235	2020-07-10
uncultured Anaeromyxobacter Kiruna3_bin-0882	Contig	GCA_903887395.1	n/a	2.28913	71.5	918	2020-07-10
uncultured Anaeromyxobacter KT_bin-2212	Contig	GCA_903932365.1	n/a	4.56839	71	596	2020-07-10
uncultured Anaeromyxobacter KT4_bin-661	Contig	GCA_903863245.1	n/a	1.69478	71.1	735	2020-07-10
uncultured Anaeromyxobacter KT5_bin-792	Contig	GCA_903888295.1	n/a	3.29963	71.3	1014	2020-07-10
uncultured Archangium Ja_bin-1734	Contig	GCA_903915665.1	n/a	8.6773	70.1	265	2020-07-10
uncultured Archangium Ja1_bin-1494	Contig	GCA_903905455.1	n/a	8.6061	70.1	251	2020-07-10
uncultured Archangium Ja1-D4_bin-232	Contig	GCA_903861945.1	n/a	8.68095	70.1	270	2020-07-10
uncultured Corallococcus ERR321643-bin.4	Contig	GCA_905203735.1	n/a	2.51347	47.4	245	2021-02-01
uncultured Corallococcus ERR414316-bin.23	Contig	GCA_905203465.1	n/a	1.33753	46.7	352	2021-02-01
uncultured Corallococcus ERR414465-bin.23	Contig	GCA_905201545.1	n/a	2.12367	48.6	59	2021-02-01
uncultured Corallococcus SRR5580390-bin.36	Contig	GCA_905208425.1	n/a	1.58342	45.6	28	2021-02-01
uncultured Cystobacter maxbin_SP168_1.017_sub_cleaned	Contig	GCA_913775605.1	n/a	6.4801	68.6	4123	2021-08-25
uncultured Myxococcaceae ERR321232-bin.2	Contig	GCA_905188115.1	n/a	1.76972	48.1	49	2021-02-01
uncultured Myxococcaceae ERR414468-bin.34	Contig	GCA_905204025.1	n/a	1.98384	45.5	99	2021-02-01
uncultured Myxococcales A14_bin-1730	Contig	GCA_903842345.1	n/a	5.84731	66.3	50	2020-07-10
uncultured Myxococcales A2_bin-0146	Contig	GCA_903882615.1	n/a	5.84687	66.3	320	2020-07-10
uncultured Myxococcales A-3_bin-085	Contig	GCA_903940895.1	n/a	4.86078	66.3	1315	2020-07-10
uncultured Myxococcales A3_bin-259	Contig	GCA_903893325.1	n/a	5.89758	66.3	79	2020-07-10
uncultured Myxococcales A-4_bin-089	Contig	GCA_903960265.1	n/a	5.1659	66.3	1191	2020-07-10
uncultured Myxococcales A4_bin-164	Contig	GCA_903872955.1	n/a	5.70506	66.4	68	2020-07-10
uncultured Myxococcales AlinenLipids_bin-0736	Contig	GCA_903903785.1	n/a	5.54818	69.2	782	2020-07-10
uncultured Myxococcales AlinenLipids_bin-2060	Contig	GCA_903929795.1	n/a	6.35369	66.7	236	2020-07-10
uncultured Myxococcales AM_bin-3272	Contig	GCA_903897795.1	n/a	3.49609	66.7	1265	2020-07-10
uncultured Myxococcales AM-2014_bin-1158	Contig	GCA_903825385.1	n/a	6.26565	66.8	536	2020-07-10
uncultured Myxococcales AM-2014-D5_bin-208	Contig	GCA_903890215.1	n/a	3.84651	67.1	1335	2020-07-10
uncultured Myxococcales AM4_bin-356	Contig	GCA_903880695.1	n/a	2.94576	66.9	1167	2020-07-10
uncultured Myxococcales AM-lipid-02-D6_bin-475	Contig	GCA_903886025.1	n/a	3.42582	67.1	1255	2020-07-10
uncultured Myxococcales Day2-2_bin-701	Contig	GCA_903921015.1	n/a	2.97321	64.4	1199	2020-07-10
uncultured Myxococcales Erken-D10_bin-0445	Contig	GCA_903927995.1	n/a	4.568	66.4	1542	2020-07-10
uncultured Myxococcales Erken-D11_bin-0849	Contig	GCA_903881865.1	n/a	6.10093	66.3	1229	2020-07-10
uncultured Myxococcales Erken-D5_bin-1077	Contig	GCA_903914295.1	n/a	2.79566	66.2	1135	2020-07-10
uncultured Myxococcales ErkenSummer_bin-0937	Contig	GCA_903919145.1	n/a	6.96706	66.2	404	2020-07-10
uncultured Myxococcales ERR321605-bin.6	Contig	GCA_905211895.1	n/a	2.89325	51.9	654	2021-02-01
uncultured Myxococcales ERR599026_bin.94_MetaBAT_v2.12.1_MAG	Contig	GCA_913048535.1	n/a	3.66258	56.2	150	2021-09-18
uncultured Myxococcales ERR599052_bin.64_MetaBAT_v2.12.1_MAG	Contig	GCA_913043975.1	n/a	5.75935	52.8	109	2021-09-18
uncultured Myxococcales ERR599160_bin.14_MetaBAT_v2.12.1_MAG	Contig	GCA_913048555.1	n/a	4.69642	51.5	79	2021-09-18
uncultured Myxococcales Ja_bin-0208	Contig	GCA_903884195.1	n/a	6.15952	64.3	208	2020-07-10
uncultured Myxococcales Ja_bin-3022	Contig	GCA_903881385.1	n/a	6.80603	64.4	280	2020-07-10
uncultured Myxococcales Ja1_bin-0143	Contig	GCA_903896545.1	n/a	6.75515	64.4	272	2020-07-10
uncultured Myxococcales Ja1_bin-3769	Contig	GCA_903857975.1	n/a	6.22242	64.3	226	2020-07-10
uncultured Myxococcales Ja1-D2_bin-2129	Contig	GCA_903852525.1	n/a	6.26834	64.3	379	2020-07-10
uncultured Myxococcales Ja1-D4_bin-205	Contig	GCA_903860385.1	n/a	6.27849	64.3	249	2020-07-10
uncultured Myxococcales Ja1-D4_bin-635	Contig	GCA_903900455.1	n/a	6.69824	64.4	461	2020-07-10
uncultured Myxococcales Ja1-D5_bin-098	Contig	GCA_903906555.1	n/a	5.90749	64.3	879	2020-07-10
uncultured Myxococcales Ki3-D2_bin-0050	Contig	GCA_903878715.1	n/a	5.9113	64.3	259	2020-07-10
uncultured Myxococcales Ki3-D3_bin-0740	Contig	GCA_903912255.1	n/a	2.6881	64.5	1103	2020-07-10
uncultured Myxococcales Ki3-D3_bin-0786	Contig	GCA_903874695.1	n/a	5.93041	64.3	305	2020-07-10
uncultured Myxococcales Ki3-D4_bin-156	Contig	GCA_903918875.1	n/a	5.68645	64.5	1288	2020-07-10
uncultured Myxococcales Ki3-D4_bin-362	Contig	GCA_903883645.1	n/a	5.989	64.3	244	2020-07-10
uncultured Myxococcales Kiruna_bin-00999	Contig	GCA_903907805.1	n/a	2.68251	68.4	1136	2020-07-10
uncultured Myxococcales Kiruna_bin-10055	Contig	GCA_903862435.1	n/a	6.52225	64.4	466	2020-07-10
uncultured Myxococcales Kiruna_bin-13077	Contig	GCA_903876705.1	n/a	6.0202	64.3	320	2020-07-10
uncultured Myxococcales Kiruna3_bin-4223	Contig	GCA_903880045.1	n/a	5.9171	64.3	342	2020-07-10
uncultured Myxococcales Kiruna3_bin-5482	Contig	GCA_903828945.1	n/a	6.54564	64.4	412	2020-07-10
uncultured Myxococcales KR_bin-2751	Contig	GCA_903916155.1	n/a	5.18194	70.2	1423	2020-07-10
uncultured Myxococcales KT_bin-0791	Contig	GCA_903842895.1	n/a	6.68255	64.3	741	2020-07-10
uncultured Myxococcales KT4_bin-476	Contig	GCA_903923235.1	n/a	4.95758	64.5	1501	2020-07-10
uncultured Myxococcales KT6_bin-248	Contig	GCA_903833935.1	n/a	4.02272	66.6	1467	2020-07-10
uncultured Myxococcales KTt_bin-0231	Contig	GCA_903858265.1	n/a	6.39189	64.2	289	2020-07-10
uncultured Myxococcales LaPlata_bin-3248	Contig	GCA_903895725.1	n/a	7.05856	65.6	88	2020-07-10
uncultured Myxococcales LaPlata-15m-b_bin-811	Contig	GCA_903895425.1	n/a	7.08339	65.6	165	2020-07-10
uncultured Myxococcales LaPlata-7m-a_bin-129	Contig	GCA_903926495.1	n/a	4.40525	71.7	1497	2020-07-10
uncultured Myxococcales LaPlata-a_bin-2895	Contig	GCA_903927385.1	n/a	7.10015	65.6	325	2020-07-10
uncultured Myxococcales LaPlata-b_bin-3080	Contig	GCA_903850985.1	n/a	3.75654	71.7	1528	2020-07-10
uncultured Myxococcales LJ_bin-2975	Contig	GCA_903923885.1	n/a	4.76831	64.6	1400	2020-07-10
uncultured Myxococcales LJ-3-4m_bin-0290	Contig	GCA_903900605.1	n/a	7.59002	69.8	1949	2020-07-10
uncultured Myxococcales Loc080925-5-5m_bin-0248	Contig	GCA_903960345.1	n/a	7.09984	71.9	2193	2020-07-10
uncultured Myxococcales Loc080925-5-5m_bin-0486	Contig	GCA_903959275.1	n/a	5.54596	67.3	217	2020-07-10
uncultured Myxococcales Loc080925-6m_bin-0053	Contig	GCA_903959675.1	n/a	4.92503	67.4	927	2020-07-10
uncultured Myxococcales Loc080925-6m_bin-1360	Contig	GCA_903957445.1	n/a	5.32761	72.1	2023	2020-07-10
uncultured Myxococcales Loc080925-7m_bin-0012	Contig	GCA_903960075.1	n/a	4.76349	62.1	125	2020-07-10
uncultured Myxococcales Loc080925-7m_bin-0732	Contig	GCA_903957595.1	n/a	4.0538	69.7	1306	2020-07-10
uncultured Myxococcales Loc080925-7m_bin-1033	Contig	GCA_903938835.1	n/a	4.66923	67.4	1114	2020-07-10
uncultured Myxococcales Loc080925-8-8m_bin-069	Contig	GCA_903939245.1	n/a	5.53618	69.4	606	2020-07-10
uncultured Myxococcales Loc080925-8-8m_bin-466	Contig	GCA_903936705.1	n/a	4.85289	62.1	84	2020-07-10
uncultured Myxococcales Loc080925-8m_bin-097	Contig	GCA_903960555.1	n/a	4.73212	62	73	2020-07-10
uncultured Myxococcales Loc080925-8m_bin-480	Contig	GCA_903934615.1	n/a	2.37237	67.3	805	2020-07-10
uncultured Myxococcales Loc080925-8m_bin-766	Contig	GCA_903935365.1	n/a	5.42439	69.5	744	2020-07-10
uncultured Myxococcales Loc090402-4m_bin-0916	Contig	GCA_903952805.1	n/a	6.215	66.7	1274	2020-07-10
uncultured Myxococcales Loc090402-8-9m_bin-0331	Contig	GCA_903958435.1	n/a	4.70041	66.9	1557	2020-07-10
uncultured Myxococcales Loc090721-6m_bin-295	Contig	GCA_903936925.1	n/a	5.22898	67.3	189	2020-07-10
uncultured Myxococcales Loc090721-7m_bin-459	Contig	GCA_903959465.1	n/a	3.82751	62.4	1091	2020-07-10
uncultured Myxococcales Loc090721-7m_bin-584	Contig	GCA_903950305.1	n/a	5.29628	67.3	234	2020-07-10
uncultured Myxococcales Loc090721-8-6m_bin-0738	Contig	GCA_903944845.1	n/a	3.28333	62.4	1033	2020-07-10
uncultured Myxococcales Loc090721-8-6m_bin-0810	Contig	GCA_903954305.1	n/a	5.27503	67.4	170	2020-07-10
uncultured Myxococcales Loc090721-8m_bin-517	Contig	GCA_903955385.1	n/a	5.30183	67.3	201	2020-07-10
uncultured Myxococcales Loc090721-8m_bin-764	Contig	GCA_903957975.1	n/a	4.49397	62.2	744	2020-07-10
uncultured Myxococcales Loc090907-8-6m_bin-284	Contig	GCA_903961565.1	n/a	2.82985	62.5	1026	2020-07-10
uncultured Myxococcales Loc090907-8m_bin-551	Contig	GCA_903938515.1	n/a	2.36776	67.5	997	2020-07-10
uncultured Myxococcales Loc090907-8m_bin-692	Contig	GCA_903951605.1	n/a	4.07522	62.3	1038	2020-07-10
uncultured Myxococcales Loclat_bin-01787	Contig	GCA_903875165.1	n/a	5.29404	67.4	304	2020-07-10
uncultured Myxococcales Loclat_bin-04987	Contig	GCA_903920395.1	n/a	5.07644	66.3	1410	2020-07-10
uncultured Myxococcales Loclat_bin-06019	Contig	GCA_903847385.1	n/a	9.48461	72	667	2020-07-10
uncultured Myxococcales Loclat_bin-06029	Contig	GCA_903847405.1	n/a	5.65069	69.4	273	2020-07-10
uncultured Myxococcales Loclat_bin-20296	Contig	GCA_903899815.1	n/a	4.85667	62.1	74	2020-07-10
uncultured Myxococcales Loclat_bin-20748	Contig	GCA_903923815.1	n/a	3.4901	67.1	482	2020-07-10
uncultured Myxococcales MJ110802A_bin-629	Contig	GCA_903913755.1	n/a	2.80182	64.7	1114	2020-07-10
uncultured Myxococcales MJ120716A_bin-0268	Contig	GCA_903819585.1	n/a	6.10426	65.2	1687	2020-07-10
uncultured Myxococcales MJ120716A_bin-0880	Contig	GCA_903917305.1	n/a	5.56817	68.5	998	2020-07-10
uncultured Myxococcales MJ120730A_bin-348	Contig	GCA_903890705.1	n/a	3.16994	65.8	1454	2020-07-10
uncultured Myxococcales MJ-2014_bin-0822	Contig	GCA_903909985.1	n/a	4.47209	69.5	1183	2020-07-10
uncultured Myxococcales MJ-time_bin-1663	Contig	GCA_903924465.1	n/a	5.82072	64.5	149	2020-07-10
uncultured Myxococcales MJ-time_bin-5706	Contig	GCA_903882605.1	n/a	4.36719	61.2	1177	2020-07-10
uncultured Myxococcales MJ-time_bin-5834	Contig	GCA_903857665.1	n/a	5.04375	69.5	173	2020-07-10
uncultured Myxococcales MJ-time_bin-8340	Contig	GCA_903850505.1	n/a	5.5572	66.5	549	2020-07-10
uncultured Myxococcales Myxococcales sp. RBC066	Scaffold	GCA_902826865.1	n/a	8.52671	67.2	628	2020-04-10
uncultured Myxococcales SRR3933267_bin.4_MetaBAT_v2.12.1_MAG	Contig	GCA_913058025.1	n/a	6.1379	68.1	1273	2021-09-18
uncultured Myxococcales Umea_bin-04856	Contig	GCA_903887475.1	n/a	6.00622	66.9	358	2020-07-10
uncultured Myxococcales Umea_bin-05835	Contig	GCA_903840165.1	n/a	5.72778	61.1	123	2020-07-10
uncultured Myxococcales Umea1_bin-3892	Contig	GCA_903864385.1	n/a	5.64994	61.1	129	2020-07-10
uncultured Myxococcales Umea1p2_bin-0391	Contig	GCA_903897135.1	n/a	5.58676	61.1	364	2020-07-10
uncultured Myxococcales Umea1p3_bin-448	Contig	GCA_903871265.1	n/a	5.80587	61.1	130	2020-07-10
uncultured Myxococcales Umea2_bin-0945	Contig	GCA_903842905.1	n/a	5.63952	67	716	2020-07-10
uncultured Myxococcales Umea2p3_bin-1219	Contig	GCA_903870665.1	n/a	5.44464	67.1	779	2020-07-10
uncultured Myxococcales Umea3p4_bin-0447	Contig	GCA_903914215.1	n/a	4.31196	67.2	1270	2020-07-10
uncultured Myxococcales VK_bin-1538	Contig	GCA_903911905.1	n/a	7.57035	69.1	907	2020-07-10
uncultured Myxococcales VK_bin-3173	Contig	GCA_903928185.1	n/a	6.1028	66.8	330	2020-07-10
uncultured Myxococcales VK2_bin-1906	Contig	GCA_903827705.1	n/a	7.3227	69.1	1218	2020-07-10
uncultured Myxococcales VK3_bin-1308	Contig	GCA_903923475.1	n/a	6.04472	66.9	437	2020-07-10
uncultured Myxococcales YR2_bin-0002	Contig	GCA_903869075.1	n/a	6.26791	67.9	806	2020-07-10
uncultured Sandaracinus Ja_bin-4982	Contig	GCA_903932055.1	n/a	6.40093	71	1454	2020-07-10
uncultured Sandaracinus Ja1_bin-0486	Contig	GCA_903923185.1	n/a	6.35574	71	1423	2020-07-10
uncultured Sandaracinus Ja1-D4_bin-706	Contig	GCA_903900475.1	n/a	5.90959	70.8	1585	2020-07-10
uncultured Sandaracinus Kiruna_bin-06968	Contig	GCA_903914435.1	n/a	6.51118	71.3	1391	2020-07-10
uncultured Sandaracinus KT_bin-1087	Contig	GCA_903828805.1	n/a	6.02863	72	816	2020-07-10
uncultured Sandaracinus LJ-13-9m_bin-480	Contig	GCA_903877895.1	n/a	4.61001	70.9	1688	2020-07-10
uncultured Sandaracinus LJ-5-9m_bin-1174	Contig	GCA_903912285.1	n/a	7.19287	71.3	1363	2020-07-10
uncultured Sandaracinus LJ-7-9m_bin-0205	Contig	GCA_903896985.1	n/a	6.20772	71.4	1332	2020-07-10
Vitiosangium sp. GDMCC 1.1324	Contig	GCA_003044305.1	GCF_003044305.1	14.0763	68.3	80	2018-04-09
Vulgatibacter incomptus DSM 27710	Complete Genome	GCA_001263175.1	GCF_001263175.1	4.35055	68.9	1	2015-08-07
