# Supplementary material for: Characteristics and immune functions of the endogenous CRISPR-Cas systems in myxobacteria
Source: mSystems. 2024 May 15;9(6):e01210-23. doi: 10.1128/msystems.01210-23 (PMC11237760; doi:10.1128/msystems.01210-23)
Supplement: Data Set S2 — CRISPR-Cas in myxobacteria. [file msystems.01210-23-s0002.xlsx]

## Sheet: Cas Operon
CRISPR-Cas in myxobacteria.							legends for each column are labeled in green background
								Strains with complete geome
Organism name	CRISPR-Cas Type	Start	End	Repeat (CRISPR near the Cas Cluster)	Repeat Type			Strains with definitely genus classification
Myxococcus xanthus DK 1622	MxI-B	8862677	8870720	GTCCCGCTCGCCGTGATGCCGAAAGGCGTTGAGCAC	B			Strains with uncertain genus classification
Myxococcus xanthus DK 1622	III-B	8888371	8895907	GTGCCGCTCGCCGTGATGCCGGAAGGCGTTGAGCAC	B
Myxococcus xanthus DK 1622	I-C	8583437	8591040	GTCGCTCCTCGTGAACGCGGGGAGCGTGGGTTGAAAC	C
Anaeromyxobacter sp. K	I-E	884027	892432	GGCTTCCCCGCGTGCGCGGGGATCGACCC	E
Anaeromyxobacter dehalogenans 2CP-1	I-E	874941	883644	GGCTTCCCCGCGTGCGCGGGGATCGACCC	E
Haliangium ochraceum DSM 14365	III-B	1739644	1746690	ND
Haliangium ochraceum DSM 14365	III-D	7667161	7673841	ND
Haliangium ochraceum DSM 14365	I-G	6631041	6642432	GTTTCCACGACCCAACAGTCGTGGCCTCATTGAAGC	G
Sorangium cellulosum So ce 56	I-G	375509	384033	CTCTCCGCCGCTGAAAGGCGGCGGCCCCATTGAAGC	G
Sorangium cellulosum So ce 56	MxI-B	12778581	12787099	GCGATCCCCGCCGTGATGCCGGAAGGCGTTGAGCAC	B
Sorangium cellulosum So ce 56	III-B	7992067	8003085	ND
Corallococcus macrosporus HW-1	I-C	2672576	2680411	GTCGCTCCCCGTGAACGCGGGGAGCGTGGGTTGAAAC	C
Corallococcus macrosporus HW-1	III-B	2370801	2377669	GTCCCGCTCGCCGTGATGCCGGAAGGCGTTGAGCAC	B
Myxococcus hansupus mixupus	I-C	9232331	9239907	GTCGCTCCTCGTGAACGCGAGGAGCGTGGGTTGAAAC	C
Myxococcus hansupus mixupus	MxI-B	8949183	8957206	GTCCCGCTCGCCGTGATGCCGAGAGGCGTTGAGCAC	B
Myxococcus hansupus mixupus	III-B	8912221	8919757	GTCGCGCTCGCCGTGATGCCGGAAGGCGTTGAGCAC	B
Myxococcus stipitatus DSM 14675	MxI-B	10098660	10114046	CCGTGGCTCGCCGTGATGCCGGAAGGCGTTGAGCAC	B
Myxococcus stipitatus DSM 14675	I-C	9733240	9740880	GTCGCTCCTCGTGACCGCGAGGAGCGTGGGTTGAAAC	C
Sorangium cellulosum So0157-2	I-G	598026	607845	CTCTCCGCCGCTGAAAGGCGGCGGCCCCATTGAAGC	G
Chondromyces crocatus Cm c5	III-A	9586404	9592213	ND
Chondromyces crocatus Cm c5	I-C	7829009	7836376	GTCGCCCTCCTCGCCTGAGGGGGGCGTGGGTTGAAAC	C
Chondromyces crocatus Cm c5	I-B	3508333	3518482	CTTGCAGCCGACTCCCCGCAGACGAGGGGATTGAAAC	C
Chondromyces crocatus Cm c5	MxI-B	7099505	7108474	GTGACGCTCGCTGTGATGCCGTAAGGCGTTGAGCAC	B
Minicystis rosea DSM 24000	I-G	14111832	14118608	CTATCCGCCGGTGAAAGCCGGCGGCTCCATTGAAGC	G
Corallococcus macrosporus DSM 14697	MxI-B	8649874	8657902	GTCCCGCTCGCCGTGATGCCGAAAGGCGTTGAGCAC	B
Corallococcus macrosporus DSM 14697	III-B	8683413	8690298	GTCCCGCTCGCCGTGATGCCGGAAGGCGTTGAGCAC	B
Sorangium cellulosum So ceGT47	I-G	408637	418740	CTCTCCGCCGCTGAAAGGCGGCGGCCCCATTGAAGC	G
Sorangium cellulosum So ceGT47	I-G	388022	397953	CTCTCCGCCGCTGAAAGGCGGCGGCCCCATTGAAGC	G
Sorangium cellulosum So ceGT47	III-B	436204	443175	ND
Sorangium cellulosum So ce836	I-G	666448	673340	CTCTCCGCCGCTGAAAGGCGGCGGCCCCATTGAAGC	G
Sorangium cellulosum So ce836	MxI-B	14313015	14320732	CCGATCCCCGCCGTGATGCCGGAAGGCGTTGAGCAC	B
Myxococcus xanthus GH3.5.6c2	I-C	8793746	8801343	GTCGCTCCTCGTGAACGCGGGGAGCGTGGGTTGAAAC	C
Myxococcus xanthus GH5.1.9c20	I-C	8716149	8723752	GTCGCTCCTCGTGAACGCGGGGAGCGTGGGTTGAAAC	C
Myxococcus xanthus GH5.1.9c20	MxI-B	8999612	9007862	GTCCCGCTCGCCGTGATGCCGAAAGGCGTTGAGCAC	B
Myxococcus xanthus KF3.2.8c11	I-C	8375499	8383094	GTCGCTCCTCGTGAACGCGGGGAGCGTGGGTTGAAAC	C
Myxococcus xanthus KF3.2.8c11	MxI-B	8670283	8678320	GTCCCGCTCGCCGTGATGCCGAAAGGCGTTGAGCAC	B
Myxococcus xanthus KF3.2.8c11	III-B	8699239	8706122	GTCCCGCTCGCCGTGATGCCGGAAGGCGTTGAGCAC	B
Myxococcus xanthus KF4.3.9c1	I-C	8882911	8890508	GTCGCTCCTCGTGAACGCGGGGAGCGTGGGTTGAAAC	C
Myxococcus xanthus MC3.3.5c16	I-C	8751021	8758618	GTCGCTCCTCGTGAACGCGGGGAGCGTGGGTTGAAAC	C
Myxococcus xanthus MC3.3.5c16	III-B	9061937	9068829	GTCCCGCTCGCCGTGATGCCGGAAGGCGTTGAGCAC	B
Myxococcus xanthus MC3.3.5c16	MxI-B	9030043	9038086	GTCCCGCTCGCCGTGATGCCGAAAGGCGTTGAGCAC	B
Myxococcus xanthus MC3.5.9c15	I-C	8751090	8758687	GTCGCTCCTCGTGAACGCGGGGAGCGTGGGTTGAAAC	C
Myxococcus xanthus MC3.5.9c15	MxI-B	9030112	9038155	GTCCCGCTCGCCGTGATGCCGAAAGGCGTTGAGCAC	B
Myxococcus xanthus MC3.5.9c15	III-B	9062006	9068898	GTCCCGCTCGCCGTGATGCCGGAAGGCGTTGAGCAC	B
Myxococcus xanthus R31	I-C	8717952	8725549	GTCGCTCCTCGTGAACGCGAGGAGCGTGGGTTGAAAC	C
Archangium violaceum SDU8	III-B	11943469	11950835	GCCGAGATGCCGAGAGGCGTTGAGCAC	B
Myxococcus xanthus DZ2	MxI-B	746044	754087	GTCCCGCTCGCCGTGATGCCGAAAGGCGTTGAGCAC	B
Myxococcus xanthus DZ2	III-B	771738	779274	GTGCCGCTCGCCGTGATGCCGGAAGGCGTTGAGCAC	B
Myxococcus xanthus DZ2	I-C	466804	474407	GTCGCTCCTCGTGAACGCGGGGAGCGTGGGTTGAAAC	C
Myxococcus xanthus ATCC 27925	I-C	8789909	8797512	GTCGCTCCTCGTGAACGCGGGGAGCGTGGGTTGAAAC	C
Myxococcus xanthus ATCC 27925	III-B	9094843	9102379	GTGCCGCTCGCCGTGATGCCGGAAGGCGTTGAGCAC	B
Myxococcus xanthus ATCC 27925	MxI-B	9069149	9077192	GTCCCGCTCGCCGTGATGCCGAAAGGCGTTGAGCAC	B
Corallococcus sp. EGB	I-C	690093	697713	GTCGCTCCGCTCTTCGGGGCGGAGCGTGGGTTGAAAC	C
Myxococcus xanthus DZ2	I-C	689925	697528	GTCGCTCCTCGTGAACGCGGGGAGCGTGGGTTGAAAC	C
Myxococcus xanthus DZ2	III-B	385059	392595	GTGCCGCTCGCCGTGATGCCGGAAGGCGTTGAGCAC	B
Myxococcus xanthus DZ2	MxI-B	410246	418289	GTCCCGCTCGCCGTGATGCCGAAAGGCGTTGAGCAC	B
Sorangium cellulosum So0157-18	I-G	4519	11438	ND
Sorangium cellulosum So0157-18	III-B	2	5412	ND
Sorangium cellulosum So0007-03	III-B	2932	10558	ND
Sorangium cellulosum So0007-03	III-B	3638	9088	ACATGCCTGCTCAAAGGGCATTGAAAC	C
Sorangium cellulosum So0157-25	III-B	13550	20521	ND
Sorangium cellulosum So0003-19-2	I-G	4772	9656	ND
Sorangium cellulosum So0003-19-2	I-G	1	5007	ND
Sandaracinus sp. NAT131	I-E	24557	33872	GGCTCCCCCGCACGCGCGGGGATGAACC	E
Sandaracinus sp. NAT131	I-G	92961	101883	CTCTCCGTCGTCTCCAGACGACGGCCCCGTTGAAGC	G
Sandaracinus sp. NAT131	III-B	119016	132946	CGGCTGAGGCCGTGTTCCCCGCTCAGGGGATTGAGAC	U
Sandaracinus sp. SP2993	I-G	27417	36339	CTCTCCGTCGTCTCCAGACGACGGCCCCGTTGAAGC	G
Sandaracinus sp. SP2993	I-E	3	8488	ND
Sandaracinus sp. SP2993	III-B	15680	24836	ND
Archangium gephyra S2_003_000_R2_14	I-G	88988	99215	GTTCTCCGCGCTCACTGAGCGCGGCTTCGTTGAAGC	G
Archangium sp. SZUA-606	III-B	2	5168	ND
Minicystis sp. SZUA-566	I-C	2	3675	ND
Nannocystis exedens HyVt-463	I-B	1	5518	ND
Nannocystis exedens HyVt-463	I-E	110	4234	ND
Nannocystis exedens HyVt-463	I-G	2	2777	ND
Nannocystis exedens HyVt-463	III-B	1	5069	ND
Nannocystis exedens HyVt-565	I-E	3	1427	GGCTCCCCCGCGCAAGCGGGGATCGACC	E
Myxococcus sp. MY1	I-G	20455	31168	GTTCTCCGAGCCCTCGTGGCTCGGCTCCGTTGAAGC	G
Nannocystis sp. Fred_18-Q3-R57-64_MAXAC.384	Hybrid(I-G,III-B)	313286	334861	ND
Nannocystis sp. Fred_18-Q3-R57-64_MAXAC.384	I-E	19015	28985	GGCTCCCCCGTGCACACGGGGATCGACC	U
Nannocystis sp. Fred_18-Q3-R57-64_MAXAC.384	III-B	43144	50590	ATCTCCTCCCCTTAACTGGGGAGGCCCCATTGAAGC	G
Archangium sp. new MAG-75	I-G	7580	12927	ND
Candidatus Fimimonas gallinarum CHK121-14286	II-A	2	5604	GTTTGAGTATGGTGTTATTCTGAACGGTAGTCAAAC	U
Labilithrix sp. ACE_MYX10	I-G	633	7597	ND
Labilithrix sp. ACE_MYX9	III-B	94908	104272	ND
Labilithrix sp. ACE_MYX9	I-G	294196	301788	ND
Labilithrix sp. ACE_MYX5	III-B	12237	20530	ND
Labilithrix sp. ACE_MYX5	I-G	14351	21315	CCCTCTGTCGGCGACGGCCGGCAGCTTCGTTGAAGC	G
Labilithrix sp. ACE_MYX5	I-G	51138	60218	ND
Labilithrix sp. ACE_MYX6	I-G	921	10201	CTCTCCGCCGATCGCGGTCGGCGGCTACGTTGAAGC	G
Labilithrix sp. ACE_MYX7	I-G	91235	100494	CTCTCCGCCGATCGCGGTCGGCGGCTACGTTGAAG	U
Labilithrix sp. ACE_MYX4	III-B	21088	29381	ND
Labilithrix sp. ACE_MYX4	I-G	27347	36888	CTCTCCGCCGATCTCGATCGGCGGCTCCGTTGAAGC	G
Sorangium sp. bin s1	IV-B	6884	13168	ND
Sorangium sp. bin s1	IV-B	6436	10210	ND
Sorangium cellulosum bin s7	IV-B	6884	13168	ND
Sorangium cellulosum bin s7	IV-B	6436	10210	ND
Anaeromyxobacter dehalogenans SulCav_PC08_3_2_29_11	I-B	203	5856	ND
Anaeromyxobacter dehalogenans SulCav_PC08_3_2_29_11	I-B	1	3205	ND
Anaeromyxobacter dehalogenans SulCav_PC08_3_29_11	I-B	1	3018	ND
Anaeromyxobacter dehalogenans SulCav_PC08_3_29_11	III-D	3	5853	ND
Anaeromyxobacter dehalogenans SulCav_GS10_10_30_16	III-D	6405	20059	ND
Anaeromyxobacter dehalogenans SulCav_GS10_10_30_16	I-B	17	12432	ND
Sorangium cellulosum SulCav_GS09_5_65_23	I-E	3904	12423	CCTGTCCCCGCGCACGCGGGGGTGAACCG	E
Sorangium cellulosum SulCav_GS09_5_65_23	I-E	59823	68342	CCTGTCCCCGCGCACGCGGGGGTGAACCG	E
Anaeromyxobacter dehalogenans SulCav_AS07-7_70_20	I-G	219	8619	ND
Haliangium ochraceum BE2012_68_85	I-G	29583	42036	GTTTCCGCTTCCTCCGGGAAGCGGCCCCATTGAAGC	G
Haliangium ochraceum BE2012_68_85	III-D	62737	79879	GTTTTTACCGCTATTGCTGTTGAAGCAATTGAAAC	C
uncultured Sandaracinus KT_bin-1087	I-E	1420	8903	ND
uncultured Sandaracinus KT_bin-1087	Hybrid(I-G,III-D)	2744	20288	GTCTCCCGCGGTGAAAACCGCGGGCCCCATTGAAGCA	U
uncultured Anaeromyxobacter Ki1-2-7m_bin-406	I-E	2	4393	ND
uncultured Anaeromyxobacter Ki1-2-7m_bin-406	I-G	1842	7307	ND
uncultured Sandaracinus LJ-13-9m_bin-480	I-G	277	4761	ND
uncultured Sandaracinus Ja1-D4_bin-706	I-G	1	4039	ND
uncultured Sandaracinus Ja1-D4_bin-706	I-C	351	8083	ND
uncultured Sandaracinus LJ-5-9m_bin-1174	I-C	2	3858	ND
uncultured Sandaracinus LJ-5-9m_bin-1174	I-E	1139	5251	GGCTGCCCCGCGTGAGCGGGGATGGACC	E
uncultured Sandaracinus Kiruna_bin-06968	I-G	1	2964	ND
uncultured Sandaracinus Kiruna_bin-06968	I-E	144	5251	ND
uncultured Sandaracinus Ja1_bin-0486	I-G	154	4207	ND
uncultured Sandaracinus Ja1_bin-0486	I-C	351	8083	ND
uncultured Anaeromyxobacter Kiruna_bin-10358	I-G	1842	7307	ND
uncultured Sandaracinus Ja_bin-4982	I-G	154	4207	ND
uncultured Sandaracinus Ja_bin-4982	I-C	351	8083	ND
uncultured Corallococcus ERR414465-bin.23	II-A	23812	29773	GTTTAAGAGAATTACAAAACAACAAGGCTCTCAAAC	U
Myxococcus xanthus DZ2	I-C	270345	277948	GTCGCTCCTCGTGAACGAGGGGAGCGTGGGTTGAAAC	C
Myxococcus xanthus DZ2	III-B	23217	30753	GTGCCGCTCGCCGTGATGCCGGAAGGCGTTGAGCAC	B
Myxococcus xanthus DZ2	MxI-B	872	8915	GTCCCGCTCGCCGTGATGCCGAAAGGCGTTGAGCAC	B
Myxococcus xanthus DZF1	I-C	934	8537	GTCGCTCCTCGTGAACGAGGGGAGCGTGGGTTGAAAC	C
Myxococcus xanthus DZF1	III-B	795	8331	GTGCCGCTCGCCGTGATGCCGGAAGGCGTTGAGCAC	B
Myxococcus xanthus DZF1	MxI-B	896	8939	GTCCCGCTCGCCGTGATGCCGAAAGGCGTTGAGCAC	B
Chondromyces apiculatus DSM 436	I-C	10025	17751	GTCGTCCTCCTCGCCCGAGGGGGACGTGGATTGAAAC	C
Chondromyces apiculatus DSM 436	III-A	18415	26674	ND
Enhygromyxa salina strain DSM 15201	I-G	25330	34482	CTTTCCGCCCTCGATTGAGGGCGGCCCCGTTGAAGC	G
Anaeromyxobacter sp. PSR-1	I-E	14404	23159	CCGTTCCCCGCGCACGCGGGGATGAACCG	E
Sorangium cellulosum So0008-312	MxI-B	19478	27991	CCGATCCCCGCCGTGATGCCGGAAGGCGTTGAGCAC	B
Sorangium cellulosum So0008-312	I-G	759	7684	ND
Cystobacter ferrugineus Cbfe23	MxI-B	44148	57381	GTTCCCCTGGCCGTGATGCCGAAAGGCGTTGAGCAC	B
Cystobacter ferrugineus Cbfe23	I-C	488021	495763	GTCGCCCTCCTCTTCGGAGGGGGGCGCGGATTGAAAC	C
Cystobacter ferrugineus Cbfe23	III-B	20191	27571	ND
Haliangium sp. UPWRP_2	III-B	18287	29335	GGGACTGCCCGCTTTATGGGCTTTGAGAC	U
Nannocystis exedens DSM 71	Hybrid(I-G,III-D)	9783281	9799893	CTCGCCGCCTCGATCTCGAGGCGGACCCGTTGAAGC	G
Nannocystis exedens DSM 71	I-G	1515455	1522504	CCTCCGCCTCGATCACCGAGGCGGCCCCGTTGAAGC	G
Enhygromyxa salina SWB005	III-B	49605	57157	ND
Enhygromyxa salina SWB005	I-G	1806	10005	CCTTCCGCCCTCGCAAGAGGGCGGCCCCATTGAAGC	G
Enhygromyxa salina SWB007	I-G	22774	31450	CTCTCCGCCTTCGCAAGAAGGCGGCCCCGTTGAAGC	G
Vitiosangium sp. GDMCC 1.1324	MxI-B	268030	276108	GTCCCGCTCGCCGTGATGCCGAGAGGCGTTGAGCAC	B
Vitiosangium sp. GDMCC 1.1324	III-B	244173	251647	GTCCCGCTCGCCGTGATGCCGAGAGGCGTTGAGCAC	B
Corallococcus sp. H22C18031201	I-C	58835	66453	GTCGCTCCTCGTGTCCGCGAGGAGCGTGGGTTGAAAC	C
Corallococcus sp. H22C18031201	III-B	362002	371777	GTCGCAGTAGCCGTGATGCCGAAAGGCGTTGAGCAC	B
Corallococcus sp. CA053C	I-C	47750	53321	GTCGCTCCGCTCTTCGGAGCGGAGCGTGGGTTGAAAC	C
Corallococcus sp. CA049B	I-C	1405	7675	ND
Corallococcus interemptor AB047A	I-C	51717	58046	TCGGGGCGGAGCGTGGGTTGAAAC	C
Corallococcus sp. AB038B	I-C	634448	640002	GTCGCTCCGCTCTTCGGGGCGGAGCGTGGGTTGAAAC	C
Polyangium fumosum DSM 14668	MxI-B	344095	352440	CCGAGTTCTGCTGGGATGCCGATAAGGCGTTGAGCAC	B
Myxococcus sp. CA006	I-C	1716	9316	GTCGCTCCTCGTGAACGCGGGGAGCGTGGGTTGAAAC	C
Myxococcus sp. CA006	III-B	40021	46901	GTCCCGCTCGCCGTGATGCCGGAAGGCGTTGAGCAC	B
Myxococcus sp. CA006	MxI-B	2	6956	ND
Myxococcus sp. CA005	III-B	40328	47864	GTGCCGCTCGCCGTGATGCCGGAAGGCGTTGAGCAC	B
Myxococcus sp. CA005	MxI-B	65515	73558	GTCCCGCTCGCCGTGATGCCGAAAGGCGTTGAGCAC	B
Myxococcus sp. CA005	I-C	78885	86488	GTCGCTCCTCGTGAACGCGGGGAGCGTGGGTTGAAAC	C
Myxococcus sp. AB025B	III-B	7499	16675	GCTCGCCGTGATGCCGGAAGGCGTTGAGCAC	B
Myxococcus sp. AB025B	I-C	17438	25008	GTCGCTCCTCGTGACCGCGAGGAGCGTGGGTTGAAAC	C
Myxococcus sp. CA010	MxI-B	56671	64714	GTCCCGCTCGCCGTGATGCCGAAAGGCGTTGAGCAC	B
Myxococcus sp. CA010	I-C	64997	72597	GTCGCTCCTCGTGAACGCGGGGAGCGTGGGTTGAAAC	C
Myxococcus sp. CA010	III-B	6266	13146	GTCCCGCTCGCCGTGATGCCGGAAGGCGTTGAGCAC	B
Myxococcus sp. AB022	I-C	64787	72387	GTCGCTCCTCGTGAACGCGGGGAGCGTGGGTTGAAAC	C
Myxococcus sp. AB022	MxI-B	94470	102513	GTCCCGCTCGCCGTGATGCCGAAAGGCGTTGAGCAC	B
Myxococcus sp. AB022	III-B	40036	46916	GTCCCGCTCGCCGTGATGCCGGAAGGCGTTGAGCAC	B
Myxococcus sp. AB036A	MxI-B	18749	26788	GTCCCGCTCGCCGTGATGCCGAAAGGCGTTGAGCAC	B
Myxococcus sp. AB036A	III-B	42038	48936	GTACTGCTCGCCGTGATGCCGGAAGGCGTTGAGCAC	B
Myxococcus sp. AB036A	I-C	64448	72108	GTCGCTCCTCGTGAACGCGAGGAGCGTGGGTTGAAAC	C
Myxococcus sp. AB056	III-B	1	6578	GTCCCGCTCGCCGTGATGCCGGAAGGCGTTGAGCAC	B
Myxococcus sp. AB056	I-C	83211	90814	GTCGCTCCTCGTGAACGCGAGGAGCGTGGGTTGAAAC	C
Myxococcus sp. AB056	MxI-B	22991	29950	ND
Myxococcus llanfairpwllgwyngyllgogerychwyrndrobwllllantysiliogogogochensis AM401	I-C	95399	103027	GTCGCTCCTCGTGACCGCGAGGAGCGTGGGTTGAAAC	C
Corallococcus sp. Z5C101001	I-C	549196	556895	GTCGCTCCGCTCTCCGGGGCGGAGCGTGGGTTGAAAC	C
Myxococcus virescens NBRC 100334	I-C	2057	9654	GTCGCTCCTCGTGAACGCGGGGAGCGTGGGTTGAAAC	C
Myxococcus virescens NBRC 100334	MxI-B	14902	22944	GTCCCGCTCGCCGTGATGCCGAAAGGCGTTGAGCAC	B
Myxococcus virescens NBRC 100334	I-C	8749	14423	GTCGCTCCCCGTGAACGCGGGGCGCGTGGGTTGAAAC	C
Myxococcus virescens NBRC 100334	III-B	1621	8501	GTCCCGCTCGCCGTGATGCCGGAAGGCGTTGAGCAC	B
Myxococcus fulvus NBRC 100333	I-C	103525	109127	GTCGCTCCTCGTGACCGCGAGGAGCGTGGGTTGAAAC	C
Corallococcus sp. c25j21	I-C	457989	465688	GTCGCTCCGCTCTCCGGGGCGGAGCGTGGGTTGAAAC	C
Myxococcus sp. CA027	I-C	82543	90143	GTCGCTCCTCGTGAACGCGGGGAGCGTGGGTTGAAAC	C
Myxococcus sp. CA027	III-B	6266	13146	GTCCCGCTCGCCGTGATGCCGGAAGGCGTTGAGCAC	B
Myxococcus sp. CA027	MxI-B	20248	27202	ND
Myxococcus eversor AB053B	I-C	72174	79792	GTCGCTCCTCGTGACCGCGAGGAGCGTGGGTTGAAAC	C
Myxococcus vastator AM301	I-C	1521	9121	GTCGCTCCCCGTGAACGCGGGGAGCGTGGGTTGAAAC	C
Myxococcus vastator AM301	I-B	2	6320	ND
Myxococcus vastator AM301	III-B	3	6580	ND
Myxococcus sp. CA023	III-B	6266	13146	GTCCCGCTCGCCGTGATGCCGGAAGGCGTTGAGCAC	B
Myxococcus sp. CA023	I-C	88837	96437	GTCGCTCCTCGTGAACGCGGGGAGCGTGGGTTGAAAC	C
Myxococcus sp. CA023	MxI-B	176169	184212	GTCCCGCTCGCCGTGATGCCGAAAGGCGTTGAGCAC	B
Myxococcus sp. CA018	MxI-B	2	6806	ND
Myxococcus sp. CA018	I-C	27824	33446	GTCGCTCCTCGTGAACGCGGGGAGCGTGGGTTGAAAC	C
Myxococcus sp. CA018	III-B	3	6556	ND
Pseudenhygromyxa sp. WMMC2535	I-G	4642921	4657074	CCTTCCGCCCTCGTTTGAGGGCGGCCCCGTTGAAGC	G
Corallococcus exiguus AB051	I-C	1445	7047	GCTCCGCTTTTCGGGACAGAGCGTGGGTTGAAAC	C
Corallococcus carmarthensis CA046B	I-C	2061	7723	ND
Myxococcus xanthus AB023	III-B	165399	172935	GTGCCGCTCGCCGTGATGCCGGAAGGCGTTGAGCAC	B
Myxococcus xanthus AB023	MxI-B	139705	147748	GTCCCGCTCGCCGTGATGCCGAAAGGCGTTGAGCAC	B
Myxococcus xanthus AB023	I-C	131929	139532	GTCGCTCCTCGTGAACGCGGGGAGCGTGGGTTGAAAC	C
Myxococcus xanthus AM003	I-C	18893	26490	GTCGCTCCTCGTGAACGCGGGGAGCGTGGGTTGAAAC	C
Myxococcus xanthus CA029	MxI-B	20250	27201	ND
Myxococcus xanthus CA029	III-B	6266	13146	GTCCCGCTCGCCGTGATGCCGGAAGGCGTTGAGCAC	B
Myxococcus xanthus CA029	I-C	82668	90268	GTCGCTCCTCGTGAACGCGGGGAGCGTGGGTTGAAAC	C
Myxococcus xanthus AM005	I-C	20591	28188	GTCGCTCCTCGTGAACGCGGGGAGCGTGGGTTGAAAC	C
Myxococcus sp. CA033	III-B	7192	15712	CCGTGGCTCGCCGTGATGCCGGAAGGCGTTGAGCAC	B
Myxococcus sp. CA033	I-C	4994	12613	GTCGCTCCTCGTGACCGCGAGGAGCGTGGGTTGAAAC	C
Myxococcus sp. CA039A	I-C	29289	36925	GTCGCTCCTCGTGACCGCGAGGAGCGTGGGTTGAAAC	C
Myxococcus sp. CA051A	I-C	301155	306744	GTCGCTCCTCGTGACCGCGAGGAGCGTGGGTTGAAAC	C
Myxococcus sp. CA056	I-C	502290	509912	GTCGCTCCTCGTGACCGCGAGGAGCGTGGGTTGAAAC	C
Myxococcus sp. CA040A	I-C	126777	132395	GTCGCTCCTCGTGACCGCGAGGAGCGTGGGTTGAAAC	C
Myxococcus sp. AM010	III-B	47945	51558	GTCCCGCTCGCCGTGATGCCGGAAGGCGTTGAGCAC	B
Myxococcus sp. AM010	I-C	1534	9134	GTCGCTCCCCGTGAACGCGGGGAGCGTGGGTTGAAAC	C
Myxococcus sp. AM011	I-C	13482	21100	GTCGCTCCTCGTGACCGCGAGGAGCGTGGGTTGAAAC	C
Myxococcus sp. AM009	III-B	12841	19625	GTCCCGCTCGCCGTGATGCCGGAAGGCGTTGAGCAC	B
Myxococcus sp. SCHIC003	I-C	7564054	7567386	ND
Myxococcus sp. SCHIC003	III-B	7189425	7200685	CCGCCGCTCGCCGTGATGCCGGAAGGCGTTGAGCAC	B
Citreicoccus inhibens M34	I-C	4875	12493	GTCGCTCCTCGTGTCCGCGAGGAGCGTGGGTTGAAAC	C
Myxococcus sp. AS-1-15	III-B	78110	87331	CCACCGCTCGCCGAGATGCCGGAAGGCGTTGAGCAC	B
Myxococcus sp. AS-1-15	I-C	329517	337089	GTCGCTCCTCGTGACCGCGAGGAGCGTGGGTTGAAAC	C
Myxococcus sp. XM-1-1-1	I-C	16383	23953	GTCGCTCCTCGTGACCGCGAGGAGCGTGGGTTGAAAC	C
Myxococcus sp. XM-1-1-1	III-B	79593	88763	CCGCCGCTCGCCGTGATGCCGGAAGGCGTTGAGCAC	B
Myxococcus sp. RHSTA-1-4	III-B	7832	15337	GTCCCGCTCGCCGTGATGCCGGAAGGCGTTGAGCAC	B
Myxococcus sp. RHSTA-1-4	MxI-B	5216	13455	GTCCCGCTCGCCGTGATGCCGGAAGGCGTTGAGCAC	B
Hyalangium sp. H56D21	MxI-B	123086	131407	GTCCCGCTCGCCGTGATGCCGGAAGGCGTTGAGCAC	B
Hyalangium sp. H56D21	III-B	85764	93119	ND
Myxococcus virescens DSM 2260	I-C	54209	61806	ND
Myxococcus virescens DSM 2260	I-C	1294786	1306844	GTCGCTCCCCGTGAACGCGGGGAGCGTGGGTTGAAAC	C
Myxococcus virescens DSM 2260	MxI-B	15237	23279	GTCCCGCTCGCCGTGATGCCGAAAGGCGTTGAGCAC	B
Myxococcus virescens DSM 2260	III-B	2127	9007	GTCCCGCTCGCCGTGATGCCGGAAGGCGTTGAGCAC	B
Myxococcus xanthus DSM 16526	III-B	65395	72931	GTGCCGCTCGCCGTGATGCCGGAAGGCGTTGAGCAC	B
Myxococcus xanthus DSM 16526	I-C	370336	377939	GTCGCTCCTCGTGAACGCGGGGAGCGTGGGTTGAAAC	C
Myxococcus xanthus DSM 16526	MxI-B	90656	98699	GTCCCGCTCGCCGTGATGCCGAAAGGCGTTGAGCAC	B
Stigmatella aurantiaca DSM 17044	III-B	198054	207342	GTTCCCCTTGCCGTGATGCCGAAAGGCGTTGAGCAC	B
Myxococcus fulvus DSM 16525	I-C	269438	275040	CGTGACCGCGAGGAGCGTGGGTTGAAAC	C
Nannocystis exedens ATCC 25963	I-G	2059	9108	CCCTCCGCCTCGATCACCGAGGCGGCCCCGTTGAAGC	G
Myxococcales bacterium 68-20	I-G	119906	129604	CTCTCCGCCGATCACCATCGGCGGCTCCGTTGAAGC	G
Sorangiineae bacterium NIC37A_2	I-F	3476	12878	TTTCTCAGCTGCCTGCGCGGCAGTGAAC	U
Sorangiineae bacterium NIC37A_2	Hybrid(I-G,III-B)	39897	57842	CCTTCTCTCGTGAACTCACGAGAGCCCCATTGAAGC	G
Myxococcales bacterium UBA1671	I-G	2120	10952	ND
Myxococcales bacterium UBA1671	III-D	1346	13795	ND
Myxococcales bacterium UBA1671	I-B	849	10710	CTTCCCACCCCAACGTCGCTCCAACGGAGATTAAAAC	U
Myxococcales bacterium UBA1671	III-B	2021	9351	ND
Myxococcales bacterium UBA4248	I-G	4263	14071	CTATTCTCACGATCTATTCGTGAGCCTCATTGAA	U
Myxococcales bacterium UBA5297	III-D	19265	45000	GTCCGGACGCGGGTTTCCTCGGCGAGGGGATTGAAAC	C
Myxococcales bacterium UBA5297	III-B	952	6864	ND
Myxococcales bacterium UBA5297	I-G	1823	11514	GTTTCCCCTTCTATTCGGAAGGGGCTCCATTGAAGC	G
Myxococcales bacterium UBA6777	III-B	28106	35436	ND
Myxococcales bacterium UBA6777	I-G	424	9256	ND
Myxococcales bacterium UBA6777	I-B	537	10398	ND
Myxococcales bacterium UBA6777	III-D	1346	13795	ND
Myxococcales bacterium CPC88	I-G	7214	12508	ND
Myxococcales bacterium fen_1113	I-E	122	4869	ND
Myxococcales bacterium palsa_1106	MxI-B	225	4587	ND
Myxococcales bacterium palsa_1106	I-G	2291	9898	ND
Myxococcales bacterium fen_1158	I-G	5308	17339	GTTTCCGCGCCCATCGTGGCGCGGCCTCATTGAAGC	G
Myxococcales bacterium palsa_1150	I-E	8537	18354	ND
Myxococcales bacterium palsa_1150	I-G	30574	40732	CATTCCTCGGCATCGATGCCGAGGCCCCGTTGAAGC	G
Myxococcales bacterium fen_1142	I-E	2	3237	ND
Myxococcales bacterium fen_1139	I-C	2973	12162	ND
Myxococcales bacterium fen_1132	I-E	3	3480	ND
Myxococcales bacterium fen_1132	MxI-B	3	7988	ND
Myxococcales bacterium fen_1129	I-G	5504	17413	GTTTCCGCGCCCATCGTGGCGCGGCCTCATTGAAGC	G
Myxococcales bacterium fen_1126	I-G	6993	14389	ND
Myxococcales bacterium fen_1126	I-E	449	6203	ND
Myxococcales bacterium fen_1123	I-G	240	7634	ND
Myxococcales bacterium fen_1125	I-C	2	2644	ACGTCGCCCGGCTCCTCGGAGCCGGGCGTGGATTGAAAC	C
Myxococcales bacterium fen_1125	I-C	46847	53024	ND
Myxococcales bacterium fen_1122	I-C	5131	14292	GTCGCCCGGCTCCTCGGAGCCGGGCGTGGATTGAAAC	C
Myxococcales bacterium fen_1119	MxI-B	1	7794	ND
Myxococcales bacterium fen_1118	I-G	1588	14581	ND
Myxococcales bacterium fen_1117	I-C	3652	12867	GTCGCTCGCCGCGCGCGGGCGTGAGTTGAAAC	C
Myxococcales bacterium fen_1134	I-E	114	5717	ND
Myxococcales bacterium fen_1086	I-E	1132	4501	ND
Myxococcales bacterium fen_1086	I-G	168	7888	ND
Myxococcales bacterium fen_1083	I-E	101	5760	ND
Myxococcales bacterium fen_1082	I-E	1	2668	ND
Myxococcales bacterium fen_1082	I-G	190	6357	ND
Myxococcales bacterium fen_1103	I-C	121	6011	ND
Myxococcales bacterium fen_1095	I-E	116	4593	ND
Myxococcales bacterium fen_1095	I-G	5218	17249	GTTTCCGCGCCCATCGTGGCGCGGCCTCATTGAAGC	G
Myxococcales bacterium SZUA-108	III-B	2	2876	ND
Myxococcales bacterium UBA9594	I-G	379	7494	ND
Myxococcales bacterium UBA9594	I-B	2	5227	ND
Myxococcales bacterium UBA9594	III-D	1346	13795	ND
Myxococcales bacterium UBA10372	I-G	606	7526	ND
Myxococcales bacterium UBA10372	I-E	342	10834	GGCTGCTCCGCCCGCGCGGAGATGCGCCC	U
Myxococcales bacterium UBA10939	I-G	2	5106	ND
Myxococcales bacterium UBA10939	III-D	296	4199	ND
Myxococcales bacterium UBA10939	I-G	3	6718	ND
Myxococcales bacterium UBA10939	III-D	2	7366	ND
Myxococcales bacterium CSSed11_303	I-E	3	5076	ND
Myxococcales bacterium SURF_8	III-C	2432	10412	GTTTTCGTGACCGCTCTAAGGCTGGGTATGGAAAC	U
Myxococcales bacterium SURF_8	I-G	3365	11534	CTTTCCGCTCTCGCATGGGAGCGGCCCTATTGAAGC	G
Myxococcales bacterium F1-120-MAGs007	III-D	717	9822	ND
Myxococcales bacterium F1-120-MAGs219	MxI-B	14098	23421	ND
Myxococcales bacterium F1-120-MAGs219	IV-B	11943	19845	CCAGTAAGGGTAGCTCAGCACCCTATAAGCTGGGAC	U
Myxococcales bacterium F1-120-MAGs219	I-E	612	3473	GGCTCCCCCGTACACGCGGGGGTCCACC	U
Myxococcales bacterium F1-120-MAGs219	III-B	12296	17829	ND
Myxococcales bacterium F1-120-MAGs219	III-D	2321	9451	ND
Myxococcales bacterium F1-120-MAGs219	I-E	3	5456	ND
Myxococcales bacterium CSSed162cmA_326	I-C	603	5059	ND
Myxococcales bacterium CSSed162cmB_355	I-E	159	4981	ND
Myxococcales bacterium CSSed165cm_298R1	I-E	70	4557	ND
Myxococcales bacterium CSSed165cm_298R1	I-E	3	4903	ND
Myxococcales bacterium Baikal-deep-G134	I-G	2	5558	ND
Myxococcales bacterium Baikal-deep-G135	I-G	3	7351	ND
Polyangiaceae bacterium Emb289P4bin44	I-G	63505	76949	ATTATCCGCCGTGATGAACGGCGGCTCCGTTGAAGC	G
Polyangiaceae bacterium Emb289P4bin44	V-F	299	2152	ND
Polyangiaceae bacterium Emb289P4bin34	I-G	7472	16074	ND
Polyangiaceae bacterium Emb289P4bin34	III-C	53954	59939	ND
Polyangiaceae bacterium Emb289P4bin34	V-F	49353	51356	ND
Polyangiaceae bacterium Emb289P4bin34	I-G	36477	42900	ND
Polyangiaceae bacterium Emb289P3bin90	III-B	3748	5923	ND
Cystobacterineae bacterium Emb289P3bin65	I-E	43150	52586	CTGTTCCCCGCCTACGCGGGGGTGCTCCT	E
Cystobacterineae bacterium Th196P3bin117	Hybrid(I-C,III-B)	164034	179435	GTCGCGCCCTCACGGGCGCGTGGATTGAAAC	C
Polyangiaceae bacterium HyVt-589	I-G	3	4001	ND
Myxococcales bacterium PRO3	MxI-B	1779	10003	GTCGTCGCCGCCTCGATGCCCTCGGGCGTTGAGCAC	B
Myxococcales bacterium AS06rmzACSIP_83	I-C	213	8392	ND
Sandaracinaceae bacterium AS06rmzACSIP_409	I-G	175	4902	ND
Myxococcales bacterium AS27yjCOA_30	I-E	270	6322	ND
Myxococcales bacterium AS06rmzACSIP_366	I-G	2	6370	ND
Polyangiaceae bacterium P-RSF-IL-17	I-G	1001	12546	ND
Myxococcales bacterium bin76.metabat.ball.192	I-E	661	4755	GCTGTCCCCGCGCACGCGGGGGTGAACCG	E
Myxococcales bacterium MAG_56	I-G	3834	10883	ND
Myxococcales bacterium MAG_56	III-B	38378	46153	ND
Myxococcales bacterium MAG_56	III-D	22134	28201	ND
Myxococcales bacterium MAG_56	III-B	45669	52823	ND
Polyangiaceae bacterium MAG_22	I-C	2838	10607	ATCGCCCTCCTTGAATGAGGGGGGCGCGGATTGAAAC	C
Polyangiaceae bacterium MAG_22	III-D	1345	15219	ND
Myxococcales bacterium bin22s	II-B	314	7041	ND
Myxococcales bacterium bin22s	V-B1	605	7370	GTCACCGATGTTGGAGCTAAATTGATAGGCTGACAC	U
Kofleriaceae bacterium H4_MYX2	I-G	239	10643	ND
Myxococcales bacterium S141_16	I-G	1	4446	ND
Myxococcales bacterium S141_16	III-B	1	9942	ND
Myxococcales bacterium NC_groundwater_781_Ag_S2p5_70_11	I-G	357500	370957	GTCTCCGCCGTGTTCGCACGGCGGCCCCATTGAAGC	G
Myxococcales bacterium NC_groundwater_780_Ag_S2p5_69_11	I-G	6995	13032	ND
Myxococcaceae bacterium JPH2	I-C	63071	70689	GTCGCTCCTCGTGTCCGCGAGGAGCGTGGGTTGAAAC	C
Polyangiaceae bacterium AalW_18-Q3-R10-53_BATAC.388	I-G	9043	17057	ND
Polyangiaceae bacterium AalW_18-Q3-R10-53_BATAC.388	V-F	7456	9261	GTCGAAGCTTTGATGGCGCTTCGCAGCCATTGAAAC	C
Myxococcales bacterium Ejby_18-Q3-R6-50_BATAC.353	Hybrid(I-G,III-D)	109622	125252	CTATCCGTCGACTCCTGTCGACGGCCTCATTGAAGC	G
Myxococcales bacterium EsbW_18-Q3-R4-48_BATAC.438	I-G	934	9251	ND
Polyangiaceae bacterium Fred_18-Q3-R57-64_MAXAC.407	I-C	5095711	5103462	ATCGCCTGGTCAAATCTGACTGGGCGCGGATTGAAAC	C
Polyangiaceae bacterium Fred_18-Q3-R57-64_MAXAC.407	III-D	1831404	1841189	GTTGCATTAATGGCCCCGTTGATAAGGGGATTGAAAC	C
Polyangiaceae bacterium Fred_18-Q3-R57-64_MAXAC.407	III-A	2036881	2043822	GTTGCACTCACTCCCCCGTTGATAAGGGGATTGAAAC	C
Polyangiaceae bacterium Fred_18-Q3-R57-64_MAXAC.407	I-E	5901	16057	GTTGTCCCCACGCGAGTGGGGGTGAACCG	U
Polyangiaceae bacterium Fred_18-Q3-R57-64_MAXAC.407	MxI-B	10418	16770	GTGATCGAGGCCGTGATGCCGTAAGGCGTTGGGCAC	U
Polyangiaceae bacterium Fred_18-Q3-R57-64_MAXAC.407	I-B	1850571	1859986	GTTGCATTAATGGCCCCGTTGATAAGGGGATTGAAAC	C
Myxococcales bacterium Fred_18-Q3-R57-64_MAXAC.347	I-G	1638283	1651417	CATCTCCGGCGTCTCGCACGCCGGCCTCGTTGAAGC	G
Myxococcales bacterium Fred_18-Q3-R57-64_MAXAC.347	III-B	3153	5218	ATCTCCTCCCCTTAACTGGGGAGGCCCCATTGAAGC	G
Polyangiaceae bacterium Kalu_18-Q3-R12-55_MAXAC.107	I-B	6832	18401	CCGCGAAAAGCTCATTCACCAGAACAGGAATTGAGAC	U
Polyangiaceae bacterium Kalu_18-Q3-R12-55_MAXAC.107	III-D	833715	840023	CCCGCAACGGGTTCGCCCGCTCAAAGGGCATTGAAAC	C
Polyangiaceae bacterium Kalu_18-Q3-R12-55_MAXAC.107	I-G	289329	299083	ATCTCCGCCGTGTTCGCACGGCGGCCCCATTGAAGG	U
Myxococcales bacterium Kalu_18-Q3-R12-55_BATAC.116	I-G	170718	179492	ND
Myxococcales bacterium new MAG-90	I-G	263342	272028	ATCACGTGCCCAACTGGGCGCGTCTCCATTGAAGC	G
Myxococcales bacterium new MAG-90	I-E	194693	203457	GACTCCCCCGCGTAGGCGGGGATGGACC	E
Myxococcales bacterium new MAG-91	I-C	1397	10578	GTGCTGCTCGTCGTGAGGCGAGCGGCCGTGTTGAAAC	C
Myxococcales bacterium new MAG-84	I-C	26777	34833	GTCGCTCCCTTCTCCGGAAGGGGGCGTGGATTGAA	U
Myxococcales bacterium new MAG-85	I-G	1037	12238	ND
Myxococcales bacterium new MAG-82	MxI-B	32617	40834	CTGATTCCCCCTCCGATGCCTTCGGGCGTTGAGCAC	B
Myxococcaceae bacterium Zod_Metabat.575	I-G	15959	29311	GTCTCCACGGCCGAGAGGTCGTGGCTCCGTTGAAGC	G
Polyangiaceae bacterium Zod_Metabat.23	III-B	3421	18167	ND
Polyangiaceae bacterium Zod_Metabat.23	III-D	17226	25832	GTCGCGGCCACGTGCGCGTGGCTGCGGATTGAGAC	U
Polyangiaceae bacterium Zod_Metabat.23	I-G	467	8915	CCTTCCGCCGTTCATCGACGGCGGCCCCATTGAAGC	G
Myxococcales bacterium SCN18_14_9_16_R1_B_68_9	I-G	142	6718	ND
Myxococcaceae bacterium RGIG5499	I-G	2840	12928	ATTTCCGCGAATTTCTATTCGCGGCTTTATTGAAGC	G
Nannocystaceae bacterium Go_SlAct_bin_67	I-G	11211	18073	CTCTCCGCGTCGATCACGACGCGGCCCCATTGAAGC	G
Kofleriaceae bacterium Gw_SlPrim_bin_156	I-G	17747	27814	GTCACCGCCGCCATCGAGCGGCGGCCCCGTTGA	U
Kofleriaceae bacterium Gw_SlAct_bin_340	I-G	24805	34872	GTCACCGCCGCCATCGAGCGGCGGCCCCGTTGAA	U
Kofleriaceae bacterium Gw_SlAct_bin_340	I-G	146072	153106	GCCCCGGCCCTCGACGAGAGGGCCCTGCATTGAAGC	G
Kofleriaceae bacterium Gw_Eff_bin_25	I-G	117212	124246	GCCCCGGCCCTCGACGAGAGGGCCCTGCATTGAAGC	G
Kofleriaceae bacterium Gw_Eff_bin_25	I-G	17782	27849	GTCACCGCCGCCATCGAGCGGCGGCCCCGTTGAAGC	G
Myxococcales bacterium MAG.019	I-G	780	7760	ND
Sandaracinaceae bacterium ACE_MYX11	MxI-B	2878	11072	CTGATCCCCGCCCCGATGCCTTCGGGCGTTGAGCAC	B
Sandaracinaceae bacterium ACE_MYX11	I-G	68	12241	ND
Sandaracinaceae bacterium ACE_MYX11	III-D	13491	22697	ND
Myxococcales bacterium ACE_MYX12	III-D	1398	6841	ND
Myxococcales bacterium ACE_MYX12	I-G	74163	80902	CTCTCCGTCGCCGCGAGGCGACGGCCCCGTTGAAGC	G
Myxococcales bacterium ACE_MYX12	I-G	7394	16580	CTCTCCGTCGCCGCGAGGCGACGGCCCCGTTGAAGC	G
Polyangiaceae bacterium ACE_MYX1	I-G	70718	86697	ND
Polyangiaceae bacterium ACE_MYX1	III-C	7768	14866	ND
Polyangiaceae bacterium ACE_MYX3	I-G	47877	62232	CTCTCCGTCGCGTTCGCGCGACGGCCCCATTGAAGC	G
Myxococcaceae bacterium HOG29	I-G	308	8382	ND
Sandaracinaceae bacterium MAG_54	I-G	2	4492	ND
Kofleriaceae bacterium MAG_26	I-G	10528	21571	GCCTCCGCCGATCACGATCGGCGGCCCCATTGAAGC	G
Myxococcaceae bacterium M069S2SP1A73QC	I-G	15163	24733	CCCACGAGGCCCGGCTCCGTTGAAGC	G
Myxococcaceae bacterium M122S2SP1A73QC	I-G	3	5464	ND
Myxococcales bacterium HKST-UBA32	I-G	2704	8421	ND
Myxococcales bacterium HKST-UBA29	III-B	3	4387	ND
Myxococcales bacterium HKST-UBA27	III-B	3199	10839	ND
Myxococcales bacterium HKST-UBA26	I-E	2550	11039	ND
Myxococcales bacterium HKST-UBA26	III-B	831	4204	ND
Myxococcales bacterium HKST-UBA26	I-E	3	6521	ND
Myxococcales bacterium HKST-UBA26	I-A	2	6656	ND
Myxococcales bacterium HKST-UBA22	III-B	4621	16403	GGCGAAACCCGCCCAACCCCGCTCAGGGGATTGAAAC	C
Myxococcales bacterium HKST-UBA22	I-G	1621	12764	ATCTACCGTCGTAACCAACGACGGCCCCATTGAAGC	G
Myxococcales bacterium HKST-UBA21	I-G	271	4606	ND
Myxococcales bacterium HKST-UBA16	I-G	730	9625	ND
Myxococcales bacterium HKST-UBA20	I-G	3	5303	ND
Myxococcales bacterium HKST-UBA15	I-G	20827	31443	CTCTCCGCCGCGTTCACGCGGCGGCC	U
Myxococcales bacterium HKST-UBA10	I-G	39683	49000	ND
Myxococcales bacterium HKST-UBA10	III-D	3	6322	ND
Myxococcales bacterium HKST-UBA09	III-B	240	2943	ND
Myxococcales bacterium HKST-UBA08	III-B	1	4462	ND
Myxococcales bacterium HKST-UBA05	MxI-B	965	7466	ND
Myxococcales bacterium HKST-UBA03	I-G	11	3963	ND
Myxococcales bacterium HKST-UBA03	I-G	6968	11285	ND
Myxococcales bacterium HKST-UBA03	III-B	2527	10534	CTCCGACACCCCTCTTCCCCGACGAGGGGGTTGAAAC	C
Myxococcales bacterium HKST-UBA01	I-C	3	1663	ND
Myxococcales bacterium HKST-UBA01	I-F	110	7032	ND
Myxococcales bacterium HKST-UBA01	I-C	124	3310	ND
Myxococcales bacterium HKST-UBA01	I-E	655	7115	ND
Myxococcales bacterium HK-STAS-MYXO-31	I-C	359	8673	ND
Sandaracinaceae bacterium HK-STAS-MYXO-30	I-E	1167411	1174619	ND
Sandaracinaceae bacterium HK-STAS-MYXO-23	I-G	60738	70739	CCTCTCCGTCGACCTCGGTCGGCGGCCCCGTTGAAGC	G
Polyangiaceae bacterium HK-STAS-MYXO-21	I-G	367366	377982	CTCTCCGCCGCGTTCACGCGGCGGCCCCGTTGAAGC	G
Polyangiaceae bacterium HK-STAS-MYXO-20	III-D	15713	31906	GTCCGGAACACACTCAGAACGTAATGTTCATTGAAAC	C
Polyangiaceae bacterium HK-STAS-MYXO-20	III-D	7556	23293	GTCCGGAACACACTCAGAACGTAATGTTCATTGAAAC	C
Myxococcales bacterium HK-STAS-MYXO-17	I-E	30411	39366	CCCCGCGGTCGCGGGGATGGACC	E
Myxococcales bacterium HK-STAS-MYXO-16	I-E	757393	766624	CCCCGTGCACACGGGGATGGACC	U
Myxococcales bacterium HK-STAS-MYXO-16	I-G	324492	333809	GTCTCCGCCCTGCTCGCAGGGCGGCCCCATTGAAGC	G
Myxococcales bacterium HK-STAS-MYXO-16	III-D	244134	249002	ND
Myxococcales bacterium HK-STAS-MYXO-10	III-B	160189	172337	GGCGCCCCCACCACCCCCATGACAAGGGGTTTGAGAC	U
Myxococcales bacterium HK-STAS-MYXO-10	III-D	218017	226507	GTCGCGACCCAGCCCGCCCTCGCAGAGGGATTGCTAC	U
Myxococcales bacterium HK-STAS-MYXO-8	I-G	548615	559010	GCGTTCCCGGCCGCCAGGGCCGGGCCCCATTGAAGC	G
Myxococcales bacterium HK-STAS-MYXO-6	III-B	187254	195898	ND
Myxococcales bacterium SJ252	I-G	1	3463	ND
Myxococcales bacterium SJ252	I-G	3	4286	ND
Polyangiaceae bacterium SJ118	III-B	107	5155	ND
Polyangiaceae bacterium SJ118	III-A	3260	10739	ND
Polyangiaceae bacterium SJ118	III-B	236	2763	ND
Polyangiaceae bacterium SJ118	III-B	1	2599	ND
Polyangiaceae bacterium SJ118	MxI-B	1	5678	ND
Polyangiaceae bacterium SJ118	III-B	1999	9539	ND
Polyangiaceae bacterium SJ118	I-E	138	6230	ND
Polyangiaceae bacterium SJ118	I-G	961	8514	ND
Polyangiaceae bacterium SJ101	I-B	1637	9141	ND
Polyangiaceae bacterium SJ101	I-C	227	6443	ND
Polyangiaceae bacterium SJ101	Hybrid(I-G,III-B)	2367	24152	GTTTCCGTCCCCTTCGGGGGGCGGCTCCATTGAAGC	G
Polyangiaceae bacterium SJ454	I-G	35790	46346	ATCTCCGCCGTGTTCTCGCGGCGGCCCCATTGAAGC	G
Polyangiaceae bacterium SJ398	I-G	1	6642	ND
Polyangiaceae bacterium SJ637	I-G	661	5272	ATCTCCGCCGTGTTCGCACGGCGGCCCCATTGAAGC	G
Sandaracinaceae bacterium SJ628	I-G	805	7541	ND
Sandaracinaceae bacterium SJ628	I-G	323	7761	ND
uncultured Myxococcales Myxococcales sp. RBC066	I-G	3	15751	ND
uncultured Myxococcales VK2_bin-1906	MxI-B	7709	16391	GTCCCGTTCGCCTCGATGCCGGAAGGCGTTGAGCAC	B
uncultured Myxococcales VK2_bin-1906	I-G	1121	8049	GCCCGACCTCGTGGGCCGGGAGAAC	U
uncultured Myxococcales Umea_bin-05835	I-E	1095	9939	CCGTTCCCTGCACGCGCGGGGATGAACCG	U
uncultured Myxococcales Ja1-D2_bin-2129	I-E	2	3475	ND
uncultured Myxococcales Ja1-D2_bin-2129	I-E	116	2068	ND
uncultured Myxococcales Ja1_bin-3769	I-E	1267	9105	CCGTTCCCTGCGTGTGCGGGGCTGAACCG	U
uncultured Myxococcales KTt_bin-0231	MxI-B	3403	12210	CTTCTTGTCGCCGTGATGCCGTAAGGCGTTGAGCAC	B
uncultured Myxococcales Ja1-D4_bin-205	I-E	1267	9105	CCGTTCCCTGCGTGTGCGGGGCTGAACCG	U
uncultured Myxococcales Umea1_bin-3892	I-E	1751	10595	CCGTTCCCTGCACGCGCGGGGATGAACCG	U
uncultured Myxococcales Umea1p3_bin-448	I-E	951	9795	CCGTTCCCTGCACGCGCGGGGATGAACCG	U
uncultured Myxococcales Ki3-D3_bin-0786	I-E	1	3780	ND
uncultured Myxococcales Ki3-D3_bin-0786	I-E	613	4032	ND
uncultured Myxococcales Ki3-D2_bin-0050	I-E	1	4703	ND
uncultured Myxococcales Ki3-D2_bin-0050	I-E	2	3400	ND
uncultured Myxococcales MJ-time_bin-5706	I-E	48	1998	ND
uncultured Myxococcales Ki3-D4_bin-362	I-E	3	5758	CCGTTCCCTGCGTGTGCGGGGCTGAACCG	U
uncultured Myxococcales Ja_bin-0208	I-E	49	6313	CCGTTCCCTGCGTGTGCGGGGCTGAACCG	U
uncultured Myxococcales LaPlata-15m-b_bin-811	MxI-B	149	2077	ND
uncultured Myxococcales Umea1p2_bin-0391	I-E	10688	19532	CCGTTCCCTGCACGCGCGGGGATGAACCG	U
uncultured Myxococcales LJ-3-4m_bin-0290	I-E	1	3494	CCGTTCCCCGCGCAGGCGGGGATGAACCG	E
uncultured Myxococcales Ja1-D5_bin-098	I-E	117	2904	ND
uncultured Myxococcales Ja1-D5_bin-098	III-B	2	1534	ND
uncultured Myxococcales VK_bin-1538	MxI-B	671	9353	ND
uncultured Myxococcales VK_bin-1538	I-G	1108	8036	GCCCGACCTCGTGGGCCGGGAGAAC	U
uncultured Myxococcaceae ERR321232-bin.2	I-C	312	7753	ND
Myxococcaceae bacterium MYXO	I-E	2626	10791	GTTTCCCCCGCACACGCGGGGATCGACC	E
