# Supplementary material for: Characteristics and immune functions of the endogenous CRISPR-Cas systems in myxobacteria
Source: mSystems. 2024 May 15;9(6):e01210-23. doi: 10.1128/msystems.01210-23 (PMC11237760; doi:10.1128/msystems.01210-23)
Supplement: Data Set S3 — Spacers recorded in the CRISPR arrays of myxobacteria. [file msystems.01210-23-s0003.xlsx]

## Sheet: myxobacterial spacers
Spacers recorded in the CRISPR arrays of myxobacteria.			legends for each column are labeled in green background
Spacer ID	Description	Sequence (drection corrected)	Spacer Length	CRISPR Type	start	end
SC1	Myxococcus xanthus DK 1622, complete sequence	CGCGAGGCGCACCGGGTGGTGGACGGGTGGGCG	33	C	8579218	8579250
SC2	Myxococcus xanthus DK 1622, complete sequence	ACCGCTGACTCCGTGGACCTCGCGTACCTGGGCCA	35	C	8579288	8579322
SC3	Myxococcus xanthus DK 1622, complete sequence	TCACCCAGCAACGTGGGGGAGTACCGGAGGG	31	C	8579360	8579390
SC4	Myxococcus xanthus DK 1622, complete sequence	CTGAACGCCGCCGCCGGCGTGCTGTTTTCGAGGT	34	C	8579428	8579461
SC5	Myxococcus xanthus DK 1622, complete sequence	CGTGCAGTCTCAAACCAGTCTTTGCCCGACCGGATA	36	C	8579499	8579534
SC6	Myxococcus xanthus DK 1622, complete sequence	GTCAGTGCGCACCGCAACGGCCTGGCGCCACAGC	34	C	8579572	8579605
SC7	Myxococcus xanthus DK 1622, complete sequence	ATGATGCTCGTGGACAAGGACCCGGCCGCCAGCGG	35	C	8579643	8579677
SC8	Myxococcus xanthus DK 1622, complete sequence	TCATTCGCCTCGCCGGCCTTCTGGGCCTTGTC	32	C	8579715	8579746
SC9	Myxococcus xanthus DK 1622, complete sequence	GTCGCAGATCACCAAGTCTGCTTCGGGCGGCTTC	34	C	8579784	8579817
SC10	Myxococcus xanthus DK 1622, complete sequence	TTGTAGACGAGGTATGCGGCGGCGGCGAGCGCA	33	C	8579855	8579887
SC11	Myxococcus xanthus DK 1622, complete sequence	ACGTCCAGGTTGCTACGGTCGGTGATGGCGGCCT	34	C	8579925	8579958
SC12	Myxococcus xanthus DK 1622, complete sequence	TGGTCGCTGATGCTTGCGCCGAGCGCGGAGAAC	33	C	8579996	8580028
SC13	Myxococcus xanthus DK 1622, complete sequence	AGCATTCACCCGGCTGCTGTCACGGTCGTGTGGA	34	C	8580066	8580099
SC14	Myxococcus xanthus DK 1622, complete sequence	TGTCCGTCGACGTCGAGCGCTTCGAACGTCACGTT	35	C	8580137	8580171
SC15	Myxococcus xanthus DK 1622, complete sequence	CGCGAAGATCGCCTGCTAGACGAAGGTTGCCGG	33	C	8580209	8580241
SC16	Myxococcus xanthus DK 1622, complete sequence	GTAAAGCGAGGACAACAGCGCCACCTGGATGCG	33	C	8580279	8580311
SC17	Myxococcus xanthus DK 1622, complete sequence	CCGATTCCTGTCGCACTCCGATGGCCGATTCCGT	34	C	8580349	8580382
SC18	Myxococcus xanthus DK 1622, complete sequence	TGAACCCGCCCACGGGCGTCTGCTGCTCGCCACACGCGC	39	C	8580420	8580458
SC19	Myxococcus xanthus DK 1622, complete sequence	ATGGAGCGCGGACAGGTTCAGCTTGAAGCCCTTG	34	C	8580496	8580529
SC20	Myxococcus xanthus DK 1622, complete sequence	CCAGGGGTCGGAGCACACCCACGACAATCCAGCC	34	C	8580567	8580600
SC21	Myxococcus xanthus DK 1622, complete sequence	ATGAGTCGCTGGCGCACCACATCCATGTCGCGCG	34	C	8580638	8580671
SC22	Myxococcus xanthus DK 1622, complete sequence	TCCAGCCCGCGCAGACGGCGGGCAACGTCCGCA	33	C	8580709	8580741
SC23	Myxococcus xanthus DK 1622, complete sequence	GAGTGGCCCGGGAGGGACGGCGTGGCTGACTGG	33	C	8580779	8580811
SC24	Myxococcus xanthus DK 1622, complete sequence	TTGATGCCGACCCAGCAGACCGCGCAGCGCTCA	33	C	8580849	8580881
SC25	Myxococcus xanthus DK 1622, complete sequence	ATCGCCGTAGATGGTCGCCAGGGGCCCGGCGCA	33	C	8580919	8580951
SC26	Myxococcus xanthus DK 1622, complete sequence	GGGACGGTCCACTTCTTCGAGCCCCAAGTCTACGG	35	C	8580989	8581023
SC27	Myxococcus xanthus DK 1622, complete sequence	TGCACCACGGGGATGCCGAGCGCCGCCACCCGAGC	35	C	8581061	8581095
SC28	Myxococcus xanthus DK 1622, complete sequence	GACGCAATCCGCGTCGATTCGTCCAAGAGGAGG	33	C	8581133	8581165
SC29	Myxococcus xanthus DK 1622, complete sequence	TCCACGTCGCTGGGCTTGGGCCAGCCCGGGAGCTG	35	C	8581203	8581237
SC30	Myxococcus xanthus DK 1622, complete sequence	TCCCCAGCAGAGGCTCTTGAGGCCGCCTACGTG	33	C	8581275	8581307
SC31	Myxococcus xanthus DK 1622, complete sequence	CGTCCCACGGCAAGCCCGTCCCAGTGGCGCGTA	33	C	8581345	8581377
SC32	Myxococcus xanthus DK 1622, complete sequence	CTGATCGAGCAGCTCAACGGGAAGAGCACGATC	33	C	8581415	8581447
SC33	Myxococcus xanthus DK 1622, complete sequence	CCATCCGAACCGACACCTACCACCTGACGTGCAAA	35	C	8581485	8581519
SC34	Myxococcus xanthus DK 1622, complete sequence	GCAATCTGACGGTGAAGCCTGGCGCCGAGCTC	32	C	8581557	8581588
SC35	Myxococcus xanthus DK 1622, complete sequence	GGAGAGCAGATGCGCGGCTGGTCCCTCATGGTG	33	C	8581626	8581658
SC36	Myxococcus xanthus DK 1622, complete sequence	CGCCCCAGCTTGCAGGCCGAGGAGCCGCAGTGC	33	C	8581696	8581728
SC37	Myxococcus xanthus DK 1622, complete sequence	TTGATCGAGCAGCTCAACGGGAAGAGCACGATC	33	C	8581766	8581798
SC38	Myxococcus xanthus DK 1622, complete sequence	TTCGAGCCGTCGGTTGTGGGGGACCTGTTCGGGC	34	C	8581836	8581869
SC39	Myxococcus xanthus DK 1622, complete sequence	ATAGACGTCGTAGGACTGGGCGAGCGCGGGGGC	33	C	8581907	8581939
SC40	Myxococcus xanthus DK 1622, complete sequence	AGCACCCAGCGGATGCCCTGGGCGAGCTCCTCTTCG	36	C	8581977	8582012
SC41	Myxococcus xanthus DK 1622, complete sequence	TCCTCGCGAGTCGTAGCACCTGGGCGGCTCGCGCG	35	C	8582050	8582084
SC42	Myxococcus xanthus DK 1622, complete sequence	TGCACCGCCTCCTGCGAGGCTGCCGCGCAGCAG	33	C	8582122	8582154
SC43	Myxococcus xanthus DK 1622, complete sequence	CGTGCATATTCACCGGCACCCCATCTGTCCCCTT	34	C	8582192	8582225
SC44	Myxococcus xanthus DK 1622, complete sequence	CGTGCATATTCACCGGCACCCCATCTGTCCCCTT	34	C	8582263	8582296
SC45	Myxococcus xanthus DK 1622, complete sequence	CAGCGCGGCCGTCTGCGCTGGTGCTCCGGAGGGC	34	C	8582334	8582367
SC46	Myxococcus xanthus DK 1622, complete sequence	AGCGAGCTGGGACTCCAACTCCCGAACGCGGGA	33	C	8582405	8582437
SC47	Myxococcus xanthus DK 1622, complete sequence	ATCCCCTCCTGTCCCATCCTCCCCACCACCAG	32	C	8582475	8582506
SC48	Myxococcus xanthus DK 1622, complete sequence	GCGTCCGGGCCCGCCTGGAGAACCACGGGGCATT	34	C	8582544	8582577
SC49	Myxococcus xanthus DK 1622, complete sequence	GAGGAGGGGCTGCGCAGGGCCCTGAAGTCTGAC	33	C	8582615	8582647
SC50	Myxococcus xanthus DK 1622, complete sequence	AACAACTACCTCGGGAACATGGATGGCACGGTCAA	35	C	8582685	8582719
SC51	Myxococcus xanthus DK 1622, complete sequence	CAAGCTGTGACAGCGGTGTGACAGCGGATTCT	32	C	8582757	8582788
SC52	Myxococcus xanthus DK 1622, complete sequence	CGGGCAGGTGCTGTGGACCGCGTTGGTGGCTGTCGA	36	C	8582826	8582861
SC53	Myxococcus xanthus DK 1622, complete sequence	CACGCAGGCCCAAGCGCAGCTCCATGCGCAGATCGCG	37	C	8582899	8582935
SC54	Myxococcus xanthus DK 1622, complete sequence	CGAAGGGTTGAAGGCCACGAGTGCGAGTGGCAGG	34	C	8582973	8583006
SC55	Myxococcus xanthus DK 1622, complete sequence	CGGATGGTCCACAGGACCACCTGGCGATCATCGT	34	C	8583044	8583077
SC56	Myxococcus xanthus DK 1622, complete sequence	GCTGGCACACGGGCGAGCCGGAACAGCTCCAGC	33	C	8583115	8583147
SC57	Myxococcus xanthus DK 1622, complete sequence	GGGCCCGAACACGCGGCGAGAGCCAGCGCCATC	33	C	8583185	8583217
SC58	Sorangium cellulosum So ce56, complete sequence	GGGCAATAGTCTGCGCAGGCCATGAAGGCCTTGAAGTT	38	C	8022176	8022213
SC59	Sorangium cellulosum So ce56, complete sequence	GGTTTGAAACGCTTGCCCCTGTCCCTTGAGATTGGGAAGGG	41	C	8022251	8022291
SC60	Sorangium cellulosum So ce56, complete sequence	AATTTCAACAAGCTCGACTGGATCAGTAACTGACTTGAGC	40	C	8022329	8022368
SC61	Sorangium cellulosum So ce56, complete sequence	CTCGAGCTCGCCATAGTGATCAGAACAAGACCCGACGC	38	C	8022406	8022443
SC62	Sorangium cellulosum So ce56, complete sequence	ACCGTCGCCATCAGAGTCGCGCTCGCCATCCAGGATGCAGA	41	C	8022481	8022521
SC63	Sorangium cellulosum So ce56, complete sequence	ACGAAGCCGTACGCGGCAAAGGACGCTTCCACGATCCGAT	40	C	8022559	8022598
SC64	Sorangium cellulosum So ce56, complete sequence	AGGATCGCCGGGAGTGGGGTTGGGGCAGCTGAGAATGATT	40	C	8022636	8022675
SC65	Sorangium cellulosum So ce56, complete sequence	GAGTTGCTACTGGGCCTCAACCACTTGAGAAAAAGTGAGAG	41	C	8022713	8022753
SC66	Corallococcus macrosporus, complete sequence	CTCTTGCAGATGATGCAGTGGGCGGTGGCGGGCTT	35	C	2680631	2680665
SC67	Corallococcus macrosporus, complete sequence	TCTGGATGCGGAGCCGCTGGCATGACGTAGGCC	33	C	2680703	2680735
SC68	Corallococcus macrosporus, complete sequence	CTCTTGCAGATGATGCAGTGGGCGGTGGCGGGCTT	35	C	2680773	2680807
SC69	Corallococcus macrosporus, complete sequence	TCTGGATGCGGAGCCGCTGGCATGACGTAGGCC	33	C	2680845	2680877
SC70	Corallococcus macrosporus, complete sequence	CGGTCGGCGTCCCACACGTAGTCGTGCCACCACC	34	C	2680915	2680948
SC71	Corallococcus macrosporus, complete sequence	ACCGTCACCGAGGTTATCCCACCGCTCCCCAC	32	C	2680986	2681017
SC72	Corallococcus macrosporus, complete sequence	GCGGGAATCATTACCGACCCGCATGGTGTCCCGG	34	C	2681055	2681088
SC73	Corallococcus macrosporus, complete sequence	GCAACATCCAGGTGAAGCCCGGCGCGGAAATC	32	C	2681126	2681157
SC74	Corallococcus macrosporus, complete sequence	AAGATGACGACACCGCAGCGGGCGCACGTCTGCT	34	C	2681195	2681228
SC75	Corallococcus macrosporus, complete sequence	CTTCCACCACTGCCAATGCGCCGCTGGGCACCATTC	36	C	2681266	2681301
SC76	Corallococcus macrosporus, complete sequence	GCGTCGGCCTCCAGCGAGTCGGGCAGCAGGAGAA	34	C	2681339	2681372
SC77	Corallococcus macrosporus, complete sequence	TGGTGGATGTGGTGGTTCGACGCGTCCGGCACCCG	35	C	2681410	2681444
SC78	Corallococcus macrosporus, complete sequence	GTAATCATCCGCTGGCCGCCGCCCTTCCAGCGCAG	35	C	2681482	2681516
SC79	Corallococcus macrosporus, complete sequence	CGCAACACGCCGATCCTCACGCTCGCGAAGAA	32	C	2681554	2681585
SC80	Corallococcus macrosporus, complete sequence	GCTTCCTGCGAGACAACGACTCGGACCCGATCCCCA	36	C	2681623	2681658
SC81	Corallococcus macrosporus, complete sequence	CAGCTCCAGCGCACCGTCCGGTTATCGCTCCGGCG	35	C	2681696	2681730
SC82	Corallococcus macrosporus, complete sequence	GGTGGCGGCACCCGCCACCTGGGCGACGCTGGAAATG	37	C	2681768	2681804
SC83	Corallococcus macrosporus, complete sequence	CGTGGTTTCGGGGCGGCGGCAGGTGGCTCCCGAC	34	C	2681842	2681875
SC84	Corallococcus macrosporus, complete sequence	GCGCGATAGACGCTCATGGCCGTCTCGTCGTGGT	34	C	2681913	2681946
SC85	Corallococcus macrosporus, complete sequence	GCGGGCGGTCGATGAACACCTGATTGCCGAACCC	34	C	2681984	2682017
SC86	Corallococcus macrosporus, complete sequence	CCATGACGCTGCCCCTCTCGCGGGCCTCGAGCCCGAT	37	C	2682055	2682091
SC87	Corallococcus macrosporus, complete sequence	GTCACCCACAGCCTGCCCAGCGGCGCCACCGGGCGCTT	38	C	2682260	2682297
SC88	Corallococcus macrosporus, complete sequence	ACCCTGGAGGTCGTAGGTCGAACTTCAAGCCGTTGAAACAGCGGGCCGAACATCGCCCGGCTGCCGGGCGCTT	73	C	2682335	2682407
SC89	Corallococcus macrosporus, complete sequence	AGCGGGCCGAACATCGCCCGGCTGCCGGGCGCTT	34	C	2682445	2682478
SC90	Corallococcus macrosporus, complete sequence	AAGGCGACCGTCCGCGCGCTGTCCACCACGGCCT	34	C	2682516	2682549
SC91	Corallococcus macrosporus, complete sequence	CCTCCTCCTGGAGGGCGGGGTGAATAGCCTGCGCG	35	C	2682587	2682621
SC92	Corallococcus macrosporus, complete sequence	GCAACATCCAGGTGAAGCCCGGCGCGGAAATC	32	C	2682659	2682690
SC93	Corallococcus macrosporus, complete sequence	TTCGAACTGCGCGACCGGCGCGTGCAGTTCACC	33	C	2682728	2682760
SC94	Corallococcus macrosporus, complete sequence	GCAACATCCAGGTGAAGCCCGGCGCGGAAATC	32	C	2682798	2682829
SC95	Corallococcus macrosporus, complete sequence	GCGTCGGCCTCCAGCGAGTCGGGCAGCAGGAGAA	34	C	2682867	2682900
SC96	Corallococcus macrosporus, complete sequence	TGGTGGATGTGGTGGTTCGACGCGTCCGGCACCCG	35	C	2682938	2682972
SC97	Corallococcus macrosporus, complete sequence	GTAATCATCCGCTGGCCGCCGCCCTTCCAGCGCAG	35	C	2683010	2683044
SC98	Corallococcus macrosporus, complete sequence	CGCAACACGCCGATCCTCACGCTCGCGAAGAA	32	C	2683082	2683113
SC99	Corallococcus macrosporus, complete sequence	GCGTCGGCCTCCAGCGAGTCGGGCAGCAGGAGAA	34	C	2683151	2683184
SC100	Corallococcus macrosporus, complete sequence	ACCGTCACCGAGGTTATCCCACCGCTCCCCAC	32	C	2683222	2683253
SC101	Corallococcus macrosporus, complete sequence	GCAACATCCAGGTGAAGCCCGGCGCGGAAATC	32	C	2683291	2683322
SC102	Corallococcus macrosporus, complete sequence	GCGGGAATCATTACCGACCCGCATGGTGTCCCGG	34	C	2683360	2683393
SC103	Corallococcus macrosporus, complete sequence	GCAACATCCAGGTGAAGCCCGGCGCGGAAATC	32	C	2683431	2683462
SC104	Corallococcus macrosporus, complete sequence	GCAACATCCAGGTGAAGCCCGGCGCGGAAATC	32	C	2683500	2683531
SC105	Corallococcus macrosporus, complete sequence	GCAACATCCAGGTGAAGCCCGGCGCGGAAATC	32	C	2683569	2683600
SC106	Corallococcus macrosporus, complete sequence	GCAACATCCAGGTGAAGCCCGGCGCGGAAATC	32	C	2683638	2683669
SC107	Corallococcus macrosporus, complete sequence	AAGATGACGACACCGCAGCGGGCGCACGTCTGGAAACGCAACATCCAGGTGAAGCCCGGCGCGGAAATC	69	C	2683707	2683775
SC108	Corallococcus macrosporus, complete sequence	CTTCCACCACTGCCAATGCGCCGCTGGGCACCATTC	36	C	2683813	2683848
SC109	Corallococcus macrosporus, complete sequence	GCGTCGGCCTCCAGCGAGTCGGGCAGCAGGAGAA	34	C	2683886	2683919
SC110	Corallococcus macrosporus, complete sequence	GCCATGCAGTGGCTGGAGGAGTTCGTCCTGCC	32	C	2683957	2683988
SC111	Corallococcus macrosporus, complete sequence	CCTCGCCACCCTCCGCCAAATTTGCCACCGCGTG	34	C	2684026	2684059
SC112	Corallococcus macrosporus, complete sequence	ACCGTGGACGGCCGCAACTGGCTGCCCTGCAC	32	C	2684097	2684128
SC113	Corallococcus macrosporus, complete sequence	AAGTCTTCCGTGTTCTCCATGTCGCTTCCCGCCTG	35	C	2684166	2684200
SC114	Corallococcus macrosporus, complete sequence	CCATGACGCTGCCCCTCTCGCGGGCCTCGAGCCCGAT	37	C	2684238	2684274
SC115	Corallococcus macrosporus, complete sequence	ACCACCTTGTCGCTTTGGTGGTCGGCGTAGTGGAT	35	C	2684312	2684346
SC116	Corallococcus macrosporus, complete sequence	GTCACCCACAGCCTGCCCAGCGGCGCCACCTG	32	C	2684384	2684415
SC117	Corallococcus macrosporus, complete sequence	ACCCTGGAGGTCGTAGGTCGAACTTCAAGCCGA	33	C	2684453	2684485
SC118	Corallococcus macrosporus, complete sequence	AAGGCGACCGTCCGCGCGCTGTCCACCACGGCCT	34	C	2684523	2684556
SC119	Corallococcus macrosporus, complete sequence	CCTCCTCCTGGAGGGCGGGGTGAATAGCCTGCGCG	35	C	2684594	2684628
SC120	Corallococcus macrosporus, complete sequence	TTCGAACTGCGCGACCGGCGCGTGCAGTTCACC	33	C	2684666	2684698
SC121	Corallococcus macrosporus, complete sequence	TGGCACTGCCGCTTGACCTCCGCAGGCTTGAAGGT	35	C	2684736	2684770
SC122	Corallococcus macrosporus, complete sequence	ACCGTCACCGAGGTTATCCCACCGCTCCCCAC	32	C	2684808	2684839
SC123	Corallococcus macrosporus, complete sequence	ACCGTCACCGAGGTTATCCCACCGCTCCCCAC	32	C	2684877	2684908
SC124	Corallococcus macrosporus, complete sequence	ACCGTCACCGAGGTTATCCCACCGCTCCCCAC	32	C	2684946	2684977
SC125	Corallococcus macrosporus, complete sequence	ACCGTCACCGAGGTTATCCCACCGCTCCCCAC	32	C	2685015	2685046
SC126	Corallococcus macrosporus, complete sequence	ACCGTCACCGAGGTTATCCCACCGCTCCCCAC	32	C	2685084	2685115
SC127	Corallococcus macrosporus, complete sequence	ACCGTCACCGAGGTTATCCCACCGCTCCCCAC	32	C	2685153	2685184
SC128	Corallococcus macrosporus, complete sequence	AAGGCGACCGTCCGCGCGCTGTCCACCACGGCCT	34	C	2685222	2685255
SC129	Corallococcus macrosporus, complete sequence	CCTCCTCCTGGAGGGCGGGGTGAATAGCCTGCGCG	35	C	2685293	2685327
SC130	Corallococcus macrosporus, complete sequence	TTCGAACTGCGCGACCGGCGCGTGCAGTTCACC	33	C	2685365	2685397
SC131	Corallococcus macrosporus, complete sequence	TGGCACTGCCGCTTGACCTCCGCAGGCTTGAAGGT	35	C	2685435	2685469
SC132	Corallococcus macrosporus, complete sequence	CCCTGACGCTGCCCCTCTCGCGGGCCTCGGGCC	33	C	2685507	2685539
SC133	Corallococcus macrosporus, complete sequence	AGCGGGCCGAACATCGCCCGGCTGCCGGGCGCTT	34	C	2685577	2685610
SC134	Corallococcus macrosporus, complete sequence	ACCGTCACCGAGGTTATCCCACCGCTCCCCAC	32	C	2685648	2685679
SC135	Corallococcus macrosporus, complete sequence	GCGGGAATCATTACCGACCCGCATGGTGTCCCGG	34	C	2685717	2685750
SC136	Corallococcus macrosporus, complete sequence	GCAACATCCAGGTGAAGCCCGGCGCGGAAATC	32	C	2685788	2685819
SC137	Corallococcus macrosporus, complete sequence	AAGATGACGACACCGCAGCGGGCGCACGTCTGCT	34	C	2685857	2685890
SC138	Corallococcus macrosporus, complete sequence	CTTCCACCACTGCCAATGCGCCGCTGGGCACCATTC	36	C	2685928	2685963
SC139	Corallococcus macrosporus, complete sequence	GCGTCGGCCTCCAGCGAGTCGGGCAGCAGGAGAA	34	C	2686001	2686034
SC140	Corallococcus macrosporus, complete sequence	TGGTGGATGTGGTGGTTCGACGCGTCCGGCACCCG	35	C	2686072	2686106
SC141	Corallococcus macrosporus, complete sequence	GTAATCATCCGCTGGCCGCCGCCCTTCCAGCGCAG	35	C	2686144	2686178
SC142	Corallococcus macrosporus, complete sequence	CGCAACACGCCGATCCTCACGCTCGCGAAGAA	32	C	2686216	2686247
SC143	Corallococcus macrosporus, complete sequence	GCTTCCTGCGAGACAACGACTCGGACCCGATCCCCA	36	C	2686285	2686320
SC144	Corallococcus macrosporus, complete sequence	CAGCTCCAGCGCACCGTCCGGTTATCGCTCCGGCG	35	C	2686358	2686392
SC145	Corallococcus macrosporus, complete sequence	GCGGGCGGTCGATGAACACCTGATTGCCGAACCC	34	C	2686430	2686463
SC146	Corallococcus macrosporus, complete sequence	CGGTCTCCCTTCGCGGTCCGGAGGAGAAGGGGCC	34	C	2686501	2686534
SC147	Corallococcus macrosporus, complete sequence	ATAGGGCCTGGGGAGCCATGGGCCCTTGAAGC	32	C	2686572	2686603
SC148	Corallococcus macrosporus, complete sequence	ATAGGGCCTGGGGAGCCATGGGCCCTTGAAGC	32	C	2686641	2686672
SC149	Corallococcus macrosporus, complete sequence	ATAGGGCCTGGGGAGCCATGGGCCCTTGAAGC	32	C	2686710	2686741
SC150	Corallococcus macrosporus, complete sequence	ATAGGGCCTGGGGAGCCATGGGCCCTTGAAGC	32	C	2686779	2686810
SC151	Corallococcus macrosporus, complete sequence	CGTGGTTTCGGGGCGGCGGCAGGTGGCTCCCGAC	34	C	2686848	2686881
SC152	Corallococcus macrosporus, complete sequence	GCGCGATAGACGCTCATGGCCGTCTCGTCGTGGT	34	C	2686919	2686952
SC153	Corallococcus macrosporus, complete sequence	GCGCGATAGACGCTCATGGCCGTCTCGTCGTGGT	34	C	2686990	2687023
SC154	Corallococcus macrosporus, complete sequence	GCGCGATAGACGCTCATGGCCGTCTCGTCGTGGT	34	C	2687061	2687094
SC155	Corallococcus macrosporus, complete sequence	ACATGGCTGACGGGCTTGCGCCGGACGCGGTTGTC	35	C	2687132	2687166
SC156	Corallococcus macrosporus, complete sequence	ATAGGGCCTGGGGAGCCATGGGCCCTTGAAGC	32	C	2687204	2687235
SC157	Corallococcus macrosporus, complete sequence	CGCCGACCGGGAGCGGGCCATGGAAATCCTGGT	33	C	2687273	2687305
SC158	Corallococcus macrosporus, complete sequence	CGCCGACCGGGAGCGGGCCATGGAAATCCTGGT	33	C	2687343	2687375
SC159	Corallococcus macrosporus, complete sequence	CGCCGACCGGGAGCGGGCCATGGAAATCCTGGT	33	C	2687413	2687445
SC160	Corallococcus macrosporus, complete sequence	CGCCGACCGGGAGCGGGCCATGGAAATCCTGGT	33	C	2687483	2687515
SC161	Corallococcus macrosporus, complete sequence	CGCCGACCGGGAGCGGGCCATGGAAATCCTGGT	33	C	2687553	2687585
SC162	Corallococcus macrosporus, complete sequence	GGCATCAGCAACGCCCGGTGCTCCTCGAATGCG	33	C	2687623	2687655
SC163	Corallococcus macrosporus, complete sequence	GTCCTCTGCGCGTTTGACGTAGCCCAGCACCTTGCC	36	C	2687693	2687728
SC164	Corallococcus macrosporus, complete sequence	ACCCGTGCCAGCGTCGAGGCCCGCCTGGGCGGGTAC	36	C	2687766	2687801
SC165	Corallococcus macrosporus, complete sequence	GTCCTCTGCGCGTTTGACGTAGCCCAGCACCTTGCC	36	C	2687839	2687874
SC166	Corallococcus macrosporus, complete sequence	CGAGTGAGCATTGCCACAGGTCTCTGTTTGTCAGTGA	37	C	2687912	2687948
SC167	Myxococcus hansupus strain contaminant ex DSM 436 chromosome, complete genome	CAGCCGCGCAGGGACGGGCAGCCGCAGATGATG	33	C	9240127	9240159
SC168	Myxococcus hansupus strain contaminant ex DSM 436 chromosome, complete genome	GGCTCGGTGCGACTCCAGAAGTTGCAGGGCGAG	33	C	9240197	9240229
SC169	Myxococcus hansupus strain contaminant ex DSM 436 chromosome, complete genome	GACCCGAACCAGTTGGTTGCGCAGGCCGAGCAGC	34	C	9240267	9240300
SC170	Myxococcus hansupus strain contaminant ex DSM 436 chromosome, complete genome	AACGTGGCTCTCAGCTTGCGCAAGCGGGAGAGCG	34	C	9240338	9240371
SC171	Myxococcus hansupus strain contaminant ex DSM 436 chromosome, complete genome	GTTGCCGGGCCTGCCGCCACGGACGCCGTGCTGGAG	36	C	9240409	9240444
SC172	Myxococcus hansupus strain contaminant ex DSM 436 chromosome, complete genome	GCCCGACGCGGGGCATCGAACGAGGGCACCTGGA	34	C	9240482	9240515
SC173	Myxococcus hansupus strain contaminant ex DSM 436 chromosome, complete genome	AACGGCACTCCCATCCCGCCAGCGTCGCCGGAC	33	C	9240553	9240585
SC174	Myxococcus hansupus strain contaminant ex DSM 436 chromosome, complete genome	TTCGCGGGCGGGGTGGTGGTGGGCACCGCGGGC	33	C	9240623	9240655
SC175	Myxococcus hansupus strain contaminant ex DSM 436 chromosome, complete genome	ATCGCTTCGTCTCCGTGGTGTTCGGTGTTCTGGCC	35	C	9240693	9240727
SC176	Myxococcus hansupus strain contaminant ex DSM 436 chromosome, complete genome	TCCGGACTGCGTTGAACAACCTCCGGGCCTGA	32	C	9240765	9240796
SC177	Myxococcus hansupus strain contaminant ex DSM 436 chromosome, complete genome	CGCCCCCGGCATCCCCCGCGGCCTCGGCGGCGGCGTC	37	C	9240834	9240870
SC178	Myxococcus hansupus strain contaminant ex DSM 436 chromosome, complete genome	ACCAAGCTGAACTCACAATCCAGGAGCTGCTCC	33	C	9240908	9240940
SC179	Myxococcus hansupus strain contaminant ex DSM 436 chromosome, complete genome	CCGAAGCCTCCCCCCTTCGGTGGCGGAGCGCCCGTGT	37	C	9240978	9241014
SC180	Myxococcus hansupus strain contaminant ex DSM 436 chromosome, complete genome	GGGCAAGGCGCCCCTGCGAGGCCCCACGGTGGGCC	35	C	9241052	9241086
SC181	Myxococcus hansupus strain contaminant ex DSM 436 chromosome, complete genome	CTGCATGGCCGCCACCAGCGGCGCGAGGTAGCCGC	35	C	9241124	9241158
SC182	Myxococcus hansupus strain contaminant ex DSM 436 chromosome, complete genome	AGCCCGACGATTGACCAGGACAACCCCACTCGGGCC	36	C	9241196	9241231
SC183	Myxococcus hansupus strain contaminant ex DSM 436 chromosome, complete genome	GTCGACCAGCCCTTGCACGCCCAGGTGCTCGCCCG	35	C	9241269	9241303
SC184	Myxococcus hansupus strain contaminant ex DSM 436 chromosome, complete genome	ATCTCGGCGTCGAGGAGTTGCTCGCGCGACAGGTC	35	C	9241341	9241375
SC185	Myxococcus hansupus strain contaminant ex DSM 436 chromosome, complete genome	TCGCGGTAGGTGCGCACGCGCCGGGTGCTGTTGG	34	C	9241413	9241446
SC186	Myxococcus hansupus strain contaminant ex DSM 436 chromosome, complete genome	TCCGCGTTGGTCGAGATCGCGCCGAACGTCGAGGC	35	C	9241484	9241518
SC187	Myxococcus hansupus strain contaminant ex DSM 436 chromosome, complete genome	CTCGTCCGCCATTGCTTGCTGCCTTTCGTGCGGT	34	C	9241556	9241589
SC188	Myxococcus hansupus strain contaminant ex DSM 436 chromosome, complete genome	CTGCTGCCGTGCTTTCGCCTGGAGGCTGCTCAA	33	C	9241627	9241659
SC189	Myxococcus hansupus strain contaminant ex DSM 436 chromosome, complete genome	CCCAGCTCGCCGGCGGCGCGGTACAGCTCGGC	32	C	9241697	9241728
SC190	Myxococcus hansupus strain contaminant ex DSM 436 chromosome, complete genome	TAGAGGGCGGGTATACGCACGTTAAGCCTGTCTG	34	C	9241766	9241799
SC191	Myxococcus hansupus strain contaminant ex DSM 436 chromosome, complete genome	CTGACGGGAGCAACGGGGTTGCTGTCCATGGCG	33	C	9241837	9241869
SC192	Myxococcus hansupus strain contaminant ex DSM 436 chromosome, complete genome	TTCGGCATGTTGGCGGACGGCCTGGGGCTGTAAT	34	C	9241907	9241940
SC193	Myxococcus hansupus strain contaminant ex DSM 436 chromosome, complete genome	TGGGTCAAGCAGCGTCACGCCCAGGACCCCATC	33	C	9241978	9242010
SC194	Myxococcus hansupus strain contaminant ex DSM 436 chromosome, complete genome	ACGAGGAAACCGCGCTCTTTGCGCATCCAAGCCCG	35	C	9242048	9242082
SC195	Myxococcus hansupus strain contaminant ex DSM 436 chromosome, complete genome	AACATCGGCACGCTCGAAGCCCCCAAGAACACCG	34	C	9242120	9242153
SC196	Myxococcus hansupus strain contaminant ex DSM 436 chromosome, complete genome	CCGCGCAACCTCTACTGACAACGGCGCGCCCTGGT	35	C	9242191	9242225
SC197	Myxococcus hansupus strain contaminant ex DSM 436 chromosome, complete genome	GCGGTCACCGTCGAGCACTCGCGCCAGCTCGTT	33	C	9242263	9242295
SC198	Myxococcus hansupus strain contaminant ex DSM 436 chromosome, complete genome	AATGGGCAGCGTCTACCTCTGCGGGGTGATGGA	33	C	9242333	9242365
SC199	Myxococcus hansupus strain contaminant ex DSM 436 chromosome, complete genome	CTCTCCAGCCTGCTCCCGCGCGAGCTCTACGTGGGC	36	C	9242403	9242438
SC200	Myxococcus hansupus strain contaminant ex DSM 436 chromosome, complete genome	GATTACCGTCGGCCGCCCTGAAGACGACGAAGT	33	C	9242476	9242508
SC201	Myxococcus hansupus strain contaminant ex DSM 436 chromosome, complete genome	AAGGTGGAGAGGATTCGCAAGAGCCCGCCATCC	33	C	9242546	9242578
SC202	Myxococcus hansupus strain contaminant ex DSM 436 chromosome, complete genome	GTCCCCTCGTCGAACACCTTCACGAGATTCTCGAC	35	C	9242616	9242650
SC203	Myxococcus hansupus strain contaminant ex DSM 436 chromosome, complete genome	AAGTAGTCGCACACTTGATCGATGGTCCACAGGCAT	36	C	9242688	9242723
SC204	Myxococcus hansupus strain contaminant ex DSM 436 chromosome, complete genome	TGGCGGGCGGTGGCGGAGGCAACGCGGGCCCACCT	35	C	9242761	9242795
SC205	Myxococcus hansupus strain contaminant ex DSM 436 chromosome, complete genome	CCGGCCGCGGAGCGGGTGTTGGTGCCGTTGGTG	33	C	9242833	9242865
SC206	Myxococcus hansupus strain contaminant ex DSM 436 chromosome, complete genome	AGCAACTCCAGCTTCGAGCGGCTCCACATGGACG	34	C	9242903	9242936
SC207	Myxococcus hansupus strain contaminant ex DSM 436 chromosome, complete genome	TTCACCCTGTGAGGCTCGACGTGGACTGGTGCT	33	C	9242974	9243006
SC208	Myxococcus hansupus strain contaminant ex DSM 436 chromosome, complete genome	AAGGGGCTGACGGGTGCGAACCCCGCGGGCCTC	33	C	9243044	9243076
SC209	Myxococcus hansupus strain contaminant ex DSM 436 chromosome, complete genome	CGGTCGAGCTTGCACAGGGAGACCTCACTCGCTGA	35	C	9243114	9243148
SC210	Myxococcus hansupus strain contaminant ex DSM 436 chromosome, complete genome	AGATTGACGACCGCAGCCATGGGGAGTGGCTC	32	C	9243186	9243217
SC211	Myxococcus hansupus strain contaminant ex DSM 436 chromosome, complete genome	TGCCCTTCTCCGGACCCTCGAAGGTCTCGATGAA	34	C	9243255	9243288
SC212	Myxococcus hansupus strain contaminant ex DSM 436 chromosome, complete genome	CGCCAACCGTTGAGGTCGAGCCCAGCCGCTTCGCGA	36	C	9243326	9243361
SC213	Myxococcus hansupus strain contaminant ex DSM 436 chromosome, complete genome	GCGTACGCCTCCACGTTGGGCGCAATCTCCACGA	34	C	9243399	9243432
SC214	Myxococcus hansupus strain contaminant ex DSM 436 chromosome, complete genome	CTTTCGGAACCGCGCAGCCTGCCGAACGCTGA	32	C	9243470	9243501
SC215	Myxococcus hansupus strain contaminant ex DSM 436 chromosome, complete genome	GCATGGCTGAGACGGGCGAGTATTTTCCGGGCAA	34	C	9243539	9243572
SC216	Myxococcus hansupus strain contaminant ex DSM 436 chromosome, complete genome	GTGCATGTCCCCGCTGAGTCTCTCATCGCTGCCTA	35	C	9243610	9243644
SC217	Myxococcus hansupus strain contaminant ex DSM 436 chromosome, complete genome	CTGCACGATAGCATCCTCAAGACGCCGGGTGCTG	34	C	9243682	9243715
SC218	Myxococcus hansupus strain contaminant ex DSM 436 chromosome, complete genome	TCCAGCTTGTCGTGCTTGCCCACCATATGGACCAAG	36	C	9243753	9243788
SC219	Myxococcus hansupus strain contaminant ex DSM 436 chromosome, complete genome	TCCCGCGCACGATAGCCCAGCTCCAGCCGCCCG	33	C	9243826	9243858
SC220	Myxococcus hansupus strain contaminant ex DSM 436 chromosome, complete genome	GTACTGGTGGATTCGCTGCTGGAGCGCGACGCGCAGCG	38	C	9243896	9243933
SC221	Myxococcus hansupus strain contaminant ex DSM 436 chromosome, complete genome	TCTGACGAGGCGCCCCGCGAGTGGCTCCTCCC	32	C	9243971	9244002
SC222	Myxococcus hansupus strain contaminant ex DSM 436 chromosome, complete genome	GCCACACCTCCAGCGCGCGCACGCCACTGCTGGT	34	C	9244040	9244073
SC223	Myxococcus hansupus strain contaminant ex DSM 436 chromosome, complete genome	TGCATGATGCCGTTGCGCAACTCTGCTGTGAGCG	34	C	9244111	9244144
SC224	Myxococcus hansupus strain contaminant ex DSM 436 chromosome, complete genome	TGGGCGCTGACGGAGGCAGTGGGGAACATCGAG	33	C	9244182	9244214
SC225	Myxococcus hansupus strain contaminant ex DSM 436 chromosome, complete genome	AGCAAACGACTGGACCGACAAGCCAACCATCGCAG	35	C	9244252	9244286
SC226	Myxococcus hansupus strain contaminant ex DSM 436 chromosome, complete genome	GCGTTCTACTACGGGCCCTGGCAGTGCAAAGCCCA	35	C	9244324	9244358
SC227	Myxococcus hansupus strain contaminant ex DSM 436 chromosome, complete genome	AATCAGGATGCGGAGGCTCAAATCTTGGCCTGGG	34	C	9244396	9244429
SC228	Myxococcus hansupus strain contaminant ex DSM 436 chromosome, complete genome	CGCTCGGCATGGAGTACTGCGGCAGGCCGTGCAG	34	C	9244467	9244500
SC229	Myxococcus hansupus strain contaminant ex DSM 436 chromosome, complete genome	AGAGATGTGTCGCCTGGGGGCACGGAACTGCTCT	34	C	9244538	9244571
SC230	Myxococcus hansupus strain contaminant ex DSM 436 chromosome, complete genome	GCGCGGAACGGGGCGCTCGTGCAGGTGGTCAAG	33	C	9244609	9244641
SC231	Myxococcus hansupus strain contaminant ex DSM 436 chromosome, complete genome	CGCGCGGCGAATCTCTACTCTGGGCACCGACTCA	34	C	9244679	9244712
SC232	Myxococcus hansupus strain contaminant ex DSM 436 chromosome, complete genome	AAAAACGCGGGTTACATGAGCGGCCTCGCGGTGGA	35	C	9244750	9244784
SC233	Myxococcus hansupus strain contaminant ex DSM 436 chromosome, complete genome	CGATGCGGAAGGGGACTCGTACGAAGTTCACGCA	34	C	9244822	9244855
SC234	Myxococcus hansupus strain contaminant ex DSM 436 chromosome, complete genome	TGGGACAAGGCGAATGCGCTGGAGTTGCTGTCGAA	35	C	9244893	9244927
SC235	Myxococcus hansupus strain contaminant ex DSM 436 chromosome, complete genome	AACCAGGACGCCGAAGCTCAGATTCTGGCCTGG	33	C	9244965	9244997
SC236	Myxococcus hansupus strain contaminant ex DSM 436 chromosome, complete genome	CGCGTCGAGGTGCAGTGCTCGTCGGGCACGTC	32	C	9245035	9245066
SC237	Myxococcus stipitatus DSM 14675, complete sequence	ACCACGTCCGGCGCGCACTCGCCCCAGAAGTCGC	34	C	9732113	9732146
SC238	Myxococcus stipitatus DSM 14675, complete sequence	GGCACGATGGGCGTGGCGTCCTCCGCGAGGTTGA	34	C	9732184	9732217
SC239	Myxococcus stipitatus DSM 14675, complete sequence	ACGGCGCACTCGGGGCAGATTTCCGGGGCGCCCTC	35	C	9732255	9732289
SC240	Myxococcus stipitatus DSM 14675, complete sequence	ACTTCGTGCCGACCAGTTCAGGACGCAGGCTTGCGT	36	C	9732327	9732362
SC241	Myxococcus stipitatus DSM 14675, complete sequence	CTCCGACGACATCCGTCATCCCCGGTACCGGAC	33	C	9732400	9732432
SC242	Myxococcus stipitatus DSM 14675, complete sequence	ACCTCGCGCTCGGCCAGCTCCAGCGGCACATCGC	34	C	9732470	9732503
SC243	Myxococcus stipitatus DSM 14675, complete sequence	GGCTCAGGTGGCATGACTCCGCCCTGGTACATCT	34	C	9732541	9732574
SC244	Myxococcus stipitatus DSM 14675, complete sequence	CCCCACTTGCGCAGCGACAAGGCCGCGTGGCTCG	34	C	9732612	9732645
SC245	Myxococcus stipitatus DSM 14675, complete sequence	ATGGAGGCAATACATGCGGAGCTTGTGCCTGCT	33	C	9732683	9732715
SC246	Myxococcus stipitatus DSM 14675, complete sequence	CGAGAGGGGCGGGGAACCGCTCCCGGAACCCGGAGA	36	C	9732753	9732788
SC247	Myxococcus stipitatus DSM 14675, complete sequence	TCTGCAATCGACTTGGCGATGACGTGGCCCATC	33	C	9732826	9732858
SC248	Myxococcus stipitatus DSM 14675, complete sequence	GAGGGACTCGCGCCGGTCATCACCGTGTTTGGGCA	35	C	9732896	9732930
SC249	Myxococcus stipitatus DSM 14675, complete sequence	GTCGCGCCTGGCCCGACCACGGTCGCGGCGTA	32	C	9732968	9732999
SC250	Chondromyces crocatus strain Cm c5 chromosome, complete genome	TGAAAAACCGTTTCCGGAAGGGTGGAATCGGTGTCTC	37	C	3520242	3520278
SC251	Chondromyces crocatus strain Cm c5 chromosome, complete genome	GGATCCCGAGCGACTGGAGGAAGACGTCGGTGTCCCA	37	C	3520316	3520352
SC252	Chondromyces crocatus strain Cm c5 chromosome, complete genome	CCACAGGTTGTACGACGTGTACAAGGGACGGGTCGAGTG	39	C	3520390	3520428
SC253	Chondromyces crocatus strain Cm c5 chromosome, complete genome	GAGTAGTCCTCCGCCGCATGGAACCCGTTGGCTTCACG	38	C	3520466	3520503
SC254	Chondromyces crocatus strain Cm c5 chromosome, complete genome	AACTCTGCGTATACAGCCTCGCACACTCGCTGCATC	36	C	3520541	3520576
SC255	Chondromyces crocatus strain Cm c5 chromosome, complete genome	ATCAGATAATGCTGCTGGCCAACGTGACCGCGATAGC	37	C	3520614	3520650
SC256	Chondromyces crocatus strain Cm c5 chromosome, complete genome	CAGTCGATCGGATCGTTCGATGACGAGGGCGACGA	35	C	3520688	3520722
SC257	Chondromyces crocatus strain Cm c5 chromosome, complete genome	GGCGGCAGGCGGATATTTCGCGCTCCTGGAGCCAGGCT	38	C	3520760	3520797
SC258	Chondromyces crocatus strain Cm c5 chromosome, complete genome	GAGACGGAGCTTGCCCGGGCGACGGCGCGGCGTCTCA	37	C	3520835	3520871
SC259	Chondromyces crocatus strain Cm c5 chromosome, complete genome	AGGGCATGGAGGCTGGCGTCGAGGCAGGGAGCGGCGGCGT	40	C	3520909	3520948
SC260	Chondromyces crocatus strain Cm c5 chromosome, complete genome	CCGACGAGCACAGGGAGGTGGCGGGCACGCTATTGGGT	38	C	3520986	3521023
SC261	Chondromyces crocatus strain Cm c5 chromosome, complete genome	CTGTTCGACCTGCGTCCACAGCGAGCCAGTCGTTGAC	37	C	3521061	3521097
SC262	Chondromyces crocatus strain Cm c5 chromosome, complete genome	TGGCCCTCGCGTCCTGTGGAGCCGGCGCGGCCCGTACC	38	C	3521135	3521172
SC263	Chondromyces crocatus strain Cm c5 chromosome, complete genome	AGCGCGACCGTCACCGCGCTGTCTTCTAGCAGCTCGG	37	C	3521210	3521246
SC264	Chondromyces crocatus strain Cm c5 chromosome, complete genome	TACCTTATGCGCTTCGCACACTTTAATAGCTCCGGCTAG	39	C	3521284	3521322
SC265	Chondromyces crocatus strain Cm c5 chromosome, complete genome	GCAGCCGTAGCCGCTCTCCAGGCGAGCGATTGCCAGGA	38	C	3521360	3521397
SC266	Chondromyces crocatus strain Cm c5 chromosome, complete genome	GGCAAGTAACCCTCGCGTCAGATCCGGCCCTCGCGACGA	39	C	3521435	3521473
SC267	Chondromyces crocatus strain Cm c5 chromosome, complete genome	ACCAGATCAAGTCGTAGATCGCCCCACCCGGGGCGAG	37	C	3521511	3521547
SC268	Chondromyces crocatus strain Cm c5 chromosome, complete genome	GCCGAGCTTCAGTCGGTCTCGAGCCGCACCACCCGACCA	39	C	3521585	3521623
SC269	Chondromyces crocatus strain Cm c5 chromosome, complete genome	ACCACGAGCGGGGCCGTCTTCATCACCCTCCCCACGA	37	C	3521661	3521697
SC270	Chondromyces crocatus strain Cm c5 chromosome, complete genome	TCGATGGCATCCACATCCATCGGAGGGGCATCATCCG	37	C	3521735	3521771
SC271	Chondromyces crocatus strain Cm c5 chromosome, complete genome	GCCATCACGAAGCCTCTGCTTTCGCACCTGAGAAAG	36	C	3521809	3521844
SC272	Chondromyces crocatus strain Cm c5 chromosome, complete genome	ACGTGGGCCGCGCGAGCTGGAGACCCGCTCGAGGA	35	C	4524046	4524080
SC273	Chondromyces crocatus strain Cm c5 chromosome, complete genome	TTGTTGAGGCACGCGCCCGGGATCCGCAGTCGCGAG	36	C	4524118	4524153
SC274	Chondromyces crocatus strain Cm c5 chromosome, complete genome	AGCGGGATTGGCACACCAGGCGGGAAATCGACGATCGAG	39	C	4524191	4524229
SC275	Chondromyces crocatus strain Cm c5 chromosome, complete genome	TGGTGACGCAGTGAGCGCGCTCGACCTCTTCGATCGGA	38	C	4524267	4524304
SC276	Chondromyces crocatus strain Cm c5 chromosome, complete genome	GAATAGTAGGTGATGGTTCGTCGCTCATCCCGTTCC	36	C	4524342	4524377
SC277	Chondromyces crocatus strain Cm c5 chromosome, complete genome	CGTGTCATGCGGTCCACGTCTTCGGCAGCCCCGAAGGC	38	C	4524415	4524452
SC278	Chondromyces crocatus strain Cm c5 chromosome, complete genome	GAATGCCAACGAAACCCTGGCACAACCCCTAGATTAA	37	C	4524490	4524526
SC279	Chondromyces crocatus strain Cm c5 chromosome, complete genome	TCAGAGCTTCCGAGCTGAGCACGAAGTACTCGTTTG	36	C	4524564	4524599
SC280	Chondromyces crocatus strain Cm c5 chromosome, complete genome	AAAAGAGCACTATCGAATCTGACAACTGAGTGGTGTCAGC	40	C	4524637	4524676
SC281	Chondromyces crocatus strain Cm c5 chromosome, complete genome	GAGGGCGTCGAGCACGATCAGGCTGACGATGTAGCCG	37	C	4524714	4524750
SC282	Chondromyces crocatus strain Cm c5 chromosome, complete genome	AGGGAGACGGTAGGGAGACAGCCCACGGCCCCCGGAC	37	C	4524788	4524824
SC283	Chondromyces crocatus strain Cm c5 chromosome, complete genome	CAAGTGACGCCGTAGTCGTCGTCGTGTCGCGTCA	34	C	7819805	7819838
SC284	Chondromyces crocatus strain Cm c5 chromosome, complete genome	GGCGCCGGCGCTCTGGCGTCCGCGAGAGGTAGGT	34	C	7819876	7819909
SC285	Chondromyces crocatus strain Cm c5 chromosome, complete genome	AACACCGTCTGGTCGACGATGGCGTCGTACAAGGG	35	C	7819947	7819981
SC286	Chondromyces crocatus strain Cm c5 chromosome, complete genome	CACTCACCCGTGTGGATCGTGGTCACGATGGCGG	34	C	7820019	7820052
SC287	Chondromyces crocatus strain Cm c5 chromosome, complete genome	ATCAATTGTCAGCGCACGGGACGAGAGGTGACCGT	35	C	7820090	7820124
SC288	Chondromyces crocatus strain Cm c5 chromosome, complete genome	ATATCCTCGTACAGCGGCGCATTGGTGAGCGGGAC	35	C	7820162	7820196
SC289	Chondromyces crocatus strain Cm c5 chromosome, complete genome	GATGACAAGCCCAGCGACCCCTGGTTTATCCGT	33	C	7820234	7820266
SC290	Chondromyces crocatus strain Cm c5 chromosome, complete genome	GTTTACGACGAGCTAGACCCAGGGGGACACGATGG	35	C	7820304	7820338
SC291	Chondromyces crocatus strain Cm c5 chromosome, complete genome	GTCGACATGTTGGTGTGCAACTGCGACGCCACCC	34	C	7820376	7820409
SC292	Myxococcus xanthus strain GH3.5.6c2 chromosome, complete genome	TTCAAGGCGGACGCCGGCCTACCCCTGCTCGTC	33	C	8784991	8785023
SC293	Myxococcus xanthus strain GH3.5.6c2 chromosome, complete genome	AGTCGCAGAGGCCGCCGCAGCCGCAGCAGATA	32	C	8785061	8785092
SC294	Myxococcus xanthus strain GH3.5.6c2 chromosome, complete genome	CGGACCACGGTGAAGGTTGCCGCCTGGTGGAAC	33	C	8785130	8785162
SC295	Myxococcus xanthus strain GH3.5.6c2 chromosome, complete genome	TGCGCAGCAAGGTGTCGTGCAGTGCCTCGAACTC	34	C	8785200	8785233
SC296	Myxococcus xanthus strain GH3.5.6c2 chromosome, complete genome	AAGCGGCCCACGGAGAAGCGCTACAAGATGGG	32	C	8785271	8785302
SC297	Myxococcus xanthus strain GH3.5.6c2 chromosome, complete genome	TGCTGCGTATCCGGTCATCCGTGGCCGCAGGCCAC	35	C	8785340	8785374
SC298	Myxococcus xanthus strain GH3.5.6c2 chromosome, complete genome	GCCAGCGCCGGGGCGAAATCCTGCTCCACCGCGTAA	36	C	8785412	8785447
SC299	Myxococcus xanthus strain GH3.5.6c2 chromosome, complete genome	TCGACAGGCTCAACGCCAGCGGGGCCAGGCACC	33	C	8785485	8785517
SC300	Myxococcus xanthus strain GH3.5.6c2 chromosome, complete genome	TACCAGGGGCGGAACGACACCCAGGCGCGGCGA	33	C	8785555	8785587
SC301	Myxococcus xanthus strain GH3.5.6c2 chromosome, complete genome	CGGGGGTCGTGATTGCGCGGCATGCTCAGTGCTGCA	36	C	8785625	8785660
SC302	Myxococcus xanthus strain GH3.5.6c2 chromosome, complete genome	GACGGGTACGCCGTCAATCCTCACCACGCGGGCGA	35	C	8785698	8785732
SC303	Myxococcus xanthus strain GH3.5.6c2 chromosome, complete genome	CCCCTCGCAGAGCAAGTCCAACACGCGGGCGTAGT	35	C	8785770	8785804
SC304	Myxococcus xanthus strain GH3.5.6c2 chromosome, complete genome	TCGGCCTGCTCCTCCACCCAGTCCAGGTACGCGGT	35	C	8785842	8785876
SC305	Myxococcus xanthus strain GH3.5.6c2 chromosome, complete genome	ACCAGCCGCAACGTTGCGCGGCGCGCCGCCTGGAG	35	C	8785914	8785948
SC306	Myxococcus xanthus strain GH3.5.6c2 chromosome, complete genome	GACTGGCGCGGCATCGAGAAGAAGACGCAGGGCAA	35	C	8785986	8786020
SC307	Myxococcus xanthus strain GH3.5.6c2 chromosome, complete genome	ACGCGCCGCTCAACCGGCGTGCCCTCGAAAAGC	33	C	8786058	8786090
SC308	Myxococcus xanthus strain GH3.5.6c2 chromosome, complete genome	CTGGCTGCGGCAGAGGCTGACGCCCCGGTCGAGAA	35	C	8786128	8786162
SC309	Myxococcus xanthus strain GH3.5.6c2 chromosome, complete genome	TCCGCCAGCAGGCAGGACTGGACGTCAGCCCAGC	34	C	8786200	8786233
SC310	Myxococcus xanthus strain GH3.5.6c2 chromosome, complete genome	ATGGGGTGCTCCTGGGACTGCGGGGAAGCTCG	32	C	8786271	8786302
SC311	Myxococcus xanthus strain GH3.5.6c2 chromosome, complete genome	CAGCCGCCCTCTGCCGCCGCAGGTCGCCAGCCA	33	C	8786340	8786372
SC312	Myxococcus xanthus strain GH3.5.6c2 chromosome, complete genome	GTCAGCATGTCGGTGGCGAGGGCCATGGGGTGCTC	35	C	8786410	8786444
SC313	Myxococcus xanthus strain GH3.5.6c2 chromosome, complete genome	GCGATGTACCTGGGGCCGCGCCTCCGCCGGCGTTTC	36	C	8786482	8786517
SC314	Myxococcus xanthus strain GH3.5.6c2 chromosome, complete genome	CGCATTGCGCTGGCCGGCGCACGGGAAGCCATC	33	C	8786555	8786587
SC315	Myxococcus xanthus strain GH3.5.6c2 chromosome, complete genome	AGATACGTCATCGCGCGCTCGCGGTCGGCGGACGTGG	37	C	8786625	8786661
SC316	Myxococcus xanthus strain GH3.5.6c2 chromosome, complete genome	GGCGCCAGCTCCGCCGGCGTGTCCGTGGGCGAGCT	35	C	8786699	8786733
SC317	Myxococcus xanthus strain GH3.5.6c2 chromosome, complete genome	GACTCCGGCGCTGGCGACTCACCCGCAGCAGAGGAG	36	C	8786771	8786806
SC318	Myxococcus xanthus strain GH3.5.6c2 chromosome, complete genome	AGGCCACAACGAACACGTCAGACAGCATCTGGAG	34	C	8786844	8786877
SC319	Myxococcus xanthus strain GH3.5.6c2 chromosome, complete genome	GAGGGCGCCCCCCAGGACCCGCCCAAGCGTCCCA	34	C	8786915	8786948
SC320	Myxococcus xanthus strain GH3.5.6c2 chromosome, complete genome	GAGGCTGCAAGGGGTGTGTCTACCACTCCAGGGTG	35	C	8786986	8787020
SC321	Myxococcus xanthus strain GH3.5.6c2 chromosome, complete genome	ATGCAAGGGGTGGCGCCGCTCGCGCAGCAGGTGCCC	36	C	8787058	8787093
SC322	Myxococcus xanthus strain GH3.5.6c2 chromosome, complete genome	GTCTTCACCCGTCCGGCAACCCCCAAGCCTGGGG	34	C	8787131	8787164
SC323	Myxococcus xanthus strain GH3.5.6c2 chromosome, complete genome	TGGTTGTCGAATGGGCCGCGGGGCACTTGCCGA	33	C	8787202	8787234
SC324	Myxococcus xanthus strain GH3.5.6c2 chromosome, complete genome	CCTCGAACATGAACGGCGCGAGGCTGCTGGGCT	33	C	8787272	8787304
SC325	Myxococcus xanthus strain GH3.5.6c2 chromosome, complete genome	CCCTTCACCTCGATGCGAACAATGCCCGGGGCA	33	C	8787342	8787374
SC326	Myxococcus xanthus strain GH3.5.6c2 chromosome, complete genome	CGCGCAGGCGGCCCGCTAGTCGGACTGTGGAA	32	C	8787412	8787443
SC327	Myxococcus xanthus strain GH3.5.6c2 chromosome, complete genome	CGGCTGCCCTTCGGACGGCCAGCGCCGGGGCGCG	34	C	8787481	8787514
SC328	Myxococcus xanthus strain GH3.5.6c2 chromosome, complete genome	ACCTTCACCTGCGCTATGGCCGTTACGTCGTCTCG	35	C	8787552	8787586
SC329	Myxococcus xanthus strain GH3.5.6c2 chromosome, complete genome	CTGCGCAACCAGTTGACGCTGCTCGGTGATGGC	33	C	8787624	8787656
SC330	Myxococcus xanthus strain GH3.5.6c2 chromosome, complete genome	CTCTACGAGGTTGACCCCAGTCTGCGATGACCT	33	C	8787694	8787726
SC331	Myxococcus xanthus strain GH3.5.6c2 chromosome, complete genome	ATGGCCGACCAAGCAGGCTCGACAGAGCTTGAA	33	C	8787764	8787796
SC332	Myxococcus xanthus strain GH3.5.6c2 chromosome, complete genome	GATGCGACGTGCGGTGACGAGAAGACAGCCCG	32	C	8787834	8787865
SC333	Myxococcus xanthus strain GH3.5.6c2 chromosome, complete genome	TTTCGCGGCGTCCGTGCGCAACGCGGCCATGGCCCG	36	C	8787903	8787938
SC334	Myxococcus xanthus strain GH3.5.6c2 chromosome, complete genome	TCACCGCCATCACCAGCGCCCTCAAGGCCCTCGCG	35	C	8787976	8788010
SC335	Myxococcus xanthus strain GH3.5.6c2 chromosome, complete genome	GTTGCGGCCTCGTCCGTCTCGCGCATCCAGGTTTT	35	C	8788048	8788082
SC336	Myxococcus xanthus strain GH3.5.6c2 chromosome, complete genome	CCGTGCGCCCCGGTGTGACGCAGTTGGCGCCGTA	34	C	8788120	8788153
SC337	Myxococcus xanthus strain GH3.5.6c2 chromosome, complete genome	TCCGCGCTCAGCTCGGCGCCGCAGTCACCGCACA	34	C	8788191	8788224
SC338	Myxococcus xanthus strain GH3.5.6c2 chromosome, complete genome	GTTCGGTGACGTCTGAGCTCATCGTCAAGGCGCT	34	C	8788262	8788295
SC339	Myxococcus xanthus strain GH3.5.6c2 chromosome, complete genome	CGTGACCTCGGCGTGGGGCAGCTCCAGGTGTC	32	C	8788333	8788364
SC340	Myxococcus xanthus strain GH3.5.6c2 chromosome, complete genome	GAGATAGGCGCGCCACTTCGACAGCTCGGGG	31	C	8788402	8788432
SC341	Myxococcus xanthus strain GH3.5.6c2 chromosome, complete genome	TCCCAGTGGGACGTGGTGATGCGGTGGGCGGTG	33	C	8788470	8788502
SC342	Myxococcus xanthus strain GH3.5.6c2 chromosome, complete genome	TCAGGACAAGAGCCTGAGAACCAGGCCGGCGA	32	C	8788540	8788571
SC343	Myxococcus xanthus strain GH3.5.6c2 chromosome, complete genome	CCCGCCGCCATCCGCAAGTCCCCGCGAGACTG	32	C	8788609	8788640
SC344	Myxococcus xanthus strain GH3.5.6c2 chromosome, complete genome	GAGGTCGCACCCTGCGATGGGTTGGCCTCGCTT	33	C	8788678	8788710
SC345	Myxococcus xanthus strain GH3.5.6c2 chromosome, complete genome	GTGGCAGGCAATCACGCCTGTCGGGCACCAGGA	33	C	8788748	8788780
SC346	Myxococcus xanthus strain GH3.5.6c2 chromosome, complete genome	GCAGCCGAAGCACAGGCCGCGAAAGAGGCAGCA	33	C	8788818	8788850
SC347	Myxococcus xanthus strain GH3.5.6c2 chromosome, complete genome	GGTGATCTGCCCGAACAAAAATGCCTGGGCGTC	33	C	8788888	8788920
SC348	Myxococcus xanthus strain GH3.5.6c2 chromosome, complete genome	CGCTTCTCTGCTTTCAGCGTCTTGTCGAGCAC	32	C	8788958	8788989
SC349	Myxococcus xanthus strain GH3.5.6c2 chromosome, complete genome	TTTGGGCACGGCGGCTTGTCTTCGAGCTTGAT	32	C	8789027	8789058
SC350	Myxococcus xanthus strain GH3.5.6c2 chromosome, complete genome	CAGCACCATCACCATTCCCCAGGTGAAATGGAA	33	C	8789096	8789128
SC351	Myxococcus xanthus strain GH3.5.6c2 chromosome, complete genome	CCGCCCGTGCACGGGTACGCGTCACCGCCCCAC	33	C	8789166	8789198
SC352	Myxococcus xanthus strain GH3.5.6c2 chromosome, complete genome	GTTGCCCGGCTCGTGGACGAACCGCACCTTCACC	34	C	8789236	8789269
SC353	Myxococcus xanthus strain GH3.5.6c2 chromosome, complete genome	TCCGGGGACGACCCTGGAGTACCAGCCATGAGCGCG	36	C	8789307	8789342
SC354	Myxococcus xanthus strain GH3.5.6c2 chromosome, complete genome	GGGCTGGGTGCTCGAACCATGGGTCGAGTCGAA	33	C	8789380	8789412
SC355	Myxococcus xanthus strain GH3.5.6c2 chromosome, complete genome	CGTAGCTCTTTCGGGCAGACCGACAAGTGCTCG	33	C	8789450	8789482
SC356	Myxococcus xanthus strain GH3.5.6c2 chromosome, complete genome	CGCCGCCCGGGGTTGAAGATCGCCGCGCGGCGCA	34	C	8789520	8789553
SC357	Myxococcus xanthus strain GH3.5.6c2 chromosome, complete genome	GCCTGGATGATGGGGTGGGTGCTGGCCGCCACTC	34	C	8789591	8789624
SC358	Myxococcus xanthus strain GH3.5.6c2 chromosome, complete genome	CGCATTGGCCTCCCGCTGCACCCGTAGCAACGG	33	C	8789662	8789694
SC359	Myxococcus xanthus strain GH3.5.6c2 chromosome, complete genome	CTGACGCCGATGCCGGGCGAGGACGAGCGCGAGTAG	36	C	8789732	8789767
SC360	Myxococcus xanthus strain GH3.5.6c2 chromosome, complete genome	GCTACGTGGCGCGCGGCCTCAGTCGCGATGACG	33	C	8789805	8789837
SC361	Myxococcus xanthus strain GH3.5.6c2 chromosome, complete genome	GCGCAGGGCCTACTTCTTCCTCCCCGACGCGTCCA	35	C	8789875	8789909
SC362	Myxococcus xanthus strain GH3.5.6c2 chromosome, complete genome	CAGCGCGCGCAGACTGACGTGGCGCTCCCGAAGCG	35	C	8789947	8789981
SC363	Myxococcus xanthus strain GH3.5.6c2 chromosome, complete genome	GCCAACTCGGTGGACGTCAACCAGGCATCCTTCGTG	36	C	8790019	8790054
SC364	Myxococcus xanthus strain GH3.5.6c2 chromosome, complete genome	GGGACATCCGCACCGGGCCCCACCAGTCCCAG	32	C	8790092	8790123
SC365	Myxococcus xanthus strain GH3.5.6c2 chromosome, complete genome	TGAAGCAGGCTCGCGACAAGGGTCGGGTGGTGC	33	C	8790161	8790193
SC366	Myxococcus xanthus strain GH3.5.6c2 chromosome, complete genome	CTATGGAGGTGTCCGTGAAGTCGAGAGCTGAGGT	34	C	8790231	8790264
SC367	Myxococcus xanthus strain GH3.5.6c2 chromosome, complete genome	TTGTGGCCGGTGCACCCCTCCAGCGGCGGACGCTT	35	C	8790302	8790336
SC368	Myxococcus xanthus strain GH3.5.6c2 chromosome, complete genome	GCGTCGATGCCGCGGACACGCCAGCCGAGGACGA	34	C	8790374	8790407
SC369	Myxococcus xanthus strain GH3.5.6c2 chromosome, complete genome	ATGTCGAAGACGATGAAGTTGCTGCGGATGTTTAC	35	C	8790445	8790479
SC370	Myxococcus xanthus strain GH3.5.6c2 chromosome, complete genome	ACACAGAACGCGGGCGCCCAGCGCGTGGTGGTGGG	35	C	8790517	8790551
SC371	Myxococcus xanthus strain GH3.5.6c2 chromosome, complete genome	CACGGCGCCGAACACCGTGGCGACCTCCGACTCCTT	36	C	8790589	8790624
SC372	Myxococcus xanthus strain GH3.5.6c2 chromosome, complete genome	GTGACGTTTCGGATGCACCCAGTGCTGGATGAG	33	C	8790662	8790694
SC373	Myxococcus xanthus strain GH3.5.6c2 chromosome, complete genome	TTCCCAGGCGCCAAGCACGTCACCAGAAACGCCAG	35	C	8790732	8790766
SC374	Myxococcus xanthus strain GH3.5.6c2 chromosome, complete genome	CGTAGGTGGCGGCGCGTGTGTCGCCTGGAAGTG	33	C	8790804	8790836
SC375	Myxococcus xanthus strain GH3.5.6c2 chromosome, complete genome	TTGCCCAGCGCGATTGGAAGCTGGGCATACGGT	33	C	8790874	8790906
SC376	Myxococcus xanthus strain GH3.5.6c2 chromosome, complete genome	CCCTTCGTGGGTGAGCCCCTCAAGCGCACGCACC	34	C	8790944	8790977
SC377	Myxococcus xanthus strain GH3.5.6c2 chromosome, complete genome	CCGACGCACAGAGCGCCGCCAGGGGCCGGCTGC	33	C	8791015	8791047
SC378	Myxococcus xanthus strain GH3.5.6c2 chromosome, complete genome	ATGTCACTGGCCATCCGTGCTCAGCGGGCCACCGA	35	C	8791085	8791119
SC379	Myxococcus xanthus strain GH3.5.6c2 chromosome, complete genome	TCGTGGGTGTCAGGCCGAATGCTGTTGGCCCAATC	35	C	8791157	8791191
SC380	Myxococcus xanthus strain GH3.5.6c2 chromosome, complete genome	CGGAAGTCGACGGCCACTTGGTACTGCGCGCG	32	C	8791229	8791260
SC381	Myxococcus xanthus strain GH3.5.6c2 chromosome, complete genome	AGTGCTGAGGGGCATTGCGTTCCAACGGGGCAAA	34	C	8791298	8791331
SC382	Myxococcus xanthus strain GH3.5.6c2 chromosome, complete genome	ATGGTTGCCTCTTGCCGAGTCCTCCCCGGCGGTTG	35	C	8791369	8791403
SC383	Myxococcus xanthus strain GH3.5.6c2 chromosome, complete genome	AGCAAAGGCTCTCCCATGGACATGAACATAATCT	34	C	8791441	8791474
SC384	Myxococcus xanthus strain GH3.5.6c2 chromosome, complete genome	GCAAAGCCGGGGTGATTGAATGAGCCCCGCGAA	33	C	8791512	8791544
SC385	Myxococcus xanthus strain GH3.5.6c2 chromosome, complete genome	CCCGCCACCTACGGGGAGATGGAGACGCTGCTCGCCG	37	C	8791582	8791618
SC386	Myxococcus xanthus strain GH3.5.6c2 chromosome, complete genome	CCGGCCAGGGCTGCCGAGATGGCGCCGGTCATCG	34	C	8791656	8791689
SC387	Myxococcus xanthus strain GH3.5.6c2 chromosome, complete genome	CCCTGCTGACCGAGGACAGCCCCCCACGTGCG	32	C	8791727	8791758
SC388	Myxococcus xanthus strain GH3.5.6c2 chromosome, complete genome	TGGATGTGAATGGCATGTCCCTCTCGAAGGTCGCC	35	C	8791796	8791830
SC389	Myxococcus xanthus strain GH3.5.6c2 chromosome, complete genome	CCTCTTTCGTCCTGTCTCCACCGATGAGCGAG	32	C	8791868	8791899
SC390	Myxococcus xanthus strain GH3.5.6c2 chromosome, complete genome	TGCGCTGGCGTCACCACGTCCATCCCCTGCCCC	33	C	8791937	8791969
SC391	Myxococcus xanthus strain GH3.5.6c2 chromosome, complete genome	TCCTTCATCGCGGCAGCGAGGTAGCGGCACAC	32	C	8792007	8792038
SC392	Myxococcus xanthus strain GH3.5.6c2 chromosome, complete genome	GAGCGTGGCGCACCCGAGCGTGCCCGCGAGAA	32	C	8792076	8792107
SC393	Myxococcus xanthus strain GH3.5.6c2 chromosome, complete genome	ATCACAGGCGGCCATGTAGTCCGTCCGGGCCTTC	34	C	8792145	8792178
SC394	Myxococcus xanthus strain GH3.5.6c2 chromosome, complete genome	TCCAGCGTCTTCGTGGGCCGGTCCTTCCGGTG	32	C	8792216	8792247
SC395	Myxococcus xanthus strain GH3.5.6c2 chromosome, complete genome	TCGCGGAGCTGCCCGCCCAGTTCACGTTCCG	31	C	8792285	8792315
SC396	Myxococcus xanthus strain GH3.5.6c2 chromosome, complete genome	CCCGCAGTGCGGACCTTCGCGGGCCTGGCGCGT	33	C	8792353	8792385
SC397	Myxococcus xanthus strain GH3.5.6c2 chromosome, complete genome	TTCCGGTTCACGCGCAACGTGTTCAAGCCCAAGCCT	36	C	8792423	8792458
SC398	Myxococcus xanthus strain GH3.5.6c2 chromosome, complete genome	GCTTGAAGTGGGTTGAGTGCCGCTACAGCACGGAA	35	C	8792496	8792530
SC399	Myxococcus xanthus strain GH3.5.6c2 chromosome, complete genome	TCAGCGCAGGCCTTGGCCACCACAACCACGAAC	33	C	8792568	8792600
SC400	Myxococcus xanthus strain GH3.5.6c2 chromosome, complete genome	GGAGCCCACGTGGATGAGTTCTACACGTTCGCTGAG	36	C	8792638	8792673
SC401	Myxococcus xanthus strain GH3.5.6c2 chromosome, complete genome	CAGTGGAAGGATGCTTACATGGAATTGCATCGCAT	35	C	8792711	8792745
SC402	Myxococcus xanthus strain GH3.5.6c2 chromosome, complete genome	TCGACTCGTCCATGAGTAGCGCTGAAGACAAGA	33	C	8792783	8792815
SC403	Myxococcus xanthus strain GH3.5.6c2 chromosome, complete genome	ATGACCCCGGAGGCATTGACGCCCCGCATGGCCC	34	C	8792853	8792886
SC404	Myxococcus xanthus strain GH3.5.6c2 chromosome, complete genome	ACGCCCTTGCGCACCACCTCGAAGCGGCCCGCGCG	35	C	8792924	8792958
SC405	Myxococcus xanthus strain GH3.5.6c2 chromosome, complete genome	TGCCGCACGAAGGCGGGCTGTTCCATCGCCTCGTA	35	C	8792996	8793030
SC406	Myxococcus xanthus strain GH3.5.6c2 chromosome, complete genome	ACGATGCTGTTGTCCGCGATCAGCCCGGTGAAGGT	35	C	8793068	8793102
SC407	Myxococcus xanthus strain GH3.5.6c2 chromosome, complete genome	CGCCACCTCCGGCACATCCACTTCGGGCGTCTC	33	C	8793140	8793172
SC408	Myxococcus xanthus strain GH3.5.6c2 chromosome, complete genome	CAGCAGCCGGGGATCAACATCCGATGAACACCATTCA	37	C	8793210	8793246
SC409	Myxococcus xanthus strain GH3.5.6c2 chromosome, complete genome	TCACCACCCTCCCCTTCAGCCTTAGGCGTCGG	32	C	8793284	8793315
SC410	Myxococcus xanthus strain GH3.5.6c2 chromosome, complete genome	AGCTAGCGCACGGACGTGCTGATGCAGCGTAATT	34	C	8793353	8793386
SC411	Myxococcus xanthus strain GH3.5.6c2 chromosome, complete genome	CAGTTGTCCTTCGCCGGGCTTGCGATGTCGACG	33	C	8793424	8793456
SC412	Myxococcus xanthus strain GH3.5.6c2 chromosome, complete genome	TCAAGAGCCCGGAGGGTCACCGGCCAGATCTTGT	34	C	8793494	8793527
SC413	Myxococcus xanthus strain GH5.1.9c20 chromosome, complete genome	TTCAAGGCGGACGCCGGCCTACCCCTGCTCGTC	33	C	8707616	8707648
SC414	Myxococcus xanthus strain GH5.1.9c20 chromosome, complete genome	AGTCGCAGAGGCCGCCGCAGCCGCAGCAGATA	32	C	8707686	8707717
SC415	Myxococcus xanthus strain GH5.1.9c20 chromosome, complete genome	CGGACCACGGTGAAGGTTGCCGCCTGGTGGAAC	33	C	8707755	8707787
SC416	Myxococcus xanthus strain GH5.1.9c20 chromosome, complete genome	TGCGCAGCAAGGTGTCGTGCAGCGCCTCGAACTC	34	C	8707825	8707858
SC417	Myxococcus xanthus strain GH5.1.9c20 chromosome, complete genome	AAGCGGCCCACGGAGAAGCGCTACAAGATGGG	32	C	8707896	8707927
SC418	Myxococcus xanthus strain GH5.1.9c20 chromosome, complete genome	TGCTGCGTATCCGGTCATCCGTGGCCGCAGGCCAC	35	C	8707965	8707999
SC419	Myxococcus xanthus strain GH5.1.9c20 chromosome, complete genome	GCCAGCGCCGGGGCGAAATCCTGCTCCACCGCGTAA	36	C	8708037	8708072
SC420	Myxococcus xanthus strain GH5.1.9c20 chromosome, complete genome	GTCGGTGGTGCGCGACTCGTAGCGCTTCGGGGCCG	35	C	8708110	8708144
SC421	Myxococcus xanthus strain GH5.1.9c20 chromosome, complete genome	CGGACGGACGTGTTTATCGACACGTTGCGTCT	32	C	8708182	8708213
SC422	Myxococcus xanthus strain GH5.1.9c20 chromosome, complete genome	AGCAGACTTCCCCAGTCAAAGCCGTCCATCACGT	34	C	8708251	8708284
SC423	Myxococcus xanthus strain GH5.1.9c20 chromosome, complete genome	TGCTCAATCCACCCGCCAAAAATGGCGGAGAGG	33	C	8708322	8708354
SC424	Myxococcus xanthus strain GH5.1.9c20 chromosome, complete genome	TTCCGTGGGCGAGCCGAGCCAGGCCGCATCTGA	33	C	8708392	8708424
SC425	Myxococcus xanthus strain GH5.1.9c20 chromosome, complete genome	CCGGTGGCTTCCTTCGCCGCGTCAGCCGCTTTGT	34	C	8708462	8708495
SC426	Myxococcus xanthus strain GH5.1.9c20 chromosome, complete genome	CGCACGACGACTCCGCCGGACGGGACGGGGCGCCA	35	C	8708533	8708567
SC427	Myxococcus xanthus strain GH5.1.9c20 chromosome, complete genome	GTGTCAGCCATATGCTTTCCGCCCTGCGACGGGAG	35	C	8708605	8708639
SC428	Myxococcus xanthus strain GH5.1.9c20 chromosome, complete genome	GTGCAACGCGTGCTCTCTGTGGCCAGGGGCGTCCTG	36	C	8708677	8708712
SC429	Myxococcus xanthus strain GH5.1.9c20 chromosome, complete genome	CGGGGCCTCTGTCTGAGGTCCGCGCTCCAACGCG	34	C	8708750	8708783
SC430	Myxococcus xanthus strain GH5.1.9c20 chromosome, complete genome	ATGCTGGCGGCCAGCATCGGCTACCCGGTGACA	33	C	8708821	8708853
SC431	Myxococcus xanthus strain GH5.1.9c20 chromosome, complete genome	GTCTGGAGCTGCTTGCCGAGGTTGTGGAGCGCG	33	C	8708891	8708923
SC432	Myxococcus xanthus strain GH5.1.9c20 chromosome, complete genome	GGCAACCTGTTGGCGGACTTGCTCGCCTTCGTG	33	C	8708961	8708993
SC433	Myxococcus xanthus strain GH5.1.9c20 chromosome, complete genome	CCATCCGCCACCCGGCACGACAACGGGCG	29	C	8709031	8709059
SC434	Myxococcus xanthus strain GH5.1.9c20 chromosome, complete genome	ATGGAGGGGTACCGGACCGGGAACTTCCTGGGCA	34	C	8709097	8709130
SC435	Myxococcus xanthus strain GH5.1.9c20 chromosome, complete genome	AGGTCGGGGTCCGCCACCAGGGCACGGCGCAGGGCG	36	C	8709168	8709203
SC436	Myxococcus xanthus strain GH5.1.9c20 chromosome, complete genome	GACTCCGACACGAGCCGATTCAGCGTCTCCAGGGCG	36	C	8709241	8709276
SC437	Myxococcus xanthus strain GH5.1.9c20 chromosome, complete genome	GAACGTCGCGCTGAAGGAGGCCGAATCCCGCCGCA	35	C	8709314	8709348
SC438	Myxococcus xanthus strain GH5.1.9c20 chromosome, complete genome	AACCCCGCAAACCCAGGTGTCATCAGCGCGCCCGTG	36	C	8709386	8709421
SC439	Myxococcus xanthus strain GH5.1.9c20 chromosome, complete genome	ATGATGCTGGTGGACAAGGATGCGTCCGCCACCG	34	C	8709459	8709492
SC440	Myxococcus xanthus strain GH5.1.9c20 chromosome, complete genome	ATGCCGTTGGAGTACGGCATTCAGCGCATGCA	32	C	8709530	8709561
SC441	Myxococcus xanthus strain GH5.1.9c20 chromosome, complete genome	CTCCGCGACCACGCGGCATGGAGCATCGACGCGAC	35	C	8709599	8709633
SC442	Myxococcus xanthus strain GH5.1.9c20 chromosome, complete genome	GCCCCGCGCTGGACGTTGGAGCGCGTGCGCGCC	33	C	8709671	8709703
SC443	Myxococcus xanthus strain GH5.1.9c20 chromosome, complete genome	ACCGCACTGTGCACCACCGGCACACCAGCGCT	32	C	8709741	8709772
SC444	Myxococcus xanthus strain GH5.1.9c20 chromosome, complete genome	TGGGCATCCCGGCCGGCCTTGCGCGTGGCGTTGAA	35	C	8709810	8709844
SC445	Myxococcus xanthus strain GH5.1.9c20 chromosome, complete genome	CCGCTCGCGGCGGGAACAAGCCACGCCTGCTGG	33	C	8709882	8709914
SC446	Myxococcus xanthus strain GH5.1.9c20 chromosome, complete genome	CAGCATGGCAGCCGACATGGTCGTCCGAGCCTTG	34	C	8709952	8709985
SC447	Myxococcus xanthus strain GH5.1.9c20 chromosome, complete genome	ATCCCAGTCCCCCCACCGCACTGGAAGATGAA	32	C	8710023	8710054
SC448	Myxococcus xanthus strain GH5.1.9c20 chromosome, complete genome	CTCTGGGGCTCGCTGATGGTCTTCCTCGCGAAGAG	35	C	8710092	8710126
SC449	Myxococcus xanthus strain GH5.1.9c20 chromosome, complete genome	CAGGTCTCGTAGTCCATCGCGTCCTCCTCCGTG	33	C	8710164	8710196
SC450	Myxococcus xanthus strain GH5.1.9c20 chromosome, complete genome	CCCTGACTACGTGGACGCGCTCGCCACCACCCTGGAT	37	C	8710234	8710270
SC451	Myxococcus xanthus strain GH5.1.9c20 chromosome, complete genome	TCCTCCGGCGCGGGCACCTCGGCGATCAGCCCG	33	C	8710308	8710340
SC452	Myxococcus xanthus strain GH5.1.9c20 chromosome, complete genome	ATAAATTCGACCATCTCCACGACGTCGCCAGCGAA	35	C	8710378	8710412
SC453	Myxococcus xanthus strain GH5.1.9c20 chromosome, complete genome	GCCACATGCAGCAGCACGAGACATCACGCCGCCA	34	C	8710450	8710483
SC454	Myxococcus xanthus strain GH5.1.9c20 chromosome, complete genome	TGCATTACCGAGCTGCGCCCCGTGCAGGGGTGG	33	C	8710521	8710553
SC455	Myxococcus xanthus strain GH5.1.9c20 chromosome, complete genome	AAGGGCTGGCAGGAGCTGGGCCGACAGGTGCG	32	C	8710591	8710622
SC456	Myxococcus xanthus strain GH5.1.9c20 chromosome, complete genome	AACCAGAGCTACGTGGTGCTCAGCGTTGAGAACC	34	C	8710660	8710693
SC457	Myxococcus xanthus strain GH5.1.9c20 chromosome, complete genome	GCAGTGTCCTCGAGCTGTGGCGGGACGATGACAAGG	36	C	8710731	8710766
SC458	Myxococcus xanthus strain GH5.1.9c20 chromosome, complete genome	AAAACAGTCAGCCAGTTGCCGATGTACTCGGT	32	C	8710804	8710835
SC459	Myxococcus xanthus strain GH5.1.9c20 chromosome, complete genome	AAAGCTGCGGCGAAGTCAGGGCCGGTGGACGTC	33	C	8710873	8710905
SC460	Myxococcus xanthus strain GH5.1.9c20 chromosome, complete genome	TCCTCGGGTGACCCCGCTGCGAAGGACTCCGCGAA	35	C	8710943	8710977
SC461	Myxococcus xanthus strain GH5.1.9c20 chromosome, complete genome	ATCAAGTCCGTGCCCATCCTGGGCGACGGGCG	32	C	8711015	8711046
SC462	Myxococcus xanthus strain GH5.1.9c20 chromosome, complete genome	CAAACGTCTGGAATGCCGCCAGCAGTCGGTGGTG	34	C	8711084	8711117
SC463	Myxococcus xanthus strain GH5.1.9c20 chromosome, complete genome	GACCTGGAAGCGATGGGTGGACGTCCCGGCCGCA	34	C	8711155	8711188
SC464	Myxococcus xanthus strain GH5.1.9c20 chromosome, complete genome	GATCACGCCCGACACGTCCGCTACGCGAGCCGCG	34	C	8711226	8711259
SC465	Myxococcus xanthus strain GH5.1.9c20 chromosome, complete genome	GACGCTAGAGGTGGCGCCCCACCTCGCGGAACCG	34	C	8711297	8711330
SC466	Myxococcus xanthus strain GH5.1.9c20 chromosome, complete genome	TCGCCCAGCTCCCCGAGCTGGACCCACTGGGAATG	35	C	8711368	8711402
SC467	Myxococcus xanthus strain GH5.1.9c20 chromosome, complete genome	TGGGGCTGGCTGTGATTGGCGGTGTCCTGTTGCT	34	C	8711440	8711473
SC468	Myxococcus xanthus strain GH5.1.9c20 chromosome, complete genome	TCGACCCCCCCCGCGGGGGCCCGGCCGCGGGGCGTGT	37	C	8711511	8711547
SC469	Myxococcus xanthus strain GH5.1.9c20 chromosome, complete genome	GACTGGCCCGGCTCGAAGAACGTCCAGGACTGG	33	C	8711585	8711617
SC470	Myxococcus xanthus strain GH5.1.9c20 chromosome, complete genome	CAACTCGCGGACCCCATGACTCGACGGACGACAG	34	C	8711655	8711688
SC471	Myxococcus xanthus strain GH5.1.9c20 chromosome, complete genome	AAGGACCTGCGGTCGACCTTCGCGACCCACCTG	33	C	8711726	8711758
SC472	Myxococcus xanthus strain GH5.1.9c20 chromosome, complete genome	ATAGCCGTGATGGAAGACAACGACTCAGTCCCGCA	35	C	8711796	8711830
SC473	Myxococcus xanthus strain GH5.1.9c20 chromosome, complete genome	ATCGCCCACGCTCCCGGCCGATGCTGACGGGCAT	34	C	8711868	8711901
SC474	Myxococcus xanthus strain GH5.1.9c20 chromosome, complete genome	TGGGGAGAGGGCGGGACGGAGCTGGTGAGCGT	32	C	8711939	8711970
SC475	Myxococcus xanthus strain GH5.1.9c20 chromosome, complete genome	GACGCGGTGAAGGCCGACGACTTCGACGGCTTCC	34	C	8712008	8712041
SC476	Myxococcus xanthus strain GH5.1.9c20 chromosome, complete genome	TGCGTCCGCTGTCACACCGCTGTCACAGCTTGG	33	C	8712079	8712111
SC477	Myxococcus xanthus strain GH5.1.9c20 chromosome, complete genome	CAGGAGCGTGCGGCTTTCGAGGCCCTGATCGAC	33	C	8712149	8712181
SC478	Myxococcus xanthus strain GH5.1.9c20 chromosome, complete genome	ACCAGATTCAGGTCCATGAACATGTCGTAAGCC	33	C	8712219	8712251
SC479	Myxococcus xanthus strain GH5.1.9c20 chromosome, complete genome	CACCGCGTCTCGCCGTCCTGCTCCGCGTCGCGC	33	C	8712289	8712321
SC480	Myxococcus xanthus strain GH5.1.9c20 chromosome, complete genome	TCGTTGCGCAGCGCCGCGAAGTCCTGGAGGGAC	33	C	8712359	8712391
SC481	Myxococcus xanthus strain GH5.1.9c20 chromosome, complete genome	CCCTCAACGTGCTGCTCGGGGAGAACGGCACCGG	34	C	8712429	8712462
SC482	Myxococcus xanthus strain GH5.1.9c20 chromosome, complete genome	GCCTGGAACGCCTCGGTGCCCTTGTCGTCGGCCA	34	C	8712500	8712533
SC483	Myxococcus xanthus strain GH5.1.9c20 chromosome, complete genome	CGGACCAGCGGACGCGACCGCCTTACCTCGAA	32	C	8712571	8712602
SC484	Myxococcus xanthus strain GH5.1.9c20 chromosome, complete genome	CTCGAGGTGTTCCCGAACGGCACCTATGAGATG	33	C	8712640	8712672
SC485	Myxococcus xanthus strain GH5.1.9c20 chromosome, complete genome	CCATTCGACCTTCACGCTCTGTGAGGAGGGCCA	33	C	8712710	8712742
SC486	Myxococcus xanthus strain GH5.1.9c20 chromosome, complete genome	GCTGCTGCGGAGCTGGCTAGGGACGGTGCTGCG	33	C	8712780	8712812
SC487	Myxococcus xanthus strain GH5.1.9c20 chromosome, complete genome	TGGACCTTGGACGTCCTGGTCTGCTGCGCGTGCTG	35	C	8712850	8712884
SC488	Myxococcus xanthus strain GH5.1.9c20 chromosome, complete genome	AGCGCCTGAATCACCTTCACCGTCCAACCCCTTTC	35	C	8712922	8712956
SC489	Myxococcus xanthus strain GH5.1.9c20 chromosome, complete genome	TCTGCGGGTGCCGATTCCCCAGGGTGCGCGAAAG	34	C	8712994	8713027
SC490	Myxococcus xanthus strain GH5.1.9c20 chromosome, complete genome	CCAGAAGGGCACCGGTCCGCCCCCCAGTGGCCGC	34	C	8713065	8713098
SC491	Myxococcus xanthus strain GH5.1.9c20 chromosome, complete genome	CAGTAACTCTTCGCATGGTCTCCGTGTGTACCAA	34	C	8713136	8713169
SC492	Myxococcus xanthus strain GH5.1.9c20 chromosome, complete genome	GCTGTGGTCGCGGTGTCTGCGCCTGCGCGAGTCA	34	C	8713207	8713240
SC493	Myxococcus xanthus strain GH5.1.9c20 chromosome, complete genome	CAGAGCGTGTTCAGATCCTCTACCCTGGCGCCGT	34	C	8713278	8713311
SC494	Myxococcus xanthus strain GH5.1.9c20 chromosome, complete genome	GCGAACGGGCAGCCCGCGAGAAAAACGGACCCGG	34	C	8713349	8713382
SC495	Myxococcus xanthus strain GH5.1.9c20 chromosome, complete genome	ACCCACGGCTTCAGGTCCTCGGCCACGTCCTCCA	34	C	8713420	8713453
SC496	Myxococcus xanthus strain GH5.1.9c20 chromosome, complete genome	ACGACGCGCGGCGTGAGCTCCACATCCGTCAT	32	C	8713491	8713522
SC497	Myxococcus xanthus strain GH5.1.9c20 chromosome, complete genome	ACGATCCACGCGCGTTCAACGACGCCGATGACG	33	C	8713560	8713592
SC498	Myxococcus xanthus strain GH5.1.9c20 chromosome, complete genome	CAGAGTGTCTCGCTGGGCAGCCAGCGCGCGTTCG	34	C	8713630	8713663
SC499	Myxococcus xanthus strain GH5.1.9c20 chromosome, complete genome	CTCTTGAAAGCGGTACAGCGGGACTGGTGCGGAC	34	C	8713701	8713734
SC500	Myxococcus xanthus strain GH5.1.9c20 chromosome, complete genome	AGGACATCGCTCGCGCGGGAGATGGACAGGAACG	34	C	8713772	8713805
SC501	Myxococcus xanthus strain GH5.1.9c20 chromosome, complete genome	CGGGTGCCGTCGGTGGCGCAGCGGAGCACCTCGA	34	C	8713843	8713876
SC502	Myxococcus xanthus strain GH5.1.9c20 chromosome, complete genome	AGCGCCACGCCCCGCGTCAGTGTCGCGACGTC	32	C	8713914	8713945
SC503	Myxococcus xanthus strain GH5.1.9c20 chromosome, complete genome	GCGAGCAGTGCGGTGGTGAAGCCCCACACGGAC	33	C	8713983	8714015
SC504	Myxococcus xanthus strain GH5.1.9c20 chromosome, complete genome	ACCTCGGGGCCCCGCCGGTGCAGTTCACCCGCGAG	35	C	8714053	8714087
SC505	Myxococcus xanthus strain GH5.1.9c20 chromosome, complete genome	CGTGCATCCCGCACAGGGCGCGCAGGGCGAATA	33	C	8714125	8714157
SC506	Myxococcus xanthus strain GH5.1.9c20 chromosome, complete genome	TACGGCCGCCCCGGGCGCGTGACGCACGTCATG	33	C	8714195	8714227
SC507	Myxococcus xanthus strain GH5.1.9c20 chromosome, complete genome	CGAACCAACGTCTCCAGCCGGGCCAGCGTGCTTCG	35	C	8714265	8714299
SC508	Myxococcus xanthus strain GH5.1.9c20 chromosome, complete genome	CTTGGTCTCGCCGCGCGGAAAGCGCCAACGCAGGT	35	C	8714337	8714371
SC509	Myxococcus xanthus strain GH5.1.9c20 chromosome, complete genome	TTCGACACACTCGGGCAGATTGGGCGGGCTGTTGC	35	C	8714409	8714443
SC510	Myxococcus xanthus strain GH5.1.9c20 chromosome, complete genome	AAGACCCGTGCGCGGGTCATCGTCTGCGCGGA	32	C	8714481	8714512
SC511	Myxococcus xanthus strain GH5.1.9c20 chromosome, complete genome	AAGGTCGATAAGACCACGGGCAAAGAGCCCAACA	34	C	8714550	8714583
SC512	Myxococcus xanthus strain GH5.1.9c20 chromosome, complete genome	AAGCTTGGGGAGTTGGCTCGGGCGCTGGCCACC	33	C	8714621	8714653
SC513	Myxococcus xanthus strain GH5.1.9c20 chromosome, complete genome	TCTGCCTTGGCCCACGTCTCTGTGAAATCGTCGG	34	C	8714691	8714724
SC514	Myxococcus xanthus strain GH5.1.9c20 chromosome, complete genome	CAGACGACGGCAGAGGGCATCTGGGACGTCTCC	33	C	8714762	8714794
SC515	Myxococcus xanthus strain GH5.1.9c20 chromosome, complete genome	AATTACCTCTGACGGAGAACGCACATGCATCGAA	34	C	8714832	8714865
SC516	Myxococcus xanthus strain GH5.1.9c20 chromosome, complete genome	TGGCTGCGCGCGCGGTAGTCAGCGAGCGCCCACT	34	C	8714903	8714936
SC517	Myxococcus xanthus strain GH5.1.9c20 chromosome, complete genome	AACATGTTGCCGAACGCCACAGGGTCGACAGAC	33	C	8714974	8715006
SC518	Myxococcus xanthus strain GH5.1.9c20 chromosome, complete genome	CAGTGGATGATGGCCGTCCGCGCCGCAGCATCG	33	C	8715044	8715076
SC519	Myxococcus xanthus strain GH5.1.9c20 chromosome, complete genome	CTCCCAGGAGGTTCGACGCAGCAGCGTCAAGA	32	C	8715114	8715145
SC520	Myxococcus xanthus strain GH5.1.9c20 chromosome, complete genome	CGTACTTCGCCCGCACAGCCGGCATCAGGTCGT	33	C	8715183	8715215
SC521	Myxococcus xanthus strain GH5.1.9c20 chromosome, complete genome	TCCGCCTTGGTGAGCCCGCCGCCCAACCTGCCCCG	35	C	8715253	8715287
SC522	Myxococcus xanthus strain GH5.1.9c20 chromosome, complete genome	TTCGGCAGTACTGGCCTGCACATATACACCCATAAAG	37	C	8715325	8715361
SC523	Myxococcus xanthus strain GH5.1.9c20 chromosome, complete genome	GCCACCCGTGGAAGAGACGCCCGCGTGACTTCCG	34	C	8715399	8715432
SC524	Myxococcus xanthus strain GH5.1.9c20 chromosome, complete genome	GCGCCTGAATCACCTTCACCGTCCAACCCCTTTC	34	C	8715470	8715503
SC525	Myxococcus xanthus strain GH5.1.9c20 chromosome, complete genome	TCCGTGGTCAGCCACTGCAAGAGCACCGCTACG	33	C	8715541	8715573
SC526	Myxococcus xanthus strain GH5.1.9c20 chromosome, complete genome	CCACCAGCTCGCCATTACCGTTTCCCCTTGAGGA	34	C	8715611	8715644
SC527	Myxococcus xanthus strain GH5.1.9c20 chromosome, complete genome	TCGAAGCTGTTCGGCAGCCACAAGGAGACCCGCG	34	C	8715682	8715715
SC528	Myxococcus xanthus strain GH5.1.9c20 chromosome, complete genome	GTTCTTCAGCCAGTGTTTCAGGGCGCGCGCCGTC	34	C	8715753	8715786
SC529	Myxococcus xanthus strain GH5.1.9c20 chromosome, complete genome	CTCCAGCTGCCGATTCCGAATGACGCAATGCAGTT	35	C	8715824	8715858
SC530	Myxococcus xanthus strain GH5.1.9c20 chromosome, complete genome	CTGTATCTCAAGGCCGAGAAGCCCGCCGCCGACTA	35	C	8715896	8715930
SC531	Myxococcus xanthus strain KF3.2.8c11 chromosome, complete genome	GGCCCATACACGGACTCCCTCCGGCGCGCGGCTGCGAT	38	C	8371199	8371236
SC532	Myxococcus xanthus strain KF3.2.8c11 chromosome, complete genome	CAGCCCTTGGCCACGCCCAGCGCCTCGGACAGG	33	C	8371274	8371306
SC533	Myxococcus xanthus strain KF3.2.8c11 chromosome, complete genome	ACGCCGATAGAGACCACCACCTCGGCGGGGATT	33	C	8371344	8371376
SC534	Myxococcus xanthus strain KF3.2.8c11 chromosome, complete genome	CTCACCAGGCGCTGGGAGCCCTCCCGCTCGAGCCAGG	37	C	8371414	8371450
SC535	Myxococcus xanthus strain KF3.2.8c11 chromosome, complete genome	TGCAATATCACCTGCTGTCGTCCGCCAAAGATA	33	C	8371488	8371520
SC536	Myxococcus xanthus strain KF3.2.8c11 chromosome, complete genome	TGGAGGCTCCTGTGTTTCGTGAGTGTTACGGGTTG	35	C	8371558	8371592
SC537	Myxococcus xanthus strain KF3.2.8c11 chromosome, complete genome	GGCAGAGCCGCGGCGATGGCTGTCGGGTCCGGAG	34	C	8371630	8371663
SC538	Myxococcus xanthus strain KF3.2.8c11 chromosome, complete genome	CGCACGTCCTCCGCCTTCGTGCGCGACCCGCGCG	34	C	8371701	8371734
SC539	Myxococcus xanthus strain KF3.2.8c11 chromosome, complete genome	TCAAGCGTCAGACGGTCCGGATTGCCGGGGCCCG	34	C	8371772	8371805
SC540	Myxococcus xanthus strain KF3.2.8c11 chromosome, complete genome	GTGGTGGTGCCGGCGTGCGCGCAACACGAGGGGTT	35	C	8371843	8371877
SC541	Myxococcus xanthus strain KF3.2.8c11 chromosome, complete genome	TCGCCCTTGGTGTTCTGCGGCCACGCTCCAAA	32	C	8371915	8371946
SC542	Myxococcus xanthus strain KF3.2.8c11 chromosome, complete genome	TCCTCGCGGATGCCGGAGACACCCGCGACCTGT	33	C	8371984	8372016
SC543	Myxococcus xanthus strain KF3.2.8c11 chromosome, complete genome	TATGCCGACTCCGACGCGCCCTCGGTGCGCAGCGG	35	C	8372054	8372088
SC544	Myxococcus xanthus strain KF3.2.8c11 chromosome, complete genome	TATGCCGACTCCGACGCGCCCTCGGTGCGCAGCGG	35	C	8372126	8372160
SC545	Myxococcus xanthus strain KF3.2.8c11 chromosome, complete genome	TCAGAGTTCGCCCTGGCGAAGCCGCGCACCTGG	33	C	8372198	8372230
SC546	Myxococcus xanthus strain KF3.2.8c11 chromosome, complete genome	CGCAGCCCCGAGGAGTTGCACTCCTACGCCGCCGA	35	C	8372268	8372302
SC547	Myxococcus xanthus strain KF3.2.8c11 chromosome, complete genome	GCTGATTGAGCGGTGGGCGGCGCGGGATTTCGGAC	35	C	8372340	8372374
SC548	Myxococcus xanthus strain KF3.2.8c11 chromosome, complete genome	CGCCCATGGCCACACCAGACGTTCTGGGTGCTCCCA	36	C	8372412	8372447
SC549	Myxococcus xanthus strain KF3.2.8c11 chromosome, complete genome	CCCATCTCCGCACTGATGCAGCTCGACACCTGCTT	35	C	8372485	8372519
SC550	Myxococcus xanthus strain KF3.2.8c11 chromosome, complete genome	ACCCGTATCAGCAAGTCCTGGCTGACGCGGTCCTCG	36	C	8372557	8372592
SC551	Myxococcus xanthus strain KF3.2.8c11 chromosome, complete genome	GAGCCGCCGCCGGCGAACCCGCGCGGAGACTGCG	34	C	8372630	8372663
SC552	Myxococcus xanthus strain KF3.2.8c11 chromosome, complete genome	GTCGCAGGTGGCGCATTGGCATCGCCGTGCCA	32	C	8372701	8372732
SC553	Myxococcus xanthus strain KF3.2.8c11 chromosome, complete genome	AGGACGTCAAAGAACACGTCCAAGATGGCGTTG	33	C	8372770	8372802
SC554	Myxococcus xanthus strain KF3.2.8c11 chromosome, complete genome	CGCGCTCCAGGCGACCGTAACGGGCCTCCAGCGGC	35	C	8372840	8372874
SC555	Myxococcus xanthus strain KF3.2.8c11 chromosome, complete genome	CGCGACGTCACCCTCTACGACGTGCAGGGGAC	32	C	8372912	8372943
SC556	Myxococcus xanthus strain KF3.2.8c11 chromosome, complete genome	CGTGTCATCGCGTGGAACCCCGACACCCTGAC	32	C	8372981	8373012
SC557	Myxococcus xanthus strain KF3.2.8c11 chromosome, complete genome	CCCCTCGTCTCCACTGACAGCCAAGAGCCGGGC	33	C	8373050	8373082
SC558	Myxococcus xanthus strain KF3.2.8c11 chromosome, complete genome	ATGACCGGCGCCAAGAGGCGCTTGAGGTCGAC	32	C	8373120	8373151
SC559	Myxococcus xanthus strain KF3.2.8c11 chromosome, complete genome	TTGATGAGCCGCTCAGCGATGCCGTCCAGCGTA	33	C	8373189	8373221
SC560	Myxococcus xanthus strain KF3.2.8c11 chromosome, complete genome	CCGCTCGCAATTCGCGAGCATCCCCACGCGGTGACG	36	C	8373259	8373294
SC561	Myxococcus xanthus strain KF3.2.8c11 chromosome, complete genome	ACGCCCGCTGCGAAAACCTACGGCCTCTAGTCGT	34	C	8373332	8373365
SC562	Myxococcus xanthus strain KF3.2.8c11 chromosome, complete genome	CGAGGTGCGTGCGCCGTCCACGCGCAGCCTGTC	33	C	8373403	8373435
SC563	Myxococcus xanthus strain KF3.2.8c11 chromosome, complete genome	CTCTGTAAGAGGGACAACGTCGCCAACATCGAG	33	C	8373473	8373505
SC564	Myxococcus xanthus strain KF3.2.8c11 chromosome, complete genome	CGGTGGACGTCCGCCGGGCCATCTCCGCCGTGGAGA	36	C	8373543	8373578
SC565	Myxococcus xanthus strain KF3.2.8c11 chromosome, complete genome	GCTAACCCAACTCCCGTCAAACGGAAGAAGGCGAC	35	C	8373616	8373650
SC566	Myxococcus xanthus strain KF3.2.8c11 chromosome, complete genome	CTGCGTCTGAACGCACGTGTGCCCGCACTTGCCC	34	C	8373688	8373721
SC567	Myxococcus xanthus strain KF3.2.8c11 chromosome, complete genome	CTGCGTCTGAACGCACGTGTGCCCGCACTTGCCC	34	C	8373759	8373792
SC568	Myxococcus xanthus strain KF3.2.8c11 chromosome, complete genome	CGCCTTGACGCTGCCTTCGATGCGCTCGATGTCAT	35	C	8373830	8373864
SC569	Myxococcus xanthus strain KF3.2.8c11 chromosome, complete genome	CGCAGTGGCAGCGTCCTTTGACAAGGTGGAGA	32	C	8373902	8373933
SC570	Myxococcus xanthus strain KF3.2.8c11 chromosome, complete genome	TCAACCGGGCACTGGGTAAGGACGGGACGCTGC	33	C	8373971	8374003
SC571	Myxococcus xanthus strain KF3.2.8c11 chromosome, complete genome	CAGGACGCCGAGTACTGGCGCGACTACTGGAGCAG	35	C	8374041	8374075
SC572	Myxococcus xanthus strain KF3.2.8c11 chromosome, complete genome	CCTCAACTCCGGCCTGAACGAATAGCGACGCG	32	C	8374113	8374144
SC573	Myxococcus xanthus strain KF3.2.8c11 chromosome, complete genome	CAGGAGGGCACGGAGGAGCATGAGCGCGCCGAA	33	C	8374182	8374214
SC574	Myxococcus xanthus strain KF3.2.8c11 chromosome, complete genome	CTTTCGTGGTCGCGGCACTCCAGCCGCGCCACCTC	35	C	8374252	8374286
SC575	Myxococcus xanthus strain KF3.2.8c11 chromosome, complete genome	GACGTCACCACCGTCGCGCGGATGGGCTCGGACG	34	C	8374324	8374357
SC576	Myxococcus xanthus strain KF3.2.8c11 chromosome, complete genome	GAGATGGCCGACATGACGGTCGAAATCGAGACCT	34	C	8374395	8374428
SC577	Myxococcus xanthus strain KF3.2.8c11 chromosome, complete genome	TGGACGGACCTGTTTGACCGCAGCGGCGGCGAAGT	35	C	8374466	8374500
SC578	Myxococcus xanthus strain KF3.2.8c11 chromosome, complete genome	ACACAGCGTATCAAACGGGAATAGCCCGGAGGT	33	C	8374538	8374570
SC579	Myxococcus xanthus strain KF3.2.8c11 chromosome, complete genome	TGCTGCGTCTGGTACGGCACGGTCCCGCTCTGCG	34	C	8374608	8374641
SC580	Myxococcus xanthus strain KF3.2.8c11 chromosome, complete genome	GTTTACCCCGGGACAGAGGCACCCAGCACTGG	32	C	8374679	8374710
SC581	Myxococcus xanthus strain KF3.2.8c11 chromosome, complete genome	ATCAACGGGCGGGGCCTCCCCGCCGAGGTCGGGC	34	C	8374748	8374781
SC582	Myxococcus xanthus strain KF3.2.8c11 chromosome, complete genome	GAACGGTTGGTCATGACTCGTTGCTCCGATTGGC	34	C	8374819	8374852
SC583	Myxococcus xanthus strain KF3.2.8c11 chromosome, complete genome	ATCCCGCCCCTGGGCAACGTGCGAGGCGACAGCGC	35	C	8374890	8374924
SC584	Myxococcus xanthus strain KF3.2.8c11 chromosome, complete genome	CACGAGGCCACCGGGCAGCCGGCGCCTGACGCC	33	C	8374962	8374994
SC585	Myxococcus xanthus strain KF3.2.8c11 chromosome, complete genome	ACCGGTGAGTAGCCCCACCGAGAAGAAGCTGGCGCG	36	C	8375032	8375067
SC586	Myxococcus xanthus strain KF3.2.8c11 chromosome, complete genome	CGTACTGTGGATTCACCCTCTTCCGACACGACGA	34	C	8375105	8375138
SC587	Myxococcus xanthus strain KF3.2.8c11 chromosome, complete genome	ACGCTGAAGTGCGGTGGTGTCACGGTGAATCTG	33	C	8375176	8375208
SC588	Myxococcus xanthus strain KF3.2.8c11 chromosome, complete genome	GCGCGCATCCACGCGGCACTGGGCACCGTCCACG	34	C	8375246	8375279
SC589	Myxococcus xanthus strain KF4.3.9c1 chromosome, complete genome	GTTTACGGCACCTTCCACGAGTCCAGCCTGTACG	34	C	8873510	8873543
SC590	Myxococcus xanthus strain KF4.3.9c1 chromosome, complete genome	ATCTCCGTAGTTGGCCGAGCTGTGGACAACCTCTCGG	37	C	8873581	8873617
SC591	Myxococcus xanthus strain KF4.3.9c1 chromosome, complete genome	GCCAGGGTCGGGCAAGACTCGTGGCCGGGGCTATG	35	C	8873655	8873689
SC592	Myxococcus xanthus strain KF4.3.9c1 chromosome, complete genome	CACACGTGCCTGCGGGCAGGCGCATCCGTCGTG	33	C	8873727	8873759
SC593	Myxococcus xanthus strain KF4.3.9c1 chromosome, complete genome	TGCGCGGCCTCACGCGTGTTCCACTCGGCCTGGTCG	36	C	8873797	8873832
SC594	Myxococcus xanthus strain KF4.3.9c1 chromosome, complete genome	CACGTGCACCGCGAGGTGGTGGCGAACCTCCGCAA	35	C	8873870	8873904
SC595	Myxococcus xanthus strain KF4.3.9c1 chromosome, complete genome	CACGCACAGAACAGAAGGTGCGCCCGGCGCGCG	33	C	8873942	8873974
SC596	Myxococcus xanthus strain KF4.3.9c1 chromosome, complete genome	TCGAACAGAGCCACGTCCTGTGTCCTCCGGTGTCGC	36	C	8874012	8874047
SC597	Myxococcus xanthus strain KF4.3.9c1 chromosome, complete genome	CCGAGCACCATCTGCGAGCAGCCATGGTCCAG	32	C	8874085	8874116
SC598	Myxococcus xanthus strain KF4.3.9c1 chromosome, complete genome	CCGTTTCGAGAATCACTCATGGCAGAGAACATCA	34	C	8874154	8874187
SC599	Myxococcus xanthus strain KF4.3.9c1 chromosome, complete genome	CCCAAGCGCAGGCAGCGCCGGGAAGGCCGCGCC	33	C	8874225	8874257
SC600	Myxococcus xanthus strain KF4.3.9c1 chromosome, complete genome	TGGGCCTTGTTGAGCATGGAGATTTGTCGTC	31	C	8874295	8874325
SC601	Myxococcus xanthus strain KF4.3.9c1 chromosome, complete genome	CCGTGCGCGTCGCGTCCGCGCACCACCGCGTAGT	34	C	8874363	8874396
SC602	Myxococcus xanthus strain KF4.3.9c1 chromosome, complete genome	ATCAACGTAGAGGGGGTGATGGTGGAGCAGCTGCGCC	37	C	8874434	8874470
SC603	Myxococcus xanthus strain KF4.3.9c1 chromosome, complete genome	CTCTCGTGCGAGCCGCTCCTCGGGCCGGTGGT	32	C	8874508	8874539
SC604	Myxococcus xanthus strain KF4.3.9c1 chromosome, complete genome	TTCTTCAAACAGTGGGGAGCGTGGGCGCCTCG	32	C	8874577	8874608
SC605	Myxococcus xanthus strain KF4.3.9c1 chromosome, complete genome	CGGAGAAAGTCCGCGTAGACCTTTGCCGGCGTTGAA	36	C	8874646	8874681
SC606	Myxococcus xanthus strain KF4.3.9c1 chromosome, complete genome	CTCTCGCACAACGCGAAGCGCGCGGACCCGGAGGC	35	C	8874719	8874753
SC607	Myxococcus xanthus strain KF4.3.9c1 chromosome, complete genome	TCCTCGTGGTAGCGCGCAGTAGAGTCGTCGCCA	33	C	8874791	8874823
SC608	Myxococcus xanthus strain KF4.3.9c1 chromosome, complete genome	CCTCCAGGCGGCACCCTCCAGGACGCCGGCCCA	33	C	8874861	8874893
SC609	Myxococcus xanthus strain KF4.3.9c1 chromosome, complete genome	TTGGCGCTCCGAGCCGCAAGCATGGCATCGGCCA	34	C	8874931	8874964
SC610	Myxococcus xanthus strain KF4.3.9c1 chromosome, complete genome	GCGTTGAGGTAGGCCTGCTGCATCCTGGAGAT	32	C	8875002	8875033
SC611	Myxococcus xanthus strain KF4.3.9c1 chromosome, complete genome	GCATGTCTATCTCCTACCACCGAAAGAGGCGCCCG	35	C	8875071	8875105
SC612	Myxococcus xanthus strain KF4.3.9c1 chromosome, complete genome	ACCGACGCCAGTCCCCTGCGCGACGGCCGCCCAG	34	C	8875143	8875176
SC613	Myxococcus xanthus strain KF4.3.9c1 chromosome, complete genome	CTCCAACGCATGCGGCCCAAGAAGCGCAAGCCGAA	35	C	8875214	8875248
SC614	Myxococcus xanthus strain KF4.3.9c1 chromosome, complete genome	ATCAAGAACCCGGTGCTGCTGTGGTGCCACGACA	34	C	8875286	8875319
SC615	Myxococcus xanthus strain KF4.3.9c1 chromosome, complete genome	CGGCAACTCGACGGTGCCGCCCGATTCTCGCGCT	34	C	8875357	8875390
SC616	Myxococcus xanthus strain KF4.3.9c1 chromosome, complete genome	CGCGTTGAGCAGTACCGAGGCCTCTTGGAGCGC	33	C	8875428	8875460
SC617	Myxococcus xanthus strain KF4.3.9c1 chromosome, complete genome	GGCAAGCACCGAGTTGACCGTCGAAGCCGCTCT	33	C	8875498	8875530
SC618	Myxococcus xanthus strain KF4.3.9c1 chromosome, complete genome	GCGCTCGCGGCCCGGTGTGACTTGGACGGCATCCG	35	C	8875568	8875602
SC619	Myxococcus xanthus strain KF4.3.9c1 chromosome, complete genome	TAAAGGGCCCTCGTGATGCTGGACGACGACGA	32	C	8875640	8875671
SC620	Myxococcus xanthus strain KF4.3.9c1 chromosome, complete genome	CCGGCTTCCAAGCCCTCCTCGCCTAGTCATGTCCA	35	C	8875709	8875743
SC621	Myxococcus xanthus strain KF4.3.9c1 chromosome, complete genome	TCGGCAATGGTCCGGAAAGCGGCGCAGCTAGTC	33	C	8875781	8875813
SC622	Myxococcus xanthus strain KF4.3.9c1 chromosome, complete genome	AAGAGGCTCGTACAGCGCCAGTTCGCCCGTGCGAG	35	C	8875851	8875885
SC623	Myxococcus xanthus strain KF4.3.9c1 chromosome, complete genome	CCTTCGACGACGCGGCCCTCGGTGCTCCAAGTCAC	35	C	8875923	8875957
SC624	Myxococcus xanthus strain KF4.3.9c1 chromosome, complete genome	GGGATGATGGCGTCCTCGCGGACTGCCAGGAACT	34	C	8875995	8876028
SC625	Myxococcus xanthus strain KF4.3.9c1 chromosome, complete genome	CTCCCCCATGATCATGGCCCGGAGCCCCGGCG	32	C	8876066	8876097
SC626	Myxococcus xanthus strain KF4.3.9c1 chromosome, complete genome	CGGAAGTCGACGGCCACTTGGTACTGCGCGCGG	33	C	8876135	8876167
SC627	Myxococcus xanthus strain KF4.3.9c1 chromosome, complete genome	CCGCCCTGCACCCGTGAGCGCGGGAATCCCCAG	33	C	8876205	8876237
SC628	Myxococcus xanthus strain KF4.3.9c1 chromosome, complete genome	TTCTCGGGGGCGATGGGGGCGCCGCCTACGAT	32	C	8876275	8876306
SC629	Myxococcus xanthus strain KF4.3.9c1 chromosome, complete genome	ACGAAGTCCAGGCCCATGTAGCGCGCGAGGTCGCGGC	37	C	8876344	8876380
SC630	Myxococcus xanthus strain KF4.3.9c1 chromosome, complete genome	GAGCAGTGGCGGGGCAAGCTGGAGCTGCTGGG	32	C	8876418	8876449
SC631	Myxococcus xanthus strain KF4.3.9c1 chromosome, complete genome	GCCGGCTGGAGCCCGCCCGGGTGGCGGCATGAAGAA	36	C	8876487	8876522
SC632	Myxococcus xanthus strain KF4.3.9c1 chromosome, complete genome	AGCACCCTCCATTCTCGGCGCCCTCATTGAGCG	33	C	8876560	8876592
SC633	Myxococcus xanthus strain KF4.3.9c1 chromosome, complete genome	CGCAGAAGCTAGACAGCACCCGAGCGCTCGTC	32	C	8876630	8876661
SC634	Myxococcus xanthus strain KF4.3.9c1 chromosome, complete genome	TACGGAGTGAAGGACTTCACGGATACCGCCCAGAG	35	C	8876699	8876733
SC635	Myxococcus xanthus strain KF4.3.9c1 chromosome, complete genome	CCCATTTCCGCGCTGATACAGCTCGACACCTG	32	C	8876771	8876802
SC636	Myxococcus xanthus strain KF4.3.9c1 chromosome, complete genome	TCCCGGTAGGCGACGAGGACCTCACGGGTGCCGCG	35	C	8876840	8876874
SC637	Myxococcus xanthus strain KF4.3.9c1 chromosome, complete genome	TACGACGCGGTGAGCGCCCACCTGCGCATCAA	32	C	8876912	8876943
SC638	Myxococcus xanthus strain KF4.3.9c1 chromosome, complete genome	ACGTTGAAGCTCTTGTGCTTTGTGCCCACCGAC	33	C	8876981	8877013
SC639	Myxococcus xanthus strain KF4.3.9c1 chromosome, complete genome	CCTTCGACGACGCGGCCCTCGGTGCTCCAAGTCAC	35	C	8877051	8877085
SC640	Myxococcus xanthus strain KF4.3.9c1 chromosome, complete genome	TCCACCACCTTGCTTGGCGGAGTCGTCCAGACGTCCT	37	C	8877123	8877159
SC641	Myxococcus xanthus strain KF4.3.9c1 chromosome, complete genome	CGGGCCTGGGTGGTGCGACGGTAGACGGCGGGGA	34	C	8877197	8877230
SC642	Myxococcus xanthus strain KF4.3.9c1 chromosome, complete genome	CTGGCCGAGCGTACGAAGGTGGGCGGCCAGAAC	33	C	8877268	8877300
SC643	Myxococcus xanthus strain KF4.3.9c1 chromosome, complete genome	CCTGAGCGCGGCAGACGTCGCTGCAGCTTGGAAA	34	C	8877338	8877371
SC644	Myxococcus xanthus strain KF4.3.9c1 chromosome, complete genome	CCAGTAGCTGCGGGGCGTGTCGTTCATACAATGTC	35	C	8877409	8877443
SC645	Myxococcus xanthus strain KF4.3.9c1 chromosome, complete genome	TCCCTGGCCATCAGCGCCTCCGCCGACGTGACT	33	C	8877481	8877513
SC646	Myxococcus xanthus strain KF4.3.9c1 chromosome, complete genome	TCCGCCGCCATGGCATCCAGCGTCAGCTCCAGCT	34	C	8877551	8877584
SC647	Myxococcus xanthus strain KF4.3.9c1 chromosome, complete genome	CCTCTCCCGTGCGGAAGGCAGCACATGGCTGAGA	34	C	8877622	8877655
SC648	Myxococcus xanthus strain KF4.3.9c1 chromosome, complete genome	CGAACTCGCGCATCCTGGGCGTCACCGCGACGC	33	C	8877693	8877725
SC649	Myxococcus xanthus strain KF4.3.9c1 chromosome, complete genome	CTCGCGGCGCACCGGCGCAGCTCCGCGTTCATTCG	35	C	8877763	8877797
SC650	Myxococcus xanthus strain KF4.3.9c1 chromosome, complete genome	AAGAGAGCTGGCCCGCCGGTCGTGGTGCTGGGCA	34	C	8877835	8877868
SC651	Myxococcus xanthus strain KF4.3.9c1 chromosome, complete genome	TCAGCCCGCGAGAGGAAGGCGAGCGCGTACATCT	34	C	8877906	8877939
SC652	Myxococcus xanthus strain KF4.3.9c1 chromosome, complete genome	GATTGGTGGATGACACCTGAGCCACGAGACGAGCG	35	C	8877977	8878011
SC653	Myxococcus xanthus strain KF4.3.9c1 chromosome, complete genome	CCGATGACGGACCGGGCCGCGTACGGGGACGTC	33	C	8878049	8878081
SC654	Myxococcus xanthus strain KF4.3.9c1 chromosome, complete genome	GAGGGCGGGCGAACACCTCGCGCTGCCTCGGCG	33	C	8878119	8878151
SC655	Myxococcus xanthus strain KF4.3.9c1 chromosome, complete genome	ATGAGAGGGCGTCACGTTCTCGCTGCTCGGCTCG	34	C	8878189	8878222
SC656	Myxococcus xanthus strain KF4.3.9c1 chromosome, complete genome	TCCAGCAGGGCATCCACCACAGCGACCAGACCCGG	35	C	8878260	8878294
SC657	Myxococcus xanthus strain KF4.3.9c1 chromosome, complete genome	GGCGTGGGCGTCGGGGCGATGCGGGCGCGGGT	32	C	8878332	8878363
SC658	Myxococcus xanthus strain KF4.3.9c1 chromosome, complete genome	AAGCGCCGCATGGGCCAGCAGGTGGACGACGTC	33	C	8878401	8878433
SC659	Myxococcus xanthus strain KF4.3.9c1 chromosome, complete genome	CAGCTTCCGCCGGAGCTGCGCCCGCCGGCAGA	32	C	8878471	8878502
SC660	Myxococcus xanthus strain KF4.3.9c1 chromosome, complete genome	CAGCGCCCGCTCAATCATCTCATCGTCCGTTTG	33	C	8878540	8878572
SC661	Myxococcus xanthus strain KF4.3.9c1 chromosome, complete genome	TTGAGCCAGTGGCGGATAGCGCGGGCTACGCG	32	C	8878610	8878641
SC662	Myxococcus xanthus strain KF4.3.9c1 chromosome, complete genome	TCGGGGGGCGAGGATGCGGCGCCCTTCGGCTTG	33	C	8878679	8878711
SC663	Myxococcus xanthus strain KF4.3.9c1 chromosome, complete genome	ATGAGCTGCCGAATCGCGAGCCCGGTTGCGTCC	33	C	8878749	8878781
SC664	Myxococcus xanthus strain KF4.3.9c1 chromosome, complete genome	CACTCAGTGGCGAACCCGAGACCGCCCGGCCA	32	C	8878819	8878850
SC665	Myxococcus xanthus strain KF4.3.9c1 chromosome, complete genome	CGCTTGGGACGGTGATGGGCAGGATCGATTCCAC	34	C	8878888	8878921
SC666	Myxococcus xanthus strain KF4.3.9c1 chromosome, complete genome	GCGACGAAGGAGCCCACCAGGTTGTGCTCGCG	32	C	8878959	8878990
SC667	Myxococcus xanthus strain KF4.3.9c1 chromosome, complete genome	TCGCAGGAGAGGATTGCGCCAACGGTGAGCATC	33	C	8879028	8879060
SC668	Myxococcus xanthus strain KF4.3.9c1 chromosome, complete genome	ACGTTCGGCCGCCCCTTGCGAGGGCCGGACTTGA	34	C	8879098	8879131
SC669	Myxococcus xanthus strain KF4.3.9c1 chromosome, complete genome	CCACGCCTTCACCGGCAGCCCCTCCAGATGCGGCG	35	C	8879169	8879203
SC670	Myxococcus xanthus strain KF4.3.9c1 chromosome, complete genome	ATCGCAATCCGCTACAACGCGATCGAGGACCACG	34	C	8879241	8879274
SC671	Myxococcus xanthus strain KF4.3.9c1 chromosome, complete genome	CCCGCCTCGACGAAGGGGTACGAGAATGCCGGCCG	35	C	8879312	8879346
SC672	Myxococcus xanthus strain KF4.3.9c1 chromosome, complete genome	CGGTAGTCGAGCTCCGCCTGACGTGCCTGCCAGTAC	36	C	8879384	8879419
SC673	Myxococcus xanthus strain KF4.3.9c1 chromosome, complete genome	TGCGCCAGGGCCACGCCCAAGAAGAGCCCCCAGTGCA	37	C	8879457	8879493
SC674	Myxococcus xanthus strain KF4.3.9c1 chromosome, complete genome	CGGAAGGTGAACTGGCGGAAGACCCACATCAA	32	C	8879531	8879562
SC675	Myxococcus xanthus strain KF4.3.9c1 chromosome, complete genome	ACATAACTGGCGTTGCCCGTGTACGTGCCCCCACCGCG	38	C	8879600	8879637
SC676	Myxococcus xanthus strain KF4.3.9c1 chromosome, complete genome	GCGTCCGCGTCAGAAGAAAGCCGCGTCTGCTCC	33	C	8879675	8879707
SC677	Myxococcus xanthus strain KF4.3.9c1 chromosome, complete genome	TAACATCCGCAGTAACTTCATCGTCTTCGACAT	33	C	8879745	8879777
SC678	Myxococcus xanthus strain KF4.3.9c1 chromosome, complete genome	AGTTCCGCCTCCGGCCAGCGAAAACGGACCTTGGAGA	37	C	8879815	8879851
SC679	Myxococcus xanthus strain KF4.3.9c1 chromosome, complete genome	GAATCGCAGGACGCGCAGGATGGCCCGTCCTCA	33	C	8879889	8879921
SC680	Myxococcus xanthus strain KF4.3.9c1 chromosome, complete genome	TAGAGCGGCAGGCAGGGCACGTGGGCGCCTTGT	33	C	8879959	8879991
SC681	Myxococcus xanthus strain KF4.3.9c1 chromosome, complete genome	GCCGCACCGTCCTCGTCGACAACACGCCGCCCACCA	36	C	8880029	8880064
SC682	Myxococcus xanthus strain KF4.3.9c1 chromosome, complete genome	GCTCCACCGAAGCGTGTGAACTGATTGAGCGCC	33	C	8880102	8880134
SC683	Myxococcus xanthus strain KF4.3.9c1 chromosome, complete genome	GCGAGGTGGTCGTTCACGCGCGCCAGCTCGATG	33	C	8880172	8880204
SC684	Myxococcus xanthus strain KF4.3.9c1 chromosome, complete genome	TTCGCGGACTGGGCCGCGGACGCGATGACGCGCCA	35	C	8880242	8880276
SC685	Myxococcus xanthus strain KF4.3.9c1 chromosome, complete genome	CAGGACTCGCACTCTGGACACTCCACATCGGCG	33	C	8880314	8880346
SC686	Myxococcus xanthus strain KF4.3.9c1 chromosome, complete genome	GCGCAGGTGGCAACACGGACGGTAATCACTCAGG	34	C	8880384	8880417
SC687	Myxococcus xanthus strain KF4.3.9c1 chromosome, complete genome	AGCCCATTTATGGTGATGCTCAAGCCCGGATT	32	C	8880455	8880486
SC688	Myxococcus xanthus strain KF4.3.9c1 chromosome, complete genome	AGCTGCGTGGCAACGTCATGCCTGTGAGCTCCAG	34	C	8880524	8880557
SC689	Myxococcus xanthus strain KF4.3.9c1 chromosome, complete genome	TGAGTCCTCCCTCGCTGTGACGTGCGCGCGGGCGGTG	37	C	8880595	8880631
SC690	Myxococcus xanthus strain KF4.3.9c1 chromosome, complete genome	GCCGTCATCCACCCCCACTACCCGCACGAGGCCA	34	C	8880669	8880702
SC691	Myxococcus xanthus strain KF4.3.9c1 chromosome, complete genome	CAGGTGCTCACGAAGCGCGCTGACCGGATGCGGG	34	C	8880740	8880773
SC692	Myxococcus xanthus strain KF4.3.9c1 chromosome, complete genome	CCACCACCGCGGCGGTGAAGACCTTGCCGTCCGCGGT	37	C	8880811	8880847
SC693	Myxococcus xanthus strain KF4.3.9c1 chromosome, complete genome	ATGCAGTGCAAGTGGCTGGCGTAGCCCTAGCCCT	34	C	8880885	8880918
SC694	Myxococcus xanthus strain KF4.3.9c1 chromosome, complete genome	TACTGCTCGCGGCATGGCCGGGACCCTCGGCGCT	34	C	8880956	8880989
SC695	Myxococcus xanthus strain KF4.3.9c1 chromosome, complete genome	ACCTACCGGAACACGACGGGACAGCCCGTGGCCAG	35	C	8881027	8881061
SC696	Myxococcus xanthus strain KF4.3.9c1 chromosome, complete genome	GAGGGAGTTTGGCGCTACGCGTTGCAGCGCGGCGC	35	C	8881099	8881133
SC697	Myxococcus xanthus strain KF4.3.9c1 chromosome, complete genome	TCGCCCAACGTCCCAGCGGTGTGGATGACTGCCT	34	C	8881171	8881204
SC698	Myxococcus xanthus strain KF4.3.9c1 chromosome, complete genome	ACAAGGATGTGGAGGGTCGCCGATTGGACGCGG	33	C	8881242	8881274
SC699	Myxococcus xanthus strain KF4.3.9c1 chromosome, complete genome	TTCGCCTCCGCCCGGATGTCGGAACCTTGGCCGCCAA	37	C	8881312	8881348
SC700	Myxococcus xanthus strain KF4.3.9c1 chromosome, complete genome	AGCACCCACGTCCGCGACTGCCCGCCCGCCCT	32	C	8881386	8881417
SC701	Myxococcus xanthus strain KF4.3.9c1 chromosome, complete genome	CGCTGCATCCCCTGCGTTGTTGCCGCAGTGAAGC	34	C	8881455	8881488
SC702	Myxococcus xanthus strain KF4.3.9c1 chromosome, complete genome	GTCACCTCCTCCCCCCTGTTGGAACTGCTGACGAA	35	C	8881526	8881560
SC703	Myxococcus xanthus strain KF4.3.9c1 chromosome, complete genome	CTGATGAAATGGGCTGAGAAGCACGACGTCCG	32	C	8881598	8881629
SC704	Myxococcus xanthus strain KF4.3.9c1 chromosome, complete genome	CTACGGGTGGCGGAGACGTGGGCGGCAATGGGC	33	C	8881667	8881699
SC705	Myxococcus xanthus strain KF4.3.9c1 chromosome, complete genome	TGGGTGATGCCGCCCTCGCCTCCCACCCCGCGC	33	C	8881737	8881769
SC706	Myxococcus xanthus strain KF4.3.9c1 chromosome, complete genome	ATCGACACGCCACCCGAGCTGGGCCTGGAGCGCCTC	36	C	8881807	8881842
SC707	Myxococcus xanthus strain KF4.3.9c1 chromosome, complete genome	ATGGGCAACCACCGAGGGCTCCACCGAGTGGC	32	C	8881880	8881911
SC708	Myxococcus xanthus strain KF4.3.9c1 chromosome, complete genome	CATGCGGTAGCCCAGCAGTTCCAGCTTGCCGCG	33	C	8881949	8881981
SC709	Myxococcus xanthus strain KF4.3.9c1 chromosome, complete genome	CGGTAGCTGGAGTCGCTACGGCGCTCCGCGAT	32	C	8882019	8882050
SC710	Myxococcus xanthus strain KF4.3.9c1 chromosome, complete genome	CGGAGAGAAACAGGTCAACGCCACCAGTCGAGCGG	35	C	8882088	8882122
SC711	Myxococcus xanthus strain KF4.3.9c1 chromosome, complete genome	AGGACCTGGTGCTGCTCACGGCGGGCGCGTCCA	33	C	8882160	8882192
SC712	Myxococcus xanthus strain KF4.3.9c1 chromosome, complete genome	CAGGTGCTCCCTCCTTTGTCGCATTGACGTGTC	33	C	8882230	8882262
SC713	Myxococcus xanthus strain KF4.3.9c1 chromosome, complete genome	GCCGCCTTGGCATAGACGTCTCCGCGCTTGCGG	33	C	8882300	8882332
SC714	Myxococcus xanthus strain KF4.3.9c1 chromosome, complete genome	CGCGAGCAACTCCGCGTGGACCTCATGGGGGTG	33	C	8882370	8882402
SC715	Myxococcus xanthus strain KF4.3.9c1 chromosome, complete genome	TGGTCGCTGATGCTCGCGCCCAGGGCGCAGAACTG	35	C	8882440	8882474
SC716	Myxococcus xanthus strain KF4.3.9c1 chromosome, complete genome	GTCCTCACCGGATGGGGCTTGGGCTGGCGCTCCA	34	C	8882512	8882545
SC717	Myxococcus xanthus strain KF4.3.9c1 chromosome, complete genome	GTCGTACCCCTTCGTCGAGGCGGGGAGGCCGCTGG	35	C	8882583	8882617
SC718	Myxococcus xanthus strain KF4.3.9c1 chromosome, complete genome	CATGGTGTCGAACGCCGCGTAGATGCGGTCCACCATGG	38	C	8882655	8882692
SC719	Myxococcus xanthus strain MC3.3.5c16 chromosome, complete genome	GTTTACGGCACCTTCCACGAGTCCAGCCTGTACG	34	C	8741266	8741299
SC720	Myxococcus xanthus strain MC3.3.5c16 chromosome, complete genome	ATCTCCGTAGTTGGCCGAGCTGTGGACAACCTCTCGG	37	C	8741337	8741373
SC721	Myxococcus xanthus strain MC3.3.5c16 chromosome, complete genome	GCCAGGGTCGGGCAAGACTCGTGGCCGGGGCTATG	35	C	8741411	8741445
SC722	Myxococcus xanthus strain MC3.3.5c16 chromosome, complete genome	CACACGTGCCTGCGGGCAGGCGCATCCGTCGTG	33	C	8741483	8741515
SC723	Myxococcus xanthus strain MC3.3.5c16 chromosome, complete genome	TGCGCGGCCTCACGCGTGTTCCACTCGGCCTGGTCG	36	C	8741553	8741588
SC724	Myxococcus xanthus strain MC3.3.5c16 chromosome, complete genome	CACGTGCACCGCGAGGTGGTGGCGAACCTCCGCAA	35	C	8741626	8741660
SC725	Myxococcus xanthus strain MC3.3.5c16 chromosome, complete genome	CACGCACAGAACAGAAGGTGCGCCCGGCGCGCG	33	C	8741698	8741730
SC726	Myxococcus xanthus strain MC3.3.5c16 chromosome, complete genome	TCGAACAGAGCCACGTCCTGTGTCCTCCGGTGTCGC	36	C	8741768	8741803
SC727	Myxococcus xanthus strain MC3.3.5c16 chromosome, complete genome	CCGAGCACCATCTGCGAGCAGCCATGGTCCAG	32	C	8741841	8741872
SC728	Myxococcus xanthus strain MC3.3.5c16 chromosome, complete genome	CCGTTTCGAGAATCACTCATGGCAGAGAACATCA	34	C	8741910	8741943
SC729	Myxococcus xanthus strain MC3.3.5c16 chromosome, complete genome	CCCAAGCGCAGGCAGCGCCGGGAAGGCCGCGCC	33	C	8741981	8742013
SC730	Myxococcus xanthus strain MC3.3.5c16 chromosome, complete genome	TGGGCCTTGTTGAGCATGGAGATTTGTCGTC	31	C	8742051	8742081
SC731	Myxococcus xanthus strain MC3.3.5c16 chromosome, complete genome	CCGTGCGCGTCGCGTCCGCGCACCACCGCGTAGT	34	C	8742119	8742152
SC732	Myxococcus xanthus strain MC3.3.5c16 chromosome, complete genome	ATCAACGTAGAGGGGGTGATGGTGGAGCAGCTGCGCC	37	C	8742190	8742226
SC733	Myxococcus xanthus strain MC3.3.5c16 chromosome, complete genome	CTCTCGTGCGAGCCGCTCCTCGGGCCGGTGGT	32	C	8742264	8742295
SC734	Myxococcus xanthus strain MC3.3.5c16 chromosome, complete genome	TTCTTCAAACAGTGGGGAGCGTGGGCGCCTCG	32	C	8742333	8742364
SC735	Myxococcus xanthus strain MC3.3.5c16 chromosome, complete genome	CGGAGAAAGTCCGCGTAGACCTTTGCCGGCGTTGAA	36	C	8742402	8742437
SC736	Myxococcus xanthus strain MC3.3.5c16 chromosome, complete genome	CTCTCGCACAACGCGAAGCGCGCGGACCCGGAGGC	35	C	8742475	8742509
SC737	Myxococcus xanthus strain MC3.3.5c16 chromosome, complete genome	TCCTCGTGGTAGCGCGCAGTAGAGTCGTCGCCA	33	C	8742547	8742579
SC738	Myxococcus xanthus strain MC3.3.5c16 chromosome, complete genome	CCTCCAGGCGGCACCCTCCAGGACGCCGGCCCA	33	C	8742617	8742649
SC739	Myxococcus xanthus strain MC3.3.5c16 chromosome, complete genome	TTGGCGCTCCGAGCCGCAAGCATGGCATCGGCCA	34	C	8742687	8742720
SC740	Myxococcus xanthus strain MC3.3.5c16 chromosome, complete genome	GCGTTGAGGTAGGCCTGCTGCATCCTGGAGAT	32	C	8742758	8742789
SC741	Myxococcus xanthus strain MC3.3.5c16 chromosome, complete genome	GCATGTCTATCTCCTACCACCGAAAGAGGCGCCCG	35	C	8742827	8742861
SC742	Myxococcus xanthus strain MC3.3.5c16 chromosome, complete genome	ACCGACGCCAGTCCCCTGCGCGACGGCCGCCCAG	34	C	8742899	8742932
SC743	Myxococcus xanthus strain MC3.3.5c16 chromosome, complete genome	CTCCAACGCATGCGGCCCAAGAAGCGCAAGCCGAA	35	C	8742970	8743004
SC744	Myxococcus xanthus strain MC3.3.5c16 chromosome, complete genome	ATCAAGAACCTGGTGCTGCTGTGGTGCCACGACA	34	C	8743042	8743075
SC745	Myxococcus xanthus strain MC3.3.5c16 chromosome, complete genome	CGCTACCCTTCCGGGTGCAACTCACGGGAGGACGT	35	C	8743113	8743147
SC746	Myxococcus xanthus strain MC3.3.5c16 chromosome, complete genome	ACCGCTACCAGGACTACCTCTTCGCCGTGAGA	32	C	8743185	8743216
SC747	Myxococcus xanthus strain MC3.3.5c16 chromosome, complete genome	TGGTAGGGCATGTGCGTGTCTCCTCACTCCGCAAC	35	C	8743254	8743288
SC748	Myxococcus xanthus strain MC3.3.5c16 chromosome, complete genome	CGGCAACTCGACGGTGCCGCCCGATTCTCGCGCT	34	C	8743326	8743359
SC749	Myxococcus xanthus strain MC3.3.5c16 chromosome, complete genome	CGCGTTGAGCAGTACCGAGGCCTCTTGGAGCGC	33	C	8743397	8743429
SC750	Myxococcus xanthus strain MC3.3.5c16 chromosome, complete genome	GGCAAGCACCGAGTTGACCGTCGAAGCCGCTCT	33	C	8743467	8743499
SC751	Myxococcus xanthus strain MC3.3.5c16 chromosome, complete genome	GCGCTCGCGGCCCGGTGTGACTTGGACGGCATCCG	35	C	8743537	8743571
SC752	Myxococcus xanthus strain MC3.3.5c16 chromosome, complete genome	TAAAGGGCCCTCGTGATGCTGGACGACGACGA	32	C	8743609	8743640
SC753	Myxococcus xanthus strain MC3.3.5c16 chromosome, complete genome	CCGGCTTCCAAGCCCTCCTCGCCTAGTCATGTCCA	35	C	8743678	8743712
SC754	Myxococcus xanthus strain MC3.3.5c16 chromosome, complete genome	TCGGCAATGGTCCGGAAAGCGGCGCAGCTAGTC	33	C	8743750	8743782
SC755	Myxococcus xanthus strain MC3.3.5c16 chromosome, complete genome	AAGAGGCTCGTACAGCGCCAGTTCGCCCGTGCGAG	35	C	8743820	8743854
SC756	Myxococcus xanthus strain MC3.3.5c16 chromosome, complete genome	ACTTCGGCCGCCATCGCCTCCAACTCCGTGAGGC	34	C	8743892	8743925
SC757	Myxococcus xanthus strain MC3.3.5c16 chromosome, complete genome	GCCCTCTGGCGGGTGGCGCTGCGTGAGAATGCAGT	35	C	8743963	8743997
SC758	Myxococcus xanthus strain MC3.3.5c16 chromosome, complete genome	AACGCCCGCGCGGCGAAGGCCCTGGAGCGCGAG	33	C	8744035	8744067
SC759	Myxococcus xanthus strain MC3.3.5c16 chromosome, complete genome	GGGTGCAGGAGCCGCCACGGAGCGAGTTCACGT	33	C	8744105	8744137
SC760	Myxococcus xanthus strain MC3.3.5c16 chromosome, complete genome	CCTTCGACGACGCGGCCCTCGGTGCTCCAAGTCAC	35	C	8744175	8744209
SC761	Myxococcus xanthus strain MC3.3.5c16 chromosome, complete genome	GGGATGATGGCGTCCTCGCGGACTGCCAGGAACT	34	C	8744247	8744280
SC762	Myxococcus xanthus strain MC3.3.5c16 chromosome, complete genome	CTCCCCCATGATCATGGCCCGGAGCCCCGGCG	32	C	8744318	8744349
SC763	Myxococcus xanthus strain MC3.3.5c16 chromosome, complete genome	CGGAAGTCGACGGCCACTTGGTACTGCGCGCGG	33	C	8744387	8744419
SC764	Myxococcus xanthus strain MC3.3.5c16 chromosome, complete genome	CCGCCCTGCACCCGTGAGCGCGGGAATCCCCAG	33	C	8744457	8744489
SC765	Myxococcus xanthus strain MC3.3.5c16 chromosome, complete genome	TTCTCGGGGGCGATGGGGGCGCCGCCTACGAT	32	C	8744527	8744558
SC766	Myxococcus xanthus strain MC3.3.5c16 chromosome, complete genome	GCTGCGTCATCCGCCTTGGCCTGCCCCTCCTCGGAG	36	C	8744596	8744631
SC767	Myxococcus xanthus strain MC3.3.5c16 chromosome, complete genome	ATCGTCGACAACCTCACCGAGATTGACCTGGAC	33	C	8744669	8744701
SC768	Myxococcus xanthus strain MC3.3.5c16 chromosome, complete genome	TCCTCGGCGGGAACCTGGGCGGGGGCCCCGTCC	33	C	8744739	8744771
SC769	Myxococcus xanthus strain MC3.3.5c16 chromosome, complete genome	GCCTGGTGTTGGGGGACTGGCGACGATTTTACG	33	C	8744809	8744841
SC770	Myxococcus xanthus strain MC3.3.5c16 chromosome, complete genome	ATCCAGGATGATGCTCGTCACGAGCGCCCGGTTG	34	C	8744879	8744912
SC771	Myxococcus xanthus strain MC3.3.5c16 chromosome, complete genome	CGCCGCTCCGCGCCTGGCGCGGCTTCAGCGTGTT	34	C	8744950	8744983
SC772	Myxococcus xanthus strain MC3.3.5c16 chromosome, complete genome	GCCGACACACCCCAGGGCTGGGCCCAGCGCTGGCAG	36	C	8745021	8745056
SC773	Myxococcus xanthus strain MC3.3.5c16 chromosome, complete genome	CGTGGGCCGCCGCCGCCAGCCCTGACCCTCGCAAT	35	C	8745094	8745128
SC774	Myxococcus xanthus strain MC3.3.5c16 chromosome, complete genome	GGCGTGGGCGTCGGGGCGATGCGGGCGCGGGT	32	C	8745166	8745197
SC775	Myxococcus xanthus strain MC3.3.5c16 chromosome, complete genome	GCATTCCCGGGTTGTCTGTACTCCTGGCTTGCCAT	35	C	8745235	8745269
SC776	Myxococcus xanthus strain MC3.3.5c16 chromosome, complete genome	TCCTTCGGCGTCTTCGCGTGGAGTGCCAACGCT	33	C	8745307	8745339
SC777	Myxococcus xanthus strain MC3.3.5c16 chromosome, complete genome	ACGAAGTCCAGGCCCATGTAGCGCGCGAGGTCGCGGC	37	C	8745377	8745413
SC778	Myxococcus xanthus strain MC3.3.5c16 chromosome, complete genome	GAGCAGTGGCGGGGCAAGCTGGAGCTGCTGGG	32	C	8745451	8745482
SC779	Myxococcus xanthus strain MC3.3.5c16 chromosome, complete genome	GCCGGCTGGAGCCCGCCCGGGTGGCGGCATGAAGAA	36	C	8745520	8745555
SC780	Myxococcus xanthus strain MC3.3.5c16 chromosome, complete genome	AGCACCCTCCATTCTCGGCGCCCTCATTGAGCG	33	C	8745593	8745625
SC781	Myxococcus xanthus strain MC3.3.5c16 chromosome, complete genome	CGCAGAAGCTAGACAGCACCCGAGCGCTCGTC	32	C	8745663	8745694
SC782	Myxococcus xanthus strain MC3.3.5c16 chromosome, complete genome	TACGGAGTGAAGGACTTCACGGATACCGCCCAGAG	35	C	8745732	8745766
SC783	Myxococcus xanthus strain MC3.3.5c16 chromosome, complete genome	CCCATTTCCGCGCTGATACAGCTCGACACCTG	32	C	8745804	8745835
SC784	Myxococcus xanthus strain MC3.3.5c16 chromosome, complete genome	TCCCGGTAGGCGACGAGGACCTCACGGGTGCCGCG	35	C	8745873	8745907
SC785	Myxococcus xanthus strain MC3.3.5c16 chromosome, complete genome	TACGACGCGGTGAGCGCCCACCTGCGCATCAA	32	C	8745945	8745976
SC786	Myxococcus xanthus strain MC3.3.5c16 chromosome, complete genome	ACGTTGAAGCTCTTGTGCTTTGTGCCCACCGAC	33	C	8746014	8746046
SC787	Myxococcus xanthus strain MC3.3.5c16 chromosome, complete genome	CCTTCGACGACGCGGCCCTCGGTGCTCCAAGTCAC	35	C	8746084	8746118
SC788	Myxococcus xanthus strain MC3.3.5c16 chromosome, complete genome	TCCACCACCTTGCTTGGCGGAGTCGTCCAGACGTCCT	37	C	8746156	8746192
SC789	Myxococcus xanthus strain MC3.3.5c16 chromosome, complete genome	CGGGCCTGGGTGGTGCGACGGTAGACGGCGGGGA	34	C	8746230	8746263
SC790	Myxococcus xanthus strain MC3.3.5c16 chromosome, complete genome	CTGGCCGAGCGTACGAAGGTGGGCGGCCAGAAC	33	C	8746301	8746333
SC791	Myxococcus xanthus strain MC3.3.5c16 chromosome, complete genome	CCTGAGCGCGGCAGACGTCGCTGCAGCTTGGAAA	34	C	8746371	8746404
SC792	Myxococcus xanthus strain MC3.3.5c16 chromosome, complete genome	CCAGTAGCTGCGGGGCGTGTCGTTCATACAATGTC	35	C	8746442	8746476
SC793	Myxococcus xanthus strain MC3.3.5c16 chromosome, complete genome	TCCCTGGCCATCAGCGCCTCCGCCGACGTGACT	33	C	8746514	8746546
SC794	Myxococcus xanthus strain MC3.3.5c16 chromosome, complete genome	TCCGCCGCCATGGCATCCAGCGTCAGCTCCAGCT	34	C	8746584	8746617
SC795	Myxococcus xanthus strain MC3.3.5c16 chromosome, complete genome	CCTCTCCCGTGCGGAAGGCAGCACATGGCTGAGA	34	C	8746655	8746688
SC796	Myxococcus xanthus strain MC3.3.5c16 chromosome, complete genome	CGAACTCGCGCATCCTGGGCGTCACCGCGACGC	33	C	8746726	8746758
SC797	Myxococcus xanthus strain MC3.3.5c16 chromosome, complete genome	CTCGCGGCGCACCGGCGCAGCTCCGCGTTCATTCG	35	C	8746796	8746830
SC798	Myxococcus xanthus strain MC3.3.5c16 chromosome, complete genome	AAGAGAGCTGGCCCGCCGGTCGTGGTGCTGGGCA	34	C	8746868	8746901
SC799	Myxococcus xanthus strain MC3.3.5c16 chromosome, complete genome	TCAGCCCGCGAGAGGAAGGCGAGCGCGTACATCT	34	C	8746939	8746972
SC800	Myxococcus xanthus strain MC3.3.5c16 chromosome, complete genome	GATTGGTGGATGACACCTGAGCCACGAGACGAGCG	35	C	8747010	8747044
SC801	Myxococcus xanthus strain MC3.3.5c16 chromosome, complete genome	CCGATGACGGACCGGGCCGCGTACGGGGACGTC	33	C	8747082	8747114
SC802	Myxococcus xanthus strain MC3.3.5c16 chromosome, complete genome	GAGGGCGGGCGAACACCTCGCGCTGCCTCGGCG	33	C	8747152	8747184
SC803	Myxococcus xanthus strain MC3.3.5c16 chromosome, complete genome	ATGAGAGGGCGTCACGTTCTCGCTGCTCGGCTCG	34	C	8747222	8747255
SC804	Myxococcus xanthus strain MC3.3.5c16 chromosome, complete genome	TCCAGCAGGGCATCCACCACAGCGACCAGACCCGG	35	C	8747293	8747327
SC805	Myxococcus xanthus strain MC3.3.5c16 chromosome, complete genome	GGCGTGGGCGTCGGGGCGATGCGGGCGCGGGT	32	C	8747365	8747396
SC806	Myxococcus xanthus strain MC3.3.5c16 chromosome, complete genome	AAGCGCCGCATGGGCCAGCAGGTGGACGACGTC	33	C	8747434	8747466
SC807	Myxococcus xanthus strain MC3.3.5c16 chromosome, complete genome	CAGCTTCCGCCGGAGCTGCGCCCGCCGGCAGA	32	C	8747504	8747535
SC808	Myxococcus xanthus strain MC3.3.5c16 chromosome, complete genome	CAGCGCCCGCTCAATCATCTCATCGTCCGTTTG	33	C	8747573	8747605
SC809	Myxococcus xanthus strain MC3.3.5c16 chromosome, complete genome	TTGAGCCAGTGGCGGATAGCGCGGGCTACGCG	32	C	8747643	8747674
SC810	Myxococcus xanthus strain MC3.3.5c16 chromosome, complete genome	TCGGGGGGCGAGGATGCGGCGCCCTTCGGCTTG	33	C	8747712	8747744
SC811	Myxococcus xanthus strain MC3.3.5c16 chromosome, complete genome	ATGAGCTGCCGAATCGCGAGCCCGGTTGCGTCC	33	C	8747782	8747814
SC812	Myxococcus xanthus strain MC3.3.5c16 chromosome, complete genome	CACTCAGTGGCGAACCCGAGACCGCCCGGCCA	32	C	8747852	8747883
SC813	Myxococcus xanthus strain MC3.3.5c16 chromosome, complete genome	CGCTTGGGACGGTGATGGGCAGGATCGATTCCAC	34	C	8747921	8747954
SC814	Myxococcus xanthus strain MC3.3.5c16 chromosome, complete genome	GCGACGAAGGAGCCCACCAGGTTGTGCTCGCG	32	C	8747992	8748023
SC815	Myxococcus xanthus strain MC3.3.5c16 chromosome, complete genome	TCGCAGGAGAGGATTGCGCCAACGGTGAGCATC	33	C	8748061	8748093
SC816	Myxococcus xanthus strain MC3.3.5c16 chromosome, complete genome	ACGTTCGGCCGCCCCTTGCGAGGGCCGGACTTGA	34	C	8748131	8748164
SC817	Myxococcus xanthus strain MC3.3.5c16 chromosome, complete genome	CCACGCCTTCACCGGCAGCCCCTCCAGATGCGGCG	35	C	8748202	8748236
SC818	Myxococcus xanthus strain MC3.3.5c16 chromosome, complete genome	ATCGCAATCCGCTACAACGCGATCGAGGACCACG	34	C	8748274	8748307
SC819	Myxococcus xanthus strain MC3.3.5c16 chromosome, complete genome	CCCGCCTCGACGAAGGGGTACGAGAATGCCGGCCG	35	C	8748345	8748379
SC820	Myxococcus xanthus strain MC3.3.5c16 chromosome, complete genome	CGGTAGTCGAGCTCCGCCTGACGTGCCTGCCAGTAC	36	C	8748417	8748452
SC821	Myxococcus xanthus strain MC3.3.5c16 chromosome, complete genome	TGCGCCAGGGCCACGCCCAAGAAGAGCCCCCAGTGCA	37	C	8748490	8748526
SC822	Myxococcus xanthus strain MC3.3.5c16 chromosome, complete genome	CGGAAGGTGAACTGGCGGAAGACCCACATCAA	32	C	8748564	8748595
SC823	Myxococcus xanthus strain MC3.3.5c16 chromosome, complete genome	ACATAACTGGCGTTGCCCGTGTACGTGCCCCCACCGCG	38	C	8748633	8748670
SC824	Myxococcus xanthus strain MC3.3.5c16 chromosome, complete genome	GCGTCCGCGTCAGAAGAAAGCCGCGTCTGCTCC	33	C	8748708	8748740
SC825	Myxococcus xanthus strain MC3.3.5c16 chromosome, complete genome	TAACATCCGCAGTAACTTCATCGTCTTCGACAT	33	C	8748778	8748810
SC826	Myxococcus xanthus strain MC3.3.5c16 chromosome, complete genome	AGTTCCGCCTCCGGCCAGCGAAAACGGACCTTGGAGA	37	C	8748848	8748884
SC827	Myxococcus xanthus strain MC3.3.5c16 chromosome, complete genome	GAATCGCAGGACGCGCAGGATGGCCCGTCCTCA	33	C	8748922	8748954
SC828	Myxococcus xanthus strain MC3.3.5c16 chromosome, complete genome	TAGAGCGGCAGGCAGGGCACGTGGGCGCCTTGT	33	C	8748992	8749024
SC829	Myxococcus xanthus strain MC3.3.5c16 chromosome, complete genome	GCCGCACCGTCCTCGTCGACAACACGCCGCCCACCA	36	C	8749062	8749097
SC830	Myxococcus xanthus strain MC3.3.5c16 chromosome, complete genome	GCTCCACCGAAGCGTGTGAACTGATTGAGCGCC	33	C	8749135	8749167
SC831	Myxococcus xanthus strain MC3.3.5c16 chromosome, complete genome	GCGAGGTGGTCGTTCACGCGCGCCAGCTCGATG	33	C	8749205	8749237
SC832	Myxococcus xanthus strain MC3.3.5c16 chromosome, complete genome	TTCGCGGACTGGGCCGCGGACGCGATGACGCGCCA	35	C	8749275	8749309
SC833	Myxococcus xanthus strain MC3.3.5c16 chromosome, complete genome	CAGGACTCGCACTCTGGACACTCCACATCGGCG	33	C	8749347	8749379
SC834	Myxococcus xanthus strain MC3.3.5c16 chromosome, complete genome	GCGCAGGTGGCAACACGGACGGTAATCACTCAGG	34	C	8749417	8749450
SC835	Myxococcus xanthus strain MC3.3.5c16 chromosome, complete genome	AGCCCATTTATGGTGATGCTCAAGCCCGGATT	32	C	8749488	8749519
SC836	Myxococcus xanthus strain MC3.3.5c16 chromosome, complete genome	AGCTGCGTGGCAACGTCATGCCTGTGAGCTCCAG	34	C	8749557	8749590
SC837	Myxococcus xanthus strain MC3.3.5c16 chromosome, complete genome	TGAGTCCTCCCTCGCTGTGACGTGCGCGCGGGCGGTG	37	C	8749628	8749664
SC838	Myxococcus xanthus strain MC3.3.5c16 chromosome, complete genome	GCCGTCATCCACCCCCACTACCCGCACGAGGCCA	34	C	8749702	8749735
SC839	Myxococcus xanthus strain MC3.3.5c16 chromosome, complete genome	CAGGTGCTCACGAAGCGCGCTGACCGGATGCGGG	34	C	8749773	8749806
SC840	Myxococcus xanthus strain MC3.3.5c16 chromosome, complete genome	CCACCACCGCGGCGGTGAAGACCTTGCCGTCCGCGGT	37	C	8749844	8749880
SC841	Myxococcus xanthus strain MC3.3.5c16 chromosome, complete genome	GAGGGAGTTTGGCGCTACGCGTTGCAGCGCGGCGC	35	C	8749918	8749952
SC842	Myxococcus xanthus strain MC3.3.5c16 chromosome, complete genome	TCGCCCAACGTCCCAGCGGTGTGGATGACTGCCT	34	C	8749990	8750023
SC843	Myxococcus xanthus strain MC3.3.5c16 chromosome, complete genome	GCCCAGTGTGGACATCCCGAGGAGGCGCCCGG	32	C	8750061	8750092
SC844	Myxococcus xanthus strain MC3.3.5c16 chromosome, complete genome	ACCTTCGACCGGTACGTCACCACGACGTGGCCG	33	C	8750130	8750162
SC845	Myxococcus xanthus strain MC3.3.5c16 chromosome, complete genome	ACGTTGCCGCCGAGCCCCACACCGGTGCTCTTG	33	C	8750200	8750232
SC846	Myxococcus xanthus strain MC3.3.5c16 chromosome, complete genome	TCCTGTGCTGCGTTGTTGCCCCCGGGCACGGTGC	34	C	8750270	8750303
SC847	Myxococcus xanthus strain MC3.3.5c16 chromosome, complete genome	CCCAGCGTGCGGCGAAGGCACGCATCGACGAGA	33	C	8750341	8750373
SC848	Myxococcus xanthus strain MC3.3.5c16 chromosome, complete genome	CTCTGGCACGCGCAAGGCGTCGGGTCGCGGCCC	33	C	8750411	8750443
SC849	Myxococcus xanthus strain MC3.3.5c16 chromosome, complete genome	CCCGCTCCACCTGGGCGATGGCGCGGGCATACCCA	35	C	8750481	8750515
SC850	Myxococcus xanthus strain MC3.3.5c16 chromosome, complete genome	ATCGAGGCCGCGAAGCCTAAGGCGTCGCTTGCGTGGCG	38	C	8750553	8750590
SC851	Myxococcus xanthus strain MC3.3.5c16 chromosome, complete genome	TGTACGGGCAGCCCGGCTCTGAGCAGCCGGTCC	33	C	8750628	8750660
SC852	Myxococcus xanthus strain MC3.3.5c16 chromosome, complete genome	GTCGGTCATCCACGCTCCCCAGAGAGAGGAGTT	33	C	8750698	8750730
SC853	Myxococcus xanthus strain MC3.3.5c16 chromosome, complete genome	GTCTGCCACCTGGGTCATGACTTCCTCGGCGGGTA	35	C	8750768	8750802
SC854	Myxococcus xanthus strain MC3.5.9c15 chromosome, complete genome	GTTTACGGCACCTTCCACGAGTCCAGCCTGTACG	34	C	8741262	8741295
SC855	Myxococcus xanthus strain MC3.5.9c15 chromosome, complete genome	ATCTCCGTAGTTGGCCGAGCTGTGGACAACCTCTCGG	37	C	8741333	8741369
SC856	Myxococcus xanthus strain MC3.5.9c15 chromosome, complete genome	GCCAGGGTCGGGCAAGACTCGTGGCCGGGGCTATG	35	C	8741407	8741441
SC857	Myxococcus xanthus strain MC3.5.9c15 chromosome, complete genome	CACACGTGCCTGCGGGCAGGCGCATCCGTCGTG	33	C	8741479	8741511
SC858	Myxococcus xanthus strain MC3.5.9c15 chromosome, complete genome	TGCGCGGCCTCACGCGTGTTCCACTCGGCCTGGTCG	36	C	8741549	8741584
SC859	Myxococcus xanthus strain MC3.5.9c15 chromosome, complete genome	CACGTGCACCGCGAGGTGGTGGCGAACCTCCGCAA	35	C	8741622	8741656
SC860	Myxococcus xanthus strain MC3.5.9c15 chromosome, complete genome	CACGCACAGAACAGAAGGTGCGCCCGGCGCGCG	33	C	8741694	8741726
SC861	Myxococcus xanthus strain MC3.5.9c15 chromosome, complete genome	TCGAACAGAGCCACGTCCTGTGTCCTCCGGTGTCGC	36	C	8741764	8741799
SC862	Myxococcus xanthus strain MC3.5.9c15 chromosome, complete genome	CCGAGCACCATCTGCGAGCAGCCATGGTCCAG	32	C	8741837	8741868
SC863	Myxococcus xanthus strain MC3.5.9c15 chromosome, complete genome	CCGTTTCGAGAATCACTCATGGCAGAGAACATCA	34	C	8741906	8741939
SC864	Myxococcus xanthus strain MC3.5.9c15 chromosome, complete genome	CCCAAGCGCAGGCAGCGCCGGGAAGGCCGCGCC	33	C	8741977	8742009
SC865	Myxococcus xanthus strain MC3.5.9c15 chromosome, complete genome	TGGGCCTTGTTGAGCATGGAGATTTGTCGTC	31	C	8742047	8742077
SC866	Myxococcus xanthus strain MC3.5.9c15 chromosome, complete genome	CCGTGCGCGTCGCGTCCGCGCACCACCGCGTAGT	34	C	8742115	8742148
SC867	Myxococcus xanthus strain MC3.5.9c15 chromosome, complete genome	ATCAACGTAGAGGGGGTGATGGTGGAGCAGCTGCGCC	37	C	8742186	8742222
SC868	Myxococcus xanthus strain MC3.5.9c15 chromosome, complete genome	CTCTCGTGCGAGCCGCTCCTCGGGCCGGTGGT	32	C	8742260	8742291
SC869	Myxococcus xanthus strain MC3.5.9c15 chromosome, complete genome	TTCTTCAAACAGTGGGGAGCGTGGGCGCCTCG	32	C	8742329	8742360
SC870	Myxococcus xanthus strain MC3.5.9c15 chromosome, complete genome	CGGAGAAAGTCCGCGTAGACCTTTGCCGGCGTTGAA	36	C	8742398	8742433
SC871	Myxococcus xanthus strain MC3.5.9c15 chromosome, complete genome	CTCTCGCACAACGCGAAGCGCGCGGACCCGGAGGC	35	C	8742471	8742505
SC872	Myxococcus xanthus strain MC3.5.9c15 chromosome, complete genome	TCCTCGTGGTAGCGCGCAGTAGAGTCGTCGCCA	33	C	8742543	8742575
SC873	Myxococcus xanthus strain MC3.5.9c15 chromosome, complete genome	CCTCCAGGCGGCACCCTCCAGGACGCCGGCCCA	33	C	8742613	8742645
SC874	Myxococcus xanthus strain MC3.5.9c15 chromosome, complete genome	TTGGCGCTCCGAGCCGCAAGCATGGCATCGGCCA	34	C	8742683	8742716
SC875	Myxococcus xanthus strain MC3.5.9c15 chromosome, complete genome	GCGTTGAGGTAGGCCTGCTGCATCCTGGAGAT	32	C	8742754	8742785
SC876	Myxococcus xanthus strain MC3.5.9c15 chromosome, complete genome	GCATGTCTATCTCCTACCACCGAAAGAGGCGCCCG	35	C	8742823	8742857
SC877	Myxococcus xanthus strain MC3.5.9c15 chromosome, complete genome	ACCGACGCCAGTCCCCTGCGCGACGGCCGCCCAG	34	C	8742895	8742928
SC878	Myxococcus xanthus strain MC3.5.9c15 chromosome, complete genome	CTCCAACGCATGCGGCCCAAGAAGCGCAAGCCGAA	35	C	8742966	8743000
SC879	Myxococcus xanthus strain MC3.5.9c15 chromosome, complete genome	ATCAAGAACCTGGTGCTGCTGTGGTGCCACGACA	34	C	8743038	8743071
SC880	Myxococcus xanthus strain MC3.5.9c15 chromosome, complete genome	CGCTACCCTTCCGGGTGCAACTCACGGGAGGACGT	35	C	8743109	8743143
SC881	Myxococcus xanthus strain MC3.5.9c15 chromosome, complete genome	ACCGCTACCAGGACTACCTCTTCGCCGTGAGA	32	C	8743181	8743212
SC882	Myxococcus xanthus strain MC3.5.9c15 chromosome, complete genome	TGGTAGGGCATGTGCGTGTCTCCTCACTCCGCAAC	35	C	8743250	8743284
SC883	Myxococcus xanthus strain MC3.5.9c15 chromosome, complete genome	CGGCAACTCGACGGTGCCGCCCGATTCTCGCGCT	34	C	8743322	8743355
SC884	Myxococcus xanthus strain MC3.5.9c15 chromosome, complete genome	CGCGTTGAGCAGTACCGAGGCCTCTTGGAGCGC	33	C	8743393	8743425
SC885	Myxococcus xanthus strain MC3.5.9c15 chromosome, complete genome	GGCAAGCACCGAGTTGACCGTCGAAGCCGCTCT	33	C	8743463	8743495
SC886	Myxococcus xanthus strain MC3.5.9c15 chromosome, complete genome	GCGCTCGCGGCCCGGTGTGACTTGGACGGCATCCG	35	C	8743533	8743567
SC887	Myxococcus xanthus strain MC3.5.9c15 chromosome, complete genome	TAAAGGGCCCTCGTGATGCTGGACGACGACGA	32	C	8743605	8743636
SC888	Myxococcus xanthus strain MC3.5.9c15 chromosome, complete genome	CCGGCTTCCAAGCCCTCCTCGCCTAGTCATGTCCA	35	C	8743674	8743708
SC889	Myxococcus xanthus strain MC3.5.9c15 chromosome, complete genome	TCGGCAATGGTCCGGAAAGCGGCGCAGCTAGTC	33	C	8743746	8743778
SC890	Myxococcus xanthus strain MC3.5.9c15 chromosome, complete genome	AAGAGGCTCGTACAGCGCCAGTTCGCCCGTGCGAG	35	C	8743816	8743850
SC891	Myxococcus xanthus strain MC3.5.9c15 chromosome, complete genome	ACTTCGGCCGCCATCGCCTCCAACTCCGTGAGGC	34	C	8743888	8743921
SC892	Myxococcus xanthus strain MC3.5.9c15 chromosome, complete genome	GCCCTCTGGCGGGTGGCGCTGCGTGAGAATGCAGT	35	C	8743959	8743993
SC893	Myxococcus xanthus strain MC3.5.9c15 chromosome, complete genome	AACGCCCGCGCGGCGAAGGCCCTGGAGCGCGAG	33	C	8744031	8744063
SC894	Myxococcus xanthus strain MC3.5.9c15 chromosome, complete genome	GGGTGCAGGAGCCGCCACGGAGCGAGTTCACGT	33	C	8744101	8744133
SC895	Myxococcus xanthus strain MC3.5.9c15 chromosome, complete genome	CCTTCGACGACGCGGCCCTCGGTGCTCCAAGTCAC	35	C	8744171	8744205
SC896	Myxococcus xanthus strain MC3.5.9c15 chromosome, complete genome	GGGATGATGGCGTCCTCGCGGACTGCCAGGAACT	34	C	8744243	8744276
SC897	Myxococcus xanthus strain MC3.5.9c15 chromosome, complete genome	CTCCCCCATGATCATGGCCCGGAGCCCCGGCG	32	C	8744314	8744345
SC898	Myxococcus xanthus strain MC3.5.9c15 chromosome, complete genome	CGGAAGTCGACGGCCACTTGGTACTGCGCGCGG	33	C	8744383	8744415
SC899	Myxococcus xanthus strain MC3.5.9c15 chromosome, complete genome	CCGCCCTGCACCCGTGAGCGCGGGAATCCCCAG	33	C	8744453	8744485
SC900	Myxococcus xanthus strain MC3.5.9c15 chromosome, complete genome	TTCTCGGGGGCGATGGGGGCGCCGCCTACGAT	32	C	8744523	8744554
SC901	Myxococcus xanthus strain MC3.5.9c15 chromosome, complete genome	GCTGCGTCATCCGCCTTGGCCTGCCCCTCCTCGGAG	36	C	8744592	8744627
SC902	Myxococcus xanthus strain MC3.5.9c15 chromosome, complete genome	ATCGTCGACAACCTCACCGAGATTGACCTGGAC	33	C	8744665	8744697
SC903	Myxococcus xanthus strain MC3.5.9c15 chromosome, complete genome	TCCTCGGCGGGAACCTGGGCGGGGGCCCCGTCC	33	C	8744735	8744767
SC904	Myxococcus xanthus strain MC3.5.9c15 chromosome, complete genome	GCCTGGTGTTGGGGGACTGGCGACGATTTTACG	33	C	8744805	8744837
SC905	Myxococcus xanthus strain MC3.5.9c15 chromosome, complete genome	ATCCAGGATGATGCTCGTCACGAGCGCCCGGTTG	34	C	8744875	8744908
SC906	Myxococcus xanthus strain MC3.5.9c15 chromosome, complete genome	CGCCGCTCCGCGCCTGGCGCGGCTTCAGCGTGTT	34	C	8744946	8744979
SC907	Myxococcus xanthus strain MC3.5.9c15 chromosome, complete genome	GCCGACACACCCCAGGGCTGGGCCCAGCGCTGGCAG	36	C	8745017	8745052
SC908	Myxococcus xanthus strain MC3.5.9c15 chromosome, complete genome	CGTGGGCCGCCGCCGCCAGCCCTGACCCTCGCAAT	35	C	8745090	8745124
SC909	Myxococcus xanthus strain MC3.5.9c15 chromosome, complete genome	GGCGTGGGCGTCGGGGCGATGCGGGCGCGGGT	32	C	8745162	8745193
SC910	Myxococcus xanthus strain MC3.5.9c15 chromosome, complete genome	GCATTCCCGGGTTGTCTGTACTCCTGGCTTGCCAT	35	C	8745231	8745265
SC911	Myxococcus xanthus strain MC3.5.9c15 chromosome, complete genome	TCCTTCGGCGTCTTCGCGTGGAGTGCCAACGCT	33	C	8745303	8745335
SC912	Myxococcus xanthus strain MC3.5.9c15 chromosome, complete genome	ACGAAGTCCAGGCCCATGTAGCGCGCGAGGTCGCGGC	37	C	8745373	8745409
SC913	Myxococcus xanthus strain MC3.5.9c15 chromosome, complete genome	GAGCAGTGGCGGGGCAAGCTGGAGCTGCTGGG	32	C	8745447	8745478
SC914	Myxococcus xanthus strain MC3.5.9c15 chromosome, complete genome	GCCGGCTGGAGCCCGCCCGGGTGGCGGCATGAAGAA	36	C	8745516	8745551
SC915	Myxococcus xanthus strain MC3.5.9c15 chromosome, complete genome	AGCACCCTCCATTCTCGGCGCCCTCATTGAGCG	33	C	8745589	8745621
SC916	Myxococcus xanthus strain MC3.5.9c15 chromosome, complete genome	CGCAGAAGCTAGACAGCACCCGAGCGCTCGTC	32	C	8745659	8745690
SC917	Myxococcus xanthus strain MC3.5.9c15 chromosome, complete genome	TACGGAGTGAAGGACTTCACGGATACCGCCCAGAG	35	C	8745728	8745762
SC918	Myxococcus xanthus strain MC3.5.9c15 chromosome, complete genome	CCCATTTCCGCGCTGATACAGCTCGACACCTG	32	C	8745800	8745831
SC919	Myxococcus xanthus strain MC3.5.9c15 chromosome, complete genome	TCCCGGTAGGCGACGAGGACCTCACGGGTGCCGCG	35	C	8745869	8745903
SC920	Myxococcus xanthus strain MC3.5.9c15 chromosome, complete genome	TACGACGCGGTGAGCGCCCACCTGCGCATCAA	32	C	8745941	8745972
SC921	Myxococcus xanthus strain MC3.5.9c15 chromosome, complete genome	ACGTTGAAGCTCTTGTGCTTTGTGCCCACCGAC	33	C	8746010	8746042
SC922	Myxococcus xanthus strain MC3.5.9c15 chromosome, complete genome	CCTTCGACGACGCGGCCCTCGGTGCTCCAAGTCAC	35	C	8746080	8746114
SC923	Myxococcus xanthus strain MC3.5.9c15 chromosome, complete genome	TCCACCACCTTGCTTGGCGGAGTCGTCCAGACGTCCT	37	C	8746152	8746188
SC924	Myxococcus xanthus strain MC3.5.9c15 chromosome, complete genome	CGGGCCTGGGTGGTGCGACGGTAGACGGCGGGGA	34	C	8746226	8746259
SC925	Myxococcus xanthus strain MC3.5.9c15 chromosome, complete genome	CTGGCCGAGCGTACGAAGGTGGGCGGCCAGAAC	33	C	8746297	8746329
SC926	Myxococcus xanthus strain MC3.5.9c15 chromosome, complete genome	CCTGAGCGCGGCAGACGTCGCTGCAGCTTGGAAA	34	C	8746367	8746400
SC927	Myxococcus xanthus strain MC3.5.9c15 chromosome, complete genome	CCAGTAGCTGCGGGGCGTGTCGTTCATACAATGTC	35	C	8746438	8746472
SC928	Myxococcus xanthus strain MC3.5.9c15 chromosome, complete genome	TCCCTGGCCATCAGCGCCTCCGCCGACGTGACT	33	C	8746510	8746542
SC929	Myxococcus xanthus strain MC3.5.9c15 chromosome, complete genome	TCCGCCGCCATGGCATCCAGCGTCAGCTCCAGCT	34	C	8746580	8746613
SC930	Myxococcus xanthus strain MC3.5.9c15 chromosome, complete genome	CCTCTCCCGTGCGGAAGGCAGCACATGGCTGAGA	34	C	8746651	8746684
SC931	Myxococcus xanthus strain MC3.5.9c15 chromosome, complete genome	CGAACTCGCGCATCCTGGGCGTCACCGCGACGC	33	C	8746722	8746754
SC932	Myxococcus xanthus strain MC3.5.9c15 chromosome, complete genome	CTCGCGGCGCACCGGCGCAGCTCCGCGTTCATTCG	35	C	8746792	8746826
SC933	Myxococcus xanthus strain MC3.5.9c15 chromosome, complete genome	AAGAGAGCTGGCCCGCCGGTCGTGGTGCTGGGCA	34	C	8746864	8746897
SC934	Myxococcus xanthus strain MC3.5.9c15 chromosome, complete genome	TCAGCCCGCGAGAGGAAGGCGAGCGCGTACATCT	34	C	8746935	8746968
SC935	Myxococcus xanthus strain MC3.5.9c15 chromosome, complete genome	GATTGGTGGATGACACCTGAGCCACGAGACGAGCG	35	C	8747006	8747040
SC936	Myxococcus xanthus strain MC3.5.9c15 chromosome, complete genome	CCGATGACGGACCGGGCCGCGTACGGGGACGTC	33	C	8747078	8747110
SC937	Myxococcus xanthus strain MC3.5.9c15 chromosome, complete genome	GAGGGCGGGCGAACACCTCGCGCTGCCTCGGCG	33	C	8747148	8747180
SC938	Myxococcus xanthus strain MC3.5.9c15 chromosome, complete genome	ATGAGAGGGCGTCACGTTCTCGCTGCTCGGCTCG	34	C	8747218	8747251
SC939	Myxococcus xanthus strain MC3.5.9c15 chromosome, complete genome	TCCAGCAGGGCATCCACCACAGCGACCAGACCCGG	35	C	8747289	8747323
SC940	Myxococcus xanthus strain MC3.5.9c15 chromosome, complete genome	GGCGTGGGCGTCGGGGCGATGCGGGCGCGGGT	32	C	8747361	8747392
SC941	Myxococcus xanthus strain MC3.5.9c15 chromosome, complete genome	AAGCGCCGCATGGGCCAGCAGGTGGACGACGTC	33	C	8747430	8747462
SC942	Myxococcus xanthus strain MC3.5.9c15 chromosome, complete genome	CAGCTTCCGCCGGAGCTGCGCCCGCCGGCAGA	32	C	8747500	8747531
SC943	Myxococcus xanthus strain MC3.5.9c15 chromosome, complete genome	CAGCGCCCGCTCAATCATCTCATCGTCCGTTTG	33	C	8747569	8747601
SC944	Myxococcus xanthus strain MC3.5.9c15 chromosome, complete genome	TTGAGCCAGTGGCGGATAGCGCGGGCTACGCG	32	C	8747639	8747670
SC945	Myxococcus xanthus strain MC3.5.9c15 chromosome, complete genome	TCGGGGGGCGAGGATGCGGCGCCCTTCGGCTTG	33	C	8747708	8747740
SC946	Myxococcus xanthus strain MC3.5.9c15 chromosome, complete genome	ATGAGCTGCCGAATCGCGAGCCCGGTTGCGTCC	33	C	8747778	8747810
SC947	Myxococcus xanthus strain MC3.5.9c15 chromosome, complete genome	CACTCAGTGGCGAACCCGAGACCGCCCGGCCA	32	C	8747848	8747879
SC948	Myxococcus xanthus strain MC3.5.9c15 chromosome, complete genome	CGCTTGGGACGGTGATGGGCAGGATCGATTCCAC	34	C	8747917	8747950
SC949	Myxococcus xanthus strain MC3.5.9c15 chromosome, complete genome	GCGACGAAGGAGCCCACCAGGTTGTGCTCGCG	32	C	8747988	8748019
SC950	Myxococcus xanthus strain MC3.5.9c15 chromosome, complete genome	TCGCAGGAGAGGATTGCGCCAACGGTGAGCATC	33	C	8748057	8748089
SC951	Myxococcus xanthus strain MC3.5.9c15 chromosome, complete genome	ACGTTCGGCCGCCCCTTGCGAGGGCCGGACTTGA	34	C	8748127	8748160
SC952	Myxococcus xanthus strain MC3.5.9c15 chromosome, complete genome	CCACGCCTTCACCGGCAGCCCCTCCAGATGCGGCG	35	C	8748198	8748232
SC953	Myxococcus xanthus strain MC3.5.9c15 chromosome, complete genome	ATCGCAATCCGCTACAACGCGATCGAGGACCACG	34	C	8748270	8748303
SC954	Myxococcus xanthus strain MC3.5.9c15 chromosome, complete genome	CCCGCCTCGACGAAGGGGTACGAGAATGCCGGCCG	35	C	8748341	8748375
SC955	Myxococcus xanthus strain MC3.5.9c15 chromosome, complete genome	CGGTAGTCGAGCTCCGCCTGACGTGCCTGCCAGTAC	36	C	8748413	8748448
SC956	Myxococcus xanthus strain MC3.5.9c15 chromosome, complete genome	TGCGCCAGGGCCACGCCCAAGAAGAGCCCCCAGTGCA	37	C	8748486	8748522
SC957	Myxococcus xanthus strain MC3.5.9c15 chromosome, complete genome	CGGAAGGTGAACTGGCGGAAGACCCACATCAA	32	C	8748560	8748591
SC958	Myxococcus xanthus strain MC3.5.9c15 chromosome, complete genome	ACATAACTGGCGTTGCCCGTGTACGTGCCCCCACCGCG	38	C	8748629	8748666
SC959	Myxococcus xanthus strain MC3.5.9c15 chromosome, complete genome	GCGTCCGCGTCAGAAGAAAGCCGCGTCTGCTCC	33	C	8748704	8748736
SC960	Myxococcus xanthus strain MC3.5.9c15 chromosome, complete genome	TAACATCCGCAGTAACTTCATCGTCTTCGACAT	33	C	8748774	8748806
SC961	Myxococcus xanthus strain MC3.5.9c15 chromosome, complete genome	AGTTCCGCCTCCGGCCAGCGAAAACGGACCTTGGAGA	37	C	8748844	8748880
SC962	Myxococcus xanthus strain MC3.5.9c15 chromosome, complete genome	GAATCGCAGGACGCGCAGGATGGCCCGTCCTCA	33	C	8748918	8748950
SC963	Myxococcus xanthus strain MC3.5.9c15 chromosome, complete genome	TAGAGCGGCAGGCAGGGCACGTGGGCGCCTTGT	33	C	8748988	8749020
SC964	Myxococcus xanthus strain MC3.5.9c15 chromosome, complete genome	GCCGCACCGTCCTCGTCGACAACACGCCGCCCACCA	36	C	8749058	8749093
SC965	Myxococcus xanthus strain MC3.5.9c15 chromosome, complete genome	GCTCCACCGAAGCGTGTGAACTGATTGAGCGCC	33	C	8749131	8749163
SC966	Myxococcus xanthus strain MC3.5.9c15 chromosome, complete genome	GCGAGGTGGTCGTTCACGCGCGCCAGCTCGATG	33	C	8749201	8749233
SC967	Myxococcus xanthus strain MC3.5.9c15 chromosome, complete genome	TTCGCGGACTGGGCCGCGGACGCGATGACGCGCCA	35	C	8749271	8749305
SC968	Myxococcus xanthus strain MC3.5.9c15 chromosome, complete genome	CAGGACTCGCACTCTGGACACTCCACATCGGCG	33	C	8749343	8749375
SC969	Myxococcus xanthus strain MC3.5.9c15 chromosome, complete genome	GCGCAGGTGGCAACACGGACGGTAATCACTCAGG	34	C	8749413	8749446
SC970	Myxococcus xanthus strain MC3.5.9c15 chromosome, complete genome	AGCCCATTTATGGTGATGCTCAAGCCCGGATT	32	C	8749484	8749515
SC971	Myxococcus xanthus strain MC3.5.9c15 chromosome, complete genome	AGCTGCGTGGCAACGTCATGCCTGTGAGCTCCAG	34	C	8749553	8749586
SC972	Myxococcus xanthus strain MC3.5.9c15 chromosome, complete genome	TGAGTCCTCCCTCGCTGTGACGTGCGCGCGGGCGGTG	37	C	8749624	8749660
SC973	Myxococcus xanthus strain MC3.5.9c15 chromosome, complete genome	GCCGTCATCCACCCCCACTACCCGCACGAGGCCA	34	C	8749698	8749731
SC974	Myxococcus xanthus strain MC3.5.9c15 chromosome, complete genome	CAGGTGCTCACGAAGCGCGCTGACCGGATGCGGG	34	C	8749769	8749802
SC975	Myxococcus xanthus strain MC3.5.9c15 chromosome, complete genome	CCACCACCGCGGCGGTGAAGACCTTGCCGTCCGCGGT	37	C	8749840	8749876
SC976	Myxococcus xanthus strain MC3.5.9c15 chromosome, complete genome	GAGGGAGTTTGGCGCTACGCGTTGCAGCGCGGCGC	35	C	8749914	8749948
SC977	Myxococcus xanthus strain MC3.5.9c15 chromosome, complete genome	TCGCCCAACGTCCCAGCGGTGTGGATGACTGCCT	34	C	8749986	8750019
SC978	Myxococcus xanthus strain MC3.5.9c15 chromosome, complete genome	GCCCAGTGTGGACATCCCGAGGAGGCGCCCGG	32	C	8750057	8750088
SC979	Myxococcus xanthus strain MC3.5.9c15 chromosome, complete genome	ACCTTCGACCGGTACGTCACCACGACGTGGCCG	33	C	8750126	8750158
SC980	Myxococcus xanthus strain MC3.5.9c15 chromosome, complete genome	ACGTTGCCGCCGAGCCCCACACCGGTGCTCTTG	33	C	8750196	8750228
SC981	Myxococcus xanthus strain MC3.5.9c15 chromosome, complete genome	TCCTGTGCTGCGTTGTTGCCCCCGGGCACGGTGC	34	C	8750266	8750299
SC982	Myxococcus xanthus strain MC3.5.9c15 chromosome, complete genome	CCCAGCGTGCGGCGAAGGCACGCATCGACGAGA	33	C	8750337	8750369
SC983	Myxococcus xanthus strain MC3.5.9c15 chromosome, complete genome	CTCTGGCACGCGCAAGGCGTCGGGTCGCGGCCC	33	C	8750407	8750439
SC984	Myxococcus xanthus strain MC3.5.9c15 chromosome, complete genome	CCCGCTCCACCTGGGCGATGGCGCGGGCATACCCA	35	C	8750477	8750511
SC985	Myxococcus xanthus strain MC3.5.9c15 chromosome, complete genome	ATCGAGGCCGCGAAGCCTAAGGCGTCGCTTGCGTGGCG	38	C	8750549	8750586
SC986	Myxococcus xanthus strain MC3.5.9c15 chromosome, complete genome	TGTACGGGCAGCCCGGCTCTGAGCAGCCGGTCC	33	C	8750624	8750656
SC987	Myxococcus xanthus strain MC3.5.9c15 chromosome, complete genome	GTCGGTCATCCACGCTCCCCAGAGAGAGGAGTT	33	C	8750694	8750726
SC988	Myxococcus xanthus strain MC3.5.9c15 chromosome, complete genome	GTCTGCCACCTGGGTCATGACTTCCTCGGCGGGTA	35	C	8750764	8750798
SC989	Myxococcus xanthus strain MC3.5.9c15 chromosome, complete genome	ACCAGGATGACGGCCATGTCCCCCAACATCCACGGG	36	C	8750836	8750871
SC990	Myxococcus xanthus strain DK1622::pDPO-Mxn116-Pvan-Tpase chromosome, complete genome	CGCGAGGCGCACCGGGTGGTGGACGGGTGGGCG	33	C	8640494	8640526
SC991	Myxococcus xanthus strain DK1622::pDPO-Mxn116-Pvan-Tpase chromosome, complete genome	ACCGCTGACTCCGTGGACCTCGCGTACCTGGGCCA	35	C	8640564	8640598
SC992	Myxococcus xanthus strain DK1622::pDPO-Mxn116-Pvan-Tpase chromosome, complete genome	TCACCCAGCAACGTGGGGGAGTACCGGAGGG	31	C	8640636	8640666
SC993	Myxococcus xanthus strain DK1622::pDPO-Mxn116-Pvan-Tpase chromosome, complete genome	CTGAACGCCGCCGCCGGCGTGCTGTTTTCGAGGT	34	C	8640704	8640737
SC994	Myxococcus xanthus strain DK1622::pDPO-Mxn116-Pvan-Tpase chromosome, complete genome	CGTGCAGTCTCAAACCAGTCTTTGCCCGACCGGATA	36	C	8640775	8640810
SC995	Myxococcus xanthus strain DK1622::pDPO-Mxn116-Pvan-Tpase chromosome, complete genome	GTCAGTGCGCACCGCAACGGCCTGGCGCCACAGC	34	C	8640848	8640881
SC996	Myxococcus xanthus strain DK1622::pDPO-Mxn116-Pvan-Tpase chromosome, complete genome	ATGATGCTCGTGGACAAGGACCCGGCCGCCAGCGG	35	C	8640919	8640953
SC997	Myxococcus xanthus strain DK1622::pDPO-Mxn116-Pvan-Tpase chromosome, complete genome	TCATTCGCCTCGCCGGCCTTCTGGGCCTTGTC	32	C	8640991	8641022
SC998	Myxococcus xanthus strain DK1622::pDPO-Mxn116-Pvan-Tpase chromosome, complete genome	GTCGCAGATCACCAAGTCTGCTTCGGGCGGCTTC	34	C	8641060	8641093
SC999	Myxococcus xanthus strain DK1622::pDPO-Mxn116-Pvan-Tpase chromosome, complete genome	TTGTAGACGAGGTATGCGGCGGCGGCGAGCGCA	33	C	8641131	8641163
SC1000	Myxococcus xanthus strain DK1622::pDPO-Mxn116-Pvan-Tpase chromosome, complete genome	ACGTCCAGGTTGCTACGGTCGGTGATGGCGGCCT	34	C	8641201	8641234
SC1001	Myxococcus xanthus strain DK1622::pDPO-Mxn116-Pvan-Tpase chromosome, complete genome	TGGTCGCTGATGCTTGCGCCGAGCGCGGAGAAC	33	C	8641272	8641304
SC1002	Myxococcus xanthus strain DK1622::pDPO-Mxn116-Pvan-Tpase chromosome, complete genome	AGCATTCACCCGGCTGCTGTCACGGTCGTGTGGA	34	C	8641342	8641375
SC1003	Myxococcus xanthus strain DK1622::pDPO-Mxn116-Pvan-Tpase chromosome, complete genome	TGTCCGTCGACGTCGAGCGCTTCGAACGTCACGTT	35	C	8641413	8641447
SC1004	Myxococcus xanthus strain DK1622::pDPO-Mxn116-Pvan-Tpase chromosome, complete genome	CGCGAAGATCGCCTGCTAGACGAAGGTTGCCGG	33	C	8641485	8641517
SC1005	Myxococcus xanthus strain DK1622::pDPO-Mxn116-Pvan-Tpase chromosome, complete genome	GTAAAGCGAGGACAACAGCGCCACCTGGATGCG	33	C	8641555	8641587
SC1006	Myxococcus xanthus strain DK1622::pDPO-Mxn116-Pvan-Tpase chromosome, complete genome	CCGATTCCTGTCGCACTCCGATGGCCGATTCCGT	34	C	8641625	8641658
SC1007	Myxococcus xanthus strain DK1622::pDPO-Mxn116-Pvan-Tpase chromosome, complete genome	TGAACCCGCCCACGGGCGTCTGCTGCTCGCCACACGCGC	39	C	8641696	8641734
SC1008	Myxococcus xanthus strain DK1622::pDPO-Mxn116-Pvan-Tpase chromosome, complete genome	ATGGAGCGCGGACAGGTTCAGCTTGAAGCCCTTG	34	C	8641772	8641805
SC1009	Myxococcus xanthus strain DK1622::pDPO-Mxn116-Pvan-Tpase chromosome, complete genome	CCAGGGGTCGGAGCACACCCACGACAATCCAGCC	34	C	8641843	8641876
SC1010	Myxococcus xanthus strain DK1622::pDPO-Mxn116-Pvan-Tpase chromosome, complete genome	ATGAGTCGCTGGCGCACCACATCCATGTCGCGCG	34	C	8641914	8641947
SC1011	Myxococcus xanthus strain DK1622::pDPO-Mxn116-Pvan-Tpase chromosome, complete genome	TCCAGCCCGCGCAGACGGCGGGCAACGTCCGCA	33	C	8641985	8642017
SC1012	Myxococcus xanthus strain DK1622::pDPO-Mxn116-Pvan-Tpase chromosome, complete genome	GAGTGGCCCGGGAGGGACGGCGTGGCTGACTGG	33	C	8642055	8642087
SC1013	Myxococcus xanthus strain DK1622::pDPO-Mxn116-Pvan-Tpase chromosome, complete genome	TTGATGCCGACCCAGCAGACCGCGCAGCGCTCA	33	C	8642125	8642157
SC1014	Myxococcus xanthus strain DK1622::pDPO-Mxn116-Pvan-Tpase chromosome, complete genome	ATCGCCGTAGATGGTCGCCAGGGGCCCGGCGCA	33	C	8642195	8642227
SC1015	Myxococcus xanthus strain DK1622::pDPO-Mxn116-Pvan-Tpase chromosome, complete genome	GGGACGGTCCACTTCTTCGAGCCCCAAGTCTACGG	35	C	8642265	8642299
SC1016	Myxococcus xanthus strain DK1622::pDPO-Mxn116-Pvan-Tpase chromosome, complete genome	TGCACCACGGGGATGCCGAGCGCCGCCACCCGAGC	35	C	8642337	8642371
SC1017	Myxococcus xanthus strain DK1622::pDPO-Mxn116-Pvan-Tpase chromosome, complete genome	GACGCAATCCGCGTCGATTCGTCCAAGAGGAGG	33	C	8642409	8642441
SC1018	Myxococcus xanthus strain DK1622::pDPO-Mxn116-Pvan-Tpase chromosome, complete genome	TCCACGTCGCTGGGCTTGGGCCAGCCCGGGAGCTG	35	C	8642479	8642513
SC1019	Myxococcus xanthus strain DK1622::pDPO-Mxn116-Pvan-Tpase chromosome, complete genome	TCCCCAGCAGAGGCTCTTGAGGCCGCCTACGTG	33	C	8642551	8642583
SC1020	Myxococcus xanthus strain DK1622::pDPO-Mxn116-Pvan-Tpase chromosome, complete genome	CGTCCCACGGCAAGCCCGTCCCAGTGGCGCGTA	33	C	8642621	8642653
SC1021	Myxococcus xanthus strain DK1622::pDPO-Mxn116-Pvan-Tpase chromosome, complete genome	CTGATCGAGCAGCTCAACGGGAAGAGCACGATC	33	C	8642691	8642723
SC1022	Myxococcus xanthus strain DK1622::pDPO-Mxn116-Pvan-Tpase chromosome, complete genome	CCATCCGAACCGACACCTACCACCTGACGTGCAAA	35	C	8642761	8642795
SC1023	Myxococcus xanthus strain DK1622::pDPO-Mxn116-Pvan-Tpase chromosome, complete genome	GCAATCTGACGGTGAAGCCTGGCGCCGAGCTC	32	C	8642833	8642864
SC1024	Myxococcus xanthus strain DK1622::pDPO-Mxn116-Pvan-Tpase chromosome, complete genome	GGAGAGCAGATGCGCGGCTGGTCCCTCATGGTG	33	C	8642902	8642934
SC1025	Myxococcus xanthus strain DK1622::pDPO-Mxn116-Pvan-Tpase chromosome, complete genome	CGCCCCAGCTTGCAGGCCGAGGAGCCGCAGTGC	33	C	8642972	8643004
SC1026	Myxococcus xanthus strain DK1622::pDPO-Mxn116-Pvan-Tpase chromosome, complete genome	TTGATCGAGCAGCTCAACGGGAAGAGCACGATC	33	C	8643042	8643074
SC1027	Myxococcus xanthus strain DK1622::pDPO-Mxn116-Pvan-Tpase chromosome, complete genome	TTCGAGCCGTCGGTTGTGGGGGACCTGTTCGGGC	34	C	8643112	8643145
SC1028	Myxococcus xanthus strain DK1622::pDPO-Mxn116-Pvan-Tpase chromosome, complete genome	ATAGACGTCGTAGGACTGGGCGAGCGCGGGGGC	33	C	8643183	8643215
SC1029	Myxococcus xanthus strain DK1622::pDPO-Mxn116-Pvan-Tpase chromosome, complete genome	AGCACCCAGCGGATGCCCTGGGCGAGCTCCTCTTCG	36	C	8643253	8643288
SC1030	Myxococcus xanthus strain DK1622::pDPO-Mxn116-Pvan-Tpase chromosome, complete genome	TCCTCGCGAGTCGTAGCACCTGGGCGGCTCGCGCG	35	C	8643326	8643360
SC1031	Myxococcus xanthus strain DK1622::pDPO-Mxn116-Pvan-Tpase chromosome, complete genome	TGCACCGCCTCCTGCGAGGCTGCCGCGCAGCAG	33	C	8643398	8643430
SC1032	Myxococcus xanthus strain DK1622::pDPO-Mxn116-Pvan-Tpase chromosome, complete genome	CGTGCATATTCACCGGCACCCCATCTGTCCCCTT	34	C	8643468	8643501
SC1033	Myxococcus xanthus strain DK1622::pDPO-Mxn116-Pvan-Tpase chromosome, complete genome	CGTGCATATTCACCGGCACCCCATCTGTCCCCTT	34	C	8643539	8643572
SC1034	Myxococcus xanthus strain DK1622::pDPO-Mxn116-Pvan-Tpase chromosome, complete genome	CAGCGCGGCCGTCTGCGCTGGTGCTCCGGAGGGC	34	C	8643610	8643643
SC1035	Myxococcus xanthus strain DK1622::pDPO-Mxn116-Pvan-Tpase chromosome, complete genome	AGCGAGCTGGGACTCCAACTCCCGAACGCGGGA	33	C	8643681	8643713
SC1036	Myxococcus xanthus strain DK1622::pDPO-Mxn116-Pvan-Tpase chromosome, complete genome	ATCCCCTCCTGTCCCATCCTCCCCACCACCAG	32	C	8643751	8643782
SC1037	Myxococcus xanthus strain DK1622::pDPO-Mxn116-Pvan-Tpase chromosome, complete genome	GCGTCCGGGCCCGCCTGGAGAACCACGGGGCATT	34	C	8643820	8643853
SC1038	Myxococcus xanthus strain DK1622::pDPO-Mxn116-Pvan-Tpase chromosome, complete genome	GAGGAGGGGCTGCGCAGGGCCCTGAAGTCTGAC	33	C	8643891	8643923
SC1039	Myxococcus xanthus strain DK1622::pDPO-Mxn116-Pvan-Tpase chromosome, complete genome	AACAACTACCTCGGGAACATGGATGGCACGGTCAA	35	C	8643961	8643995
SC1040	Myxococcus xanthus strain DK1622::pDPO-Mxn116-Pvan-Tpase chromosome, complete genome	CAAGCTGTGACAGCGGTGTGACAGCGGATTCT	32	C	8644033	8644064
SC1041	Myxococcus xanthus strain DK1622::pDPO-Mxn116-Pvan-Tpase chromosome, complete genome	CGGGCAGGTGCTGTGGACCGCGTTGGTGGCTGTCGA	36	C	8644102	8644137
SC1042	Myxococcus xanthus strain DK1622::pDPO-Mxn116-Pvan-Tpase chromosome, complete genome	CACGCAGGCCCAAGCGCAGCTCCATGCGCAGATCGCG	37	C	8644175	8644211
SC1043	Myxococcus xanthus strain DK1622::pDPO-Mxn116-Pvan-Tpase chromosome, complete genome	CGAAGGGTTGAAGGCCACGAGTGCGAGTGGCAGG	34	C	8644249	8644282
SC1044	Myxococcus xanthus strain DK1622::pDPO-Mxn116-Pvan-Tpase chromosome, complete genome	CGGATGGTCCACAGGACCACCTGGCGATCATCGT	34	C	8644320	8644353
SC1045	Myxococcus xanthus strain DK1622::pDPO-Mxn116-Pvan-Tpase chromosome, complete genome	GCTGGCACACGGGCGAGCCGGAACAGCTCCAGC	33	C	8644391	8644423
SC1046	Myxococcus xanthus strain DK1622::pDPO-Mxn116-Pvan-Tpase chromosome, complete genome	GGGCCCGAACACGCGGCGAGAGCCAGCGCCATC	33	C	8644461	8644493
SC1047	Myxococcus xanthus strain R31 chromosome, complete genome	TGCTGAGCAGGAATTCGAAGCGGAGCTGCGAG	32	C	8711242	8711273
SC1048	Myxococcus xanthus strain R31 chromosome, complete genome	CTGAACGACGAAGCCGGCGTGCTGTTTTCGAGGT	34	C	8711311	8711344
SC1049	Myxococcus xanthus strain R31 chromosome, complete genome	CCGGACGGCCTCTTCGGGCTGATTCGGTACTTC	33	C	8711382	8711414
SC1050	Myxococcus xanthus strain R31 chromosome, complete genome	TGGCTGGACACCCTCTCCATGTCCCGCGCCATC	33	C	8711452	8711484
SC1051	Myxococcus xanthus strain R31 chromosome, complete genome	CGGAGGTCACGCAGCTCCTGCTGGAGCCGCGCA	33	C	8711522	8711554
SC1052	Myxococcus xanthus strain R31 chromosome, complete genome	CAGTCCGCGAGGACTCCTGCCATGTCGCCCGTGCGT	36	C	8711592	8711627
SC1053	Myxococcus xanthus strain R31 chromosome, complete genome	ACCGCGGGCAGCACCGCGAATTCCTGCGTCAAGCCG	36	C	8711665	8711700
SC1054	Myxococcus xanthus strain R31 chromosome, complete genome	CCTGTACCGCCCTCGTCCACCGTATCCGTACACG	34	C	8711738	8711771
SC1055	Myxococcus xanthus strain R31 chromosome, complete genome	TCCGGAGGCTGGAAGAGGACTCAGGAGAGCGCCC	34	C	8711809	8711842
SC1056	Myxococcus xanthus strain R31 chromosome, complete genome	GGTGCGCTAACACCAACCGGGCCCGCCCTTTTGG	34	C	8711880	8711913
SC1057	Myxococcus xanthus strain R31 chromosome, complete genome	GGGACGTCCGCAACTACCCCAGCCTCCAGGTTT	33	C	8711951	8711983
SC1058	Myxococcus xanthus strain R31 chromosome, complete genome	GAGAAGGTTGCTGAGGTCGTGAACAAGGACGTGGAG	36	C	8712021	8712056
SC1059	Myxococcus xanthus strain R31 chromosome, complete genome	AGCGACGCGAGGCTGACCGCCTTGAGGTTCTT	32	C	8712094	8712125
SC1060	Myxococcus xanthus strain R31 chromosome, complete genome	CAGGTACCGGATGCCACGGCGCTCTGGCAGGTAC	34	C	8712163	8712196
SC1061	Myxococcus xanthus strain R31 chromosome, complete genome	CGCCCGCGACGGATGCACGACGCCCGTCGCACGT	34	C	8712234	8712267
SC1062	Myxococcus xanthus strain R31 chromosome, complete genome	TGGGCTGCCCTGGCGCAGCTCTGGACCTGGGGT	33	C	8712305	8712337
SC1063	Myxococcus xanthus strain R31 chromosome, complete genome	TTGAGCTGCGCAACGTCGCCCTCACCAACGACCCC	35	C	8712375	8712409
SC1064	Myxococcus xanthus strain R31 chromosome, complete genome	GGCGTCTCCGAGTACTCGGACCAGTGGCGGGCGGA	35	C	8712447	8712481
SC1065	Myxococcus xanthus strain R31 chromosome, complete genome	CGTCACGGTGGAGCGTGACGCGTCACGCTCAGGCT	35	C	8712519	8712553
SC1066	Myxococcus xanthus strain R31 chromosome, complete genome	AAGCATCGTGCTCCTCCTCGACTCGCGCCCCGC	33	C	8712591	8712623
SC1067	Myxococcus xanthus strain R31 chromosome, complete genome	TCGACGCCACTGGACGCGTCCGGGTCCCGCCACAGCG	37	C	8712661	8712697
SC1068	Myxococcus xanthus strain R31 chromosome, complete genome	CGCCACGTCGTCAGCGCCGCGCTCACCGTGTC	32	C	8712735	8712766
SC1069	Myxococcus xanthus strain R31 chromosome, complete genome	AAAAACATCAGCGCGCCGAGCGCGAGCGGCGCCCA	35	C	8712804	8712838
SC1070	Myxococcus xanthus strain R31 chromosome, complete genome	TTTGTCGTGGATGGAGACGCGCTTGGGCTGCGCGTC	36	C	8712876	8712911
SC1071	Myxococcus xanthus strain R31 chromosome, complete genome	CGCTGGAGCCTTGACGGTGGCGCCACCTGGAGC	33	C	8712949	8712981
SC1072	Myxococcus xanthus strain R31 chromosome, complete genome	AAGGCGGAGCACGGGCCCATCCCGCTGGATAGT	33	C	8713019	8713051
SC1073	Myxococcus xanthus strain R31 chromosome, complete genome	TGAGCAGCACAGCGCGGACGGAGCAGCGGCCCCT	34	C	8713089	8713122
SC1074	Myxococcus xanthus strain R31 chromosome, complete genome	CTCGACTCCATCACCCGGGACGTGCCCGTGTAC	33	C	8713160	8713192
SC1075	Myxococcus xanthus strain R31 chromosome, complete genome	GTGGCCACGTCCTCCGAGTGTTGCCCGGCGACATC	35	C	8713230	8713264
SC1076	Myxococcus xanthus strain R31 chromosome, complete genome	CAGGACATGGAGGGGGATTGCGAGGACTTGGCTA	34	C	8713302	8713335
SC1077	Myxococcus xanthus strain R31 chromosome, complete genome	GACAGGCCCCCGGCCCCTTCCTCACCGCGAGCGGA	35	C	8713373	8713407
SC1078	Myxococcus xanthus strain R31 chromosome, complete genome	ACCATGGGGGAGCACCTCGCCTTGCGACGCGCCTA	35	C	8713445	8713479
SC1079	Myxococcus xanthus strain R31 chromosome, complete genome	CACGCGGGGACGGTCATTGCGCATCAAGCCATT	33	C	8713517	8713549
SC1080	Myxococcus xanthus strain R31 chromosome, complete genome	TCACCAACCGCGCCTTCGGGAAACAGCTTCTTC	33	C	8713587	8713619
SC1081	Myxococcus xanthus strain R31 chromosome, complete genome	CAGCGATTCGCCGTTGTGGCCCGTCTCACCCGC	33	C	8713657	8713689
SC1082	Myxococcus xanthus strain R31 chromosome, complete genome	CAAGGTCGGGCGTCACCTGCCAGCCCATCACGCGCAACA	39	C	8713727	8713765
SC1083	Myxococcus xanthus strain R31 chromosome, complete genome	GAGTTTCCCCGCCCCATCCCCATCTACATCAGGGATT	37	C	8713803	8713839
SC1084	Myxococcus xanthus strain R31 chromosome, complete genome	GCCCACCTCCGGCCGGATGATGTCGACCACGGCA	34	C	8713877	8713910
SC1085	Myxococcus xanthus strain R31 chromosome, complete genome	GCGTTTGCGGGCAGCCTCCTGAAAGGCTTCCTC	33	C	8713948	8713980
SC1086	Myxococcus xanthus strain R31 chromosome, complete genome	GATGCAAAGGCGAAGCTGCCGAGTCCGGCCTTCGC	35	C	8714018	8714052
SC1087	Myxococcus xanthus strain R31 chromosome, complete genome	TGATGGGCGCGCGAAAAACGGGGCTGGGGCTGGCT	35	C	8714090	8714124
SC1088	Myxococcus xanthus strain R31 chromosome, complete genome	TTGGCAACGAGGGCGATGTTAGGGCGGCGCTTGA	34	C	8714162	8714195
SC1089	Myxococcus xanthus strain R31 chromosome, complete genome	GGCTCCGACCAGGCGCGGCCGGCGCGCCGTCCT	33	C	8714233	8714265
SC1090	Myxococcus xanthus strain R31 chromosome, complete genome	CCGAAGGAGCGCGGAAGGTGCTGCACACGAGCAA	34	C	8714303	8714336
SC1091	Myxococcus xanthus strain R31 chromosome, complete genome	CTCCGCGCGACGGCCTGACGGCCCGCCCGTATC	33	C	8714374	8714406
SC1092	Myxococcus xanthus strain R31 chromosome, complete genome	CGCGGGGTGGGCGAGCTCAAGACGGCCGACGCC	33	C	8714444	8714476
SC1093	Myxococcus xanthus strain R31 chromosome, complete genome	TCGAGGTGGTGCCCGACGTCGTCAGGGTGAAGG	33	C	8714514	8714546
SC1094	Myxococcus xanthus strain R31 chromosome, complete genome	AGCCACTTGGACGTCCGAATTGACGTCCACCGCGAA	36	C	8714584	8714619
SC1095	Myxococcus xanthus strain R31 chromosome, complete genome	CTGGTAGGCGTGCTCCGAGATGTTGTGGCTGGAGGTC	37	C	8714657	8714693
SC1096	Myxococcus xanthus strain R31 chromosome, complete genome	AGCATCTGCGGTGAGGACGCGGCCAAGGTGGAGAC	35	C	8714731	8714765
SC1097	Myxococcus xanthus strain R31 chromosome, complete genome	ATGGAGCACCCTTCGACGAGCCTCGGGAACGCG	33	C	8714803	8714835
SC1098	Myxococcus xanthus strain R31 chromosome, complete genome	CGCGTCCGTCAGGGCCATGGCTCAGTCCCAGAT	33	C	8714873	8714905
SC1099	Myxococcus xanthus strain R31 chromosome, complete genome	GCCTGGTGGCAGTCCAGCCAGGCCGAGAAGGAGCG	35	C	8714943	8714977
SC1100	Myxococcus xanthus strain R31 chromosome, complete genome	GCGCTCCCGGTGAAGGGCAGCGTGGAGCGCACATA	35	C	8715015	8715049
SC1101	Myxococcus xanthus strain R31 chromosome, complete genome	GACTTGCAGGAGGCGTCCATGACGCTGCTGGCTAC	35	C	8715087	8715121
SC1102	Myxococcus xanthus strain R31 chromosome, complete genome	ATTGCCGTGATGGAAGACAACGACAGCGTGCCGCA	35	C	8715159	8715193
SC1103	Myxococcus xanthus strain R31 chromosome, complete genome	TCTGAACCCCGGTGCCACCGGATGGTGGAACGAG	34	C	8715231	8715264
SC1104	Myxococcus xanthus strain R31 chromosome, complete genome	GTCACTGGCAGGGAGCCGCACTCTTTGCAGCAGT	34	C	8715302	8715335
SC1105	Myxococcus xanthus strain R31 chromosome, complete genome	CCAGCGCTTCTCGTAGATGCCCTCGACGACACGG	34	C	8715373	8715406
SC1106	Myxococcus xanthus strain R31 chromosome, complete genome	ATTGCACGGGCCTCCCGCCCAGCTCGCCCGGCGA	34	C	8715444	8715477
SC1107	Myxococcus xanthus strain R31 chromosome, complete genome	CTGCTCACGCAGGCCGTCTATTCCCTCGACGGTTCCA	37	C	8715515	8715551
SC1108	Myxococcus xanthus strain R31 chromosome, complete genome	TCCGGGTCGCTGATGGTCGTGTGCTTGCGCAGGAA	35	C	8715589	8715623
SC1109	Myxococcus xanthus strain R31 chromosome, complete genome	ACGGTGCACTCCCTCCCCAGGTAGCGGCACCGTA	34	C	8715661	8715694
SC1110	Myxococcus xanthus strain R31 chromosome, complete genome	AGCTCGGCGCCGATGTAGCGGCGCCCGTGCTCCA	34	C	8715732	8715765
SC1111	Myxococcus xanthus strain R31 chromosome, complete genome	GAACGCAAGCAGCCATGCGCGTTTGAACGCAAATG	35	C	8715803	8715837
SC1112	Myxococcus xanthus strain R31 chromosome, complete genome	GAGTTCGAGAAGGCCCAGCGGACAGACGGAAAG	33	C	8715875	8715907
SC1113	Myxococcus xanthus strain R31 chromosome, complete genome	CCACCTCCCATCGAGGCGAGCTGTCCAACCGC	32	C	8715945	8715976
SC1114	Myxococcus xanthus strain R31 chromosome, complete genome	CCCTCCCAGTCGTTGCGCGACGTGAACCCGTG	32	C	8716014	8716045
SC1115	Myxococcus xanthus strain R31 chromosome, complete genome	CCACGCATCTGCTCAAGTCGGGCGACGCCGAG	32	C	8716083	8716114
SC1116	Myxococcus xanthus strain R31 chromosome, complete genome	CACCGCATCGAGCTCAGCCTGCAACAGGCGGTCA	34	C	8716152	8716185
SC1117	Myxococcus xanthus strain R31 chromosome, complete genome	CGCGAATGCCATGGTGGAGCGCTACGCGGACT	32	C	8716223	8716254
SC1118	Myxococcus xanthus strain R31 chromosome, complete genome	AGTGGCAGGAGTACACGCAGCCGAGTGGCGCGG	33	C	8716292	8716324
SC1119	Myxococcus xanthus strain R31 chromosome, complete genome	AAGCTCCTCCAGGTCCACCAGCGCTCCACCTG	32	C	8716362	8716393
SC1120	Myxococcus xanthus strain R31 chromosome, complete genome	ATCGCGCGCTGGGGCTGGCGTGAGGCGGGCGA	32	C	8716431	8716462
SC1121	Myxococcus xanthus strain R31 chromosome, complete genome	CGGATGGGTGACAAGTCGGGCAGCTTCTCGATT	33	C	8716500	8716532
SC1122	Myxococcus xanthus strain R31 chromosome, complete genome	TGACCTGTGAGGTCGGGTCGAAAGGGGGTGAT	32	C	8716570	8716601
SC1123	Myxococcus xanthus strain R31 chromosome, complete genome	CCTAGGAGTGACGTGGACGTAGAAGCCGGGCCGCC	35	C	8716639	8716673
SC1124	Myxococcus xanthus strain R31 chromosome, complete genome	CCAACGACGTGTTCCATCGCCAGTAGCACTTGGAC	35	C	8716711	8716745
SC1125	Myxococcus xanthus strain R31 chromosome, complete genome	ATTAACGGCAGCCTCGATGCCCTCTACGACAA	32	C	8716783	8716814
SC1126	Myxococcus xanthus strain R31 chromosome, complete genome	CGGTGGCAGAACGTCGCCAGTGCTGCCGTAGGCA	34	C	8716852	8716885
SC1127	Myxococcus xanthus strain R31 chromosome, complete genome	CGCACGGGGAAGGCGCCGAAGAAGAAGCGGAGTG	34	C	8716923	8716956
SC1128	Myxococcus xanthus strain R31 chromosome, complete genome	ATCCACCTGGATGGCTTGACGATGACGGACCAG	33	C	8716994	8717026
SC1129	Myxococcus xanthus strain R31 chromosome, complete genome	TCTGCCGGGGCGGCTGGCTCGATGCCCGCCACG	33	C	8717064	8717096
SC1130	Myxococcus xanthus strain R31 chromosome, complete genome	TTCCACCCCAGCGTCAGGGTGAACTCGGCGCA	32	C	8717134	8717165
SC1131	Myxococcus xanthus strain R31 chromosome, complete genome	ACACGCTCGCCGGTCGTCCACACGACCTCGACGGTC	36	C	8717203	8717238
SC1132	Myxococcus xanthus strain R31 chromosome, complete genome	CGGCCTCGGACTCACCGGCTACCGCGGCGATGG	33	C	8717276	8717308
SC1133	Myxococcus xanthus strain R31 chromosome, complete genome	CACGTCTTGTCCGCGTCGGAGTCATCCTTGAGGAA	35	C	8717346	8717380
SC1134	Myxococcus xanthus strain R31 chromosome, complete genome	CTCACGAAGCAGGTGGAGTTGCCAGCGGAGGAC	33	C	8717418	8717450
SC1135	Myxococcus xanthus strain R31 chromosome, complete genome	AAGAGGACTTGCGCACCGGGTTTCACCAGCATCA	34	C	8717488	8717521
SC1136	Myxococcus xanthus strain R31 chromosome, complete genome	CCAGAAGGGCACCGGGCCGCCCCCCAGTGGCCGC	34	C	8717559	8717592
SC1137	Myxococcus xanthus strain R31 chromosome, complete genome	CAAGAACAACGCCATCCTGGCCCGGCTGGCCAA	33	C	8717630	8717662
SC1138	Myxococcus xanthus strain R31 chromosome, complete genome	TGTTACGTGGTGCTCCGCTGCGAGGGCGACCTC	33	C	8717700	8717732
SC1139	Myxococcus xanthus DZ2 chromosome, complete genome	CGCGAGGCGCACCGGGTGGTGGACGGGTGGGCG	33	C	462585	462617
SC1140	Myxococcus xanthus DZ2 chromosome, complete genome	ACCGCTGACTCCGTGGACCTCGCGTACCTGGGCCA	35	C	462655	462689
SC1141	Myxococcus xanthus DZ2 chromosome, complete genome	TCACCCAGCAACGTGGGGGAGTACCGGAGGG	31	C	462727	462757
SC1142	Myxococcus xanthus DZ2 chromosome, complete genome	CTGAACGCCGCCGCCGGCGTGCTGTTTTCGAGGT	34	C	462795	462828
SC1143	Myxococcus xanthus DZ2 chromosome, complete genome	CGTGCAGTCTCAAACCAGTCTTTGCCCGACCGGATA	36	C	462866	462901
SC1144	Myxococcus xanthus DZ2 chromosome, complete genome	GTCAGTGCGCACCGCAACGGCCTGGCGCCACAGC	34	C	462939	462972
SC1145	Myxococcus xanthus DZ2 chromosome, complete genome	ATGATGCTCGTGGACAAGGACCCGGCCGCCAGCGG	35	C	463010	463044
SC1146	Myxococcus xanthus DZ2 chromosome, complete genome	TCATTCGCCTCGCCGGCCTTCTGGGCCTTGTC	32	C	463082	463113
SC1147	Myxococcus xanthus DZ2 chromosome, complete genome	GTCGCAGATCACCAAGTCTGCTTCGGGCGGCTTC	34	C	463151	463184
SC1148	Myxococcus xanthus DZ2 chromosome, complete genome	TTGTAGACGAGGTATGCGGCGGCGGCGAGCGCA	33	C	463222	463254
SC1149	Myxococcus xanthus DZ2 chromosome, complete genome	ACGTCCAGGTTGCTACGGTCGGTGATGGCGGCCT	34	C	463292	463325
SC1150	Myxococcus xanthus DZ2 chromosome, complete genome	TGGTCGCTGATGCTTGCGCCGAGCGCGGAGAAC	33	C	463363	463395
SC1151	Myxococcus xanthus DZ2 chromosome, complete genome	AGCATTCACCCGGCTGCTGTCACGGTCGTGTGGA	34	C	463433	463466
SC1152	Myxococcus xanthus DZ2 chromosome, complete genome	TGTCCGTCGACGTCGAGCGCTTCGAACGTCACGTT	35	C	463504	463538
SC1153	Myxococcus xanthus DZ2 chromosome, complete genome	CGCGAAGATCGCCTGCTAGACGAAGGTTGCCGG	33	C	463576	463608
SC1154	Myxococcus xanthus DZ2 chromosome, complete genome	GTAAAGCGAGGACAACAGCGCCACCTGGATGCG	33	C	463646	463678
SC1155	Myxococcus xanthus DZ2 chromosome, complete genome	CCGATTCCTGTCGCACTCCGATGGCCGATTCCGT	34	C	463716	463749
SC1156	Myxococcus xanthus DZ2 chromosome, complete genome	TGAACCCGCCCACGGGCGTCTGCTGCTCGCCACACGCGC	39	C	463787	463825
SC1157	Myxococcus xanthus DZ2 chromosome, complete genome	ATGGAGCGCGGACAGGTTCAGCTTGAAGCCCTTG	34	C	463863	463896
SC1158	Myxococcus xanthus DZ2 chromosome, complete genome	CCAGGGGTCGGAGCACACCCACGACAATCCAGCC	34	C	463934	463967
SC1159	Myxococcus xanthus DZ2 chromosome, complete genome	ATGAGTCGCTGGCGCACCACATCCATGTCGCGCG	34	C	464005	464038
SC1160	Myxococcus xanthus DZ2 chromosome, complete genome	TCCAGCCCGCGCAGACGGCGGGCAACGTCCGCA	33	C	464076	464108
SC1161	Myxococcus xanthus DZ2 chromosome, complete genome	GAGTGGCCCGGGAGGGACGGCGTGGCTGACTGG	33	C	464146	464178
SC1162	Myxococcus xanthus DZ2 chromosome, complete genome	TTGATGCCGACCCAGCAGACCGCGCAGCGCTCA	33	C	464216	464248
SC1163	Myxococcus xanthus DZ2 chromosome, complete genome	ATCGCCGTAGATGGTCGCCAGGGGCCCGGCGCA	33	C	464286	464318
SC1164	Myxococcus xanthus DZ2 chromosome, complete genome	GGGACGGTCCACTTCTTCGAGCCCCAAGTCTACGG	35	C	464356	464390
SC1165	Myxococcus xanthus DZ2 chromosome, complete genome	TGCACCACGGGGATGCCGAGCGCCGCCACCCGAGC	35	C	464428	464462
SC1166	Myxococcus xanthus DZ2 chromosome, complete genome	GACGCAATCCGCGTCGATTCGTCCAAGAGGAGG	33	C	464500	464532
SC1167	Myxococcus xanthus DZ2 chromosome, complete genome	TCCACGTCGCTGGGCTTGGGCCAGCCCGGGAGCTG	35	C	464570	464604
SC1168	Myxococcus xanthus DZ2 chromosome, complete genome	TCCCCAGCAGAGGCTCTTGAGGCCGCCTACGTG	33	C	464642	464674
SC1169	Myxococcus xanthus DZ2 chromosome, complete genome	CGTCCCACGGCAAGCCCGTCCCAGTGGCGCGTA	33	C	464712	464744
SC1170	Myxococcus xanthus DZ2 chromosome, complete genome	CTGATCGAGCAGCTCAACGGGAAGAGCACGATC	33	C	464782	464814
SC1171	Myxococcus xanthus DZ2 chromosome, complete genome	CCATCCGAACCGACACCTACCACCTGACGTGCAAA	35	C	464852	464886
SC1172	Myxococcus xanthus DZ2 chromosome, complete genome	GCAATCTGACGGTGAAGCCTGGCGCCGAGCTC	32	C	464924	464955
SC1173	Myxococcus xanthus DZ2 chromosome, complete genome	GGAGAGCAGATGCGCGGCTGGTCCCTCATGGTG	33	C	464993	465025
SC1174	Myxococcus xanthus DZ2 chromosome, complete genome	CGCCCCAGCTTGCAGGCCGAGGAGCCGCAGTGC	33	C	465063	465095
SC1175	Myxococcus xanthus DZ2 chromosome, complete genome	TTGATCGAGCAGCTCAACGGGAAGAGCACGATC	33	C	465133	465165
SC1176	Myxococcus xanthus DZ2 chromosome, complete genome	TTCGAGCCGTCGGTTGTGGGGGACCTGTTCGGGC	34	C	465203	465236
SC1177	Myxococcus xanthus DZ2 chromosome, complete genome	ATAGACGTCGTAGGACTGGGCGAGCGCGGGGGC	33	C	465274	465306
SC1178	Myxococcus xanthus DZ2 chromosome, complete genome	AGCACCCAGCGGATGCCCTGGGCGAGCTCCTCTTCG	36	C	465344	465379
SC1179	Myxococcus xanthus DZ2 chromosome, complete genome	TCCTCGCGAGTCGTAGCACCTGGGCGGCTCGCGCG	35	C	465417	465451
SC1180	Myxococcus xanthus DZ2 chromosome, complete genome	TGCACCGCCTCCTGCGAGGCTGCCGCGCAGCAG	33	C	465489	465521
SC1181	Myxococcus xanthus DZ2 chromosome, complete genome	CGTGCATATTCACCGGCACCCCATCTGTCCCCTT	34	C	465559	465592
SC1182	Myxococcus xanthus DZ2 chromosome, complete genome	CGTGCATATTCACCGGCACCCCATCTGTCCCCTT	34	C	465630	465663
SC1183	Myxococcus xanthus DZ2 chromosome, complete genome	CAGCGCGGCCGTCTGCGCTGGTGCTCCGGAGGGC	34	C	465701	465734
SC1184	Myxococcus xanthus DZ2 chromosome, complete genome	AGCGAGCTGGGACTCCAACTCCCGAACGCGGGA	33	C	465772	465804
SC1185	Myxococcus xanthus DZ2 chromosome, complete genome	ATCCCCTCCTGTCCCATCCTCCCCACCACCAG	32	C	465842	465873
SC1186	Myxococcus xanthus DZ2 chromosome, complete genome	GCGTCCGGGCCCGCCTGGAGAACCACGGGGCATT	34	C	465911	465944
SC1187	Myxococcus xanthus DZ2 chromosome, complete genome	GAGGAGGGGCTGCGCAGGGCCCTGAAGTCTGAC	33	C	465982	466014
SC1188	Myxococcus xanthus DZ2 chromosome, complete genome	AACAACTACCTCGGGAACATGGATGGCACGGTCAA	35	C	466052	466086
SC1189	Myxococcus xanthus DZ2 chromosome, complete genome	CAAGCTGTGACAGCGGTGTGACAGCGGATTCT	32	C	466124	466155
SC1190	Myxococcus xanthus DZ2 chromosome, complete genome	CGGGCAGGTGCTGTGGACCGCGTTGGTGGCTGTCGA	36	C	466193	466228
SC1191	Myxococcus xanthus DZ2 chromosome, complete genome	CACGCAGGCCCAAGCGCAGCTCCATGCGCAGATCGCG	37	C	466266	466302
SC1192	Myxococcus xanthus DZ2 chromosome, complete genome	CGAAGGGTTGAAGGCCACGAGTGCGAGTGGCAGG	34	C	466340	466373
SC1193	Myxococcus xanthus DZ2 chromosome, complete genome	CGGATGGTCCACAGGACCACCTGGCGATCATCGT	34	C	466411	466444
SC1194	Myxococcus xanthus DZ2 chromosome, complete genome	GCTGGCACACGGGCGAGCCGGAACAGCTCCAGC	33	C	466482	466514
SC1195	Myxococcus xanthus DZ2 chromosome, complete genome	GGGCCCGAACACGCGGCGAGAGCCAGCGCCATC	33	C	466552	466584
SC1196	Myxococcus xanthus strain ATCC 27925 chromosome, complete genome	CGCGAGGCGCACCGGGTGGTGGACGGGTGGGCG	33	C	8785690	8785722
SC1197	Myxococcus xanthus strain ATCC 27925 chromosome, complete genome	ACCGCTGACTCCGTGGACCTCGCGTACCTGGGCCA	35	C	8785760	8785794
SC1198	Myxococcus xanthus strain ATCC 27925 chromosome, complete genome	TCACCCAGCAACGTGGGGGAGTACCGGAGGG	31	C	8785832	8785862
SC1199	Myxococcus xanthus strain ATCC 27925 chromosome, complete genome	CTGAACGCCGCCGCCGGCGTGCTGTTTTCGAGGT	34	C	8785900	8785933
SC1200	Myxococcus xanthus strain ATCC 27925 chromosome, complete genome	CGTGCAGTCTCAAACCAGTCTTTGCCCGACCGGATA	36	C	8785971	8786006
SC1201	Myxococcus xanthus strain ATCC 27925 chromosome, complete genome	GTCAGTGCGCACCGCAACGGCCTGGCGCCACAGC	34	C	8786044	8786077
SC1202	Myxococcus xanthus strain ATCC 27925 chromosome, complete genome	ATGATGCTCGTGGACAAGGACCCGGCCGCCAGCGG	35	C	8786115	8786149
SC1203	Myxococcus xanthus strain ATCC 27925 chromosome, complete genome	TCATTCGCCTCGCCGGCCTTCTGGGCCTTGTC	32	C	8786187	8786218
SC1204	Myxococcus xanthus strain ATCC 27925 chromosome, complete genome	GTCGCAGATCACCAAGTCTGCTTCGGGCGGCTTC	34	C	8786256	8786289
SC1205	Myxococcus xanthus strain ATCC 27925 chromosome, complete genome	TTGTAGACGAGGTATGCGGCGGCGGCGAGCGCA	33	C	8786327	8786359
SC1206	Myxococcus xanthus strain ATCC 27925 chromosome, complete genome	ACGTCCAGGTTGCTACGGTCGGTGATGGCGGCCT	34	C	8786397	8786430
SC1207	Myxococcus xanthus strain ATCC 27925 chromosome, complete genome	TGGTCGCTGATGCTTGCGCCGAGCGCGGAGAAC	33	C	8786468	8786500
SC1208	Myxococcus xanthus strain ATCC 27925 chromosome, complete genome	AGCATTCACCCGGCTGCTGTCACGGTCGTGTGGA	34	C	8786538	8786571
SC1209	Myxococcus xanthus strain ATCC 27925 chromosome, complete genome	TGTCCGTCGACGTCGAGCGCTTCGAACGTCACGTT	35	C	8786609	8786643
SC1210	Myxococcus xanthus strain ATCC 27925 chromosome, complete genome	CGCGAAGATCGCCTGCTAGACGAAGGTTGCCGG	33	C	8786681	8786713
SC1211	Myxococcus xanthus strain ATCC 27925 chromosome, complete genome	GTAAAGCGAGGACAACAGCGCCACCTGGATGCG	33	C	8786751	8786783
SC1212	Myxococcus xanthus strain ATCC 27925 chromosome, complete genome	CCGATTCCTGTCGCACTCCGATGGCCGATTCCGT	34	C	8786821	8786854
SC1213	Myxococcus xanthus strain ATCC 27925 chromosome, complete genome	TGAACCCGCCCACGGGCGTCTGCTGCTCGCCACACGCGC	39	C	8786892	8786930
SC1214	Myxococcus xanthus strain ATCC 27925 chromosome, complete genome	ATGGAGCGCGGACAGGTTCAGCTTGAAGCCCTTG	34	C	8786968	8787001
SC1215	Myxococcus xanthus strain ATCC 27925 chromosome, complete genome	CCAGGGGTCGGAGCACACCCACGACAATCCAGCC	34	C	8787039	8787072
SC1216	Myxococcus xanthus strain ATCC 27925 chromosome, complete genome	ATGAGTCGCTGGCGCACCACATCCATGTCGCGCG	34	C	8787110	8787143
SC1217	Myxococcus xanthus strain ATCC 27925 chromosome, complete genome	TCCAGCCCGCGCAGACGGCGGGCAACGTCCGCA	33	C	8787181	8787213
SC1218	Myxococcus xanthus strain ATCC 27925 chromosome, complete genome	GAGTGGCCCGGGAGGGACGGCGTGGCTGACTGG	33	C	8787251	8787283
SC1219	Myxococcus xanthus strain ATCC 27925 chromosome, complete genome	TTGATGCCGACCCAGCAGACCGCGCAGCGCTCA	33	C	8787321	8787353
SC1220	Myxococcus xanthus strain ATCC 27925 chromosome, complete genome	ATCGCCGTAGATGGTCGCCAGGGGCCCGGCGCA	33	C	8787391	8787423
SC1221	Myxococcus xanthus strain ATCC 27925 chromosome, complete genome	GGGACGGTCCACTTCTTCGAGCCCCAAGTCTACGG	35	C	8787461	8787495
SC1222	Myxococcus xanthus strain ATCC 27925 chromosome, complete genome	TGCACCACGGGGATGCCGAGCGCCGCCACCCGAGC	35	C	8787533	8787567
SC1223	Myxococcus xanthus strain ATCC 27925 chromosome, complete genome	GACGCAATCCGCGTCGATTCGTCCAAGAGGAGG	33	C	8787605	8787637
SC1224	Myxococcus xanthus strain ATCC 27925 chromosome, complete genome	TCCACGTCGCTGGGCTTGGGCCAGCCCGGGAGCTG	35	C	8787675	8787709
SC1225	Myxococcus xanthus strain ATCC 27925 chromosome, complete genome	TCCCCAGCAGAGGCTCTTGAGGCCGCCTACGTG	33	C	8787747	8787779
SC1226	Myxococcus xanthus strain ATCC 27925 chromosome, complete genome	CGTCCCACGGCAAGCCCGTCCCAGTGGCGCGTA	33	C	8787817	8787849
SC1227	Myxococcus xanthus strain ATCC 27925 chromosome, complete genome	CTGATCGAGCAGCTCAACGGGAAGAGCACGATC	33	C	8787887	8787919
SC1228	Myxococcus xanthus strain ATCC 27925 chromosome, complete genome	CCATCCGAACCGACACCTACCACCTGACGTGCAAA	35	C	8787957	8787991
SC1229	Myxococcus xanthus strain ATCC 27925 chromosome, complete genome	GCAATCTGACGGTGAAGCCTGGCGCCGAGCTC	32	C	8788029	8788060
SC1230	Myxococcus xanthus strain ATCC 27925 chromosome, complete genome	GGAGAGCAGATGCGCGGCTGGTCCCTCATGGTG	33	C	8788098	8788130
SC1231	Myxococcus xanthus strain ATCC 27925 chromosome, complete genome	CGCCCCAGCTTGCAGGCCGAGGAGCCGCAGTGC	33	C	8788168	8788200
SC1232	Myxococcus xanthus strain ATCC 27925 chromosome, complete genome	TTGATCGAGCAGCTCAACGGGAAGAGCACGATC	33	C	8788238	8788270
SC1233	Myxococcus xanthus strain ATCC 27925 chromosome, complete genome	TTCGAGCCGTCGGTTGTGGGGGACCTGTTCGGGC	34	C	8788308	8788341
SC1234	Myxococcus xanthus strain ATCC 27925 chromosome, complete genome	ATAGACGTCGTAGGACTGGGCGAGCGCGGGGGC	33	C	8788379	8788411
SC1235	Myxococcus xanthus strain ATCC 27925 chromosome, complete genome	AGCACCCAGCGGATGCCCTGGGCGAGCTCCTCTTCG	36	C	8788449	8788484
SC1236	Myxococcus xanthus strain ATCC 27925 chromosome, complete genome	TCCTCGCGAGTCGTAGCACCTGGGCGGCTCGCGCG	35	C	8788522	8788556
SC1237	Myxococcus xanthus strain ATCC 27925 chromosome, complete genome	TGCACCGCCTCCTGCGAGGCTGCCGCGCAGCAG	33	C	8788594	8788626
SC1238	Myxococcus xanthus strain ATCC 27925 chromosome, complete genome	CGTGCATATTCACCGGCACCCCATCTGTCCCCTT	34	C	8788664	8788697
SC1239	Myxococcus xanthus strain ATCC 27925 chromosome, complete genome	CGTGCATATTCACCGGCACCCCATCTGTCCCCTT	34	C	8788735	8788768
SC1240	Myxococcus xanthus strain ATCC 27925 chromosome, complete genome	CAGCGCGGCCGTCTGCGCTGGTGCTCCGGAGGGC	34	C	8788806	8788839
SC1241	Myxococcus xanthus strain ATCC 27925 chromosome, complete genome	AGCGAGCTGGGACTCCAACTCCCGAACGCGGGA	33	C	8788877	8788909
SC1242	Myxococcus xanthus strain ATCC 27925 chromosome, complete genome	ATCCCCTCCTGTCCCATCCTCCCCACCACCAG	32	C	8788947	8788978
SC1243	Myxococcus xanthus strain ATCC 27925 chromosome, complete genome	GCGTCCGGGCCCGCCTGGAGAACCACGGGGCATT	34	C	8789016	8789049
SC1244	Myxococcus xanthus strain ATCC 27925 chromosome, complete genome	GAGGAGGGGCTGCGCAGGGCCCTGAAGTCTGAC	33	C	8789087	8789119
SC1245	Myxococcus xanthus strain ATCC 27925 chromosome, complete genome	AACAACTACCTCGGGAACATGGATGGCACGGTCAA	35	C	8789157	8789191
SC1246	Myxococcus xanthus strain ATCC 27925 chromosome, complete genome	CAAGCTGTGACAGCGGTGTGACAGCGGATTCT	32	C	8789229	8789260
SC1247	Myxococcus xanthus strain ATCC 27925 chromosome, complete genome	CGGGCAGGTGCTGTGGACCGCGTTGGTGGCTGTCGA	36	C	8789298	8789333
SC1248	Myxococcus xanthus strain ATCC 27925 chromosome, complete genome	CACGCAGGCCCAAGCGCAGCTCCATGCGCAGATCGCG	37	C	8789371	8789407
SC1249	Myxococcus xanthus strain ATCC 27925 chromosome, complete genome	CGAAGGGTTGAAGGCCACGAGTGCGAGTGGCAGG	34	C	8789445	8789478
SC1250	Myxococcus xanthus strain ATCC 27925 chromosome, complete genome	CGGATGGTCCACAGGACCACCTGGCGATCATCGT	34	C	8789516	8789549
SC1251	Myxococcus xanthus strain ATCC 27925 chromosome, complete genome	GCTGGCACACGGGCGAGCCGGAACAGCTCCAGC	33	C	8789587	8789619
SC1252	Myxococcus xanthus strain ATCC 27925 chromosome, complete genome	GGGCCCGAACACGCGGCGAGAGCCAGCGCCATC	33	C	8789657	8789689
SC1253	Corallococcus sp. EGB chromosome, complete genome	CTTCGCCGCTCGTCAGCCAACACCCAGCGCAGGT	34	C	697934	697967
SC1254	Corallococcus sp. EGB chromosome, complete genome	CCAGGAGTGCCATTGTCACTTGAGAGGTAGACA	33	C	698005	698037
SC1255	Corallococcus sp. EGB chromosome, complete genome	TTTTCGTCCTGGGTACCTGTCACGCCGCTGTC	32	C	698075	698106
SC1256	Corallococcus sp. EGB chromosome, complete genome	ACCAAGGTGAAAGTGCAGCCCGGGGACGCCCTTTG	35	C	698144	698178
SC1257	Corallococcus sp. EGB chromosome, complete genome	ATCGGCCGCGCCCTGGCCACCTTCGTTGCGCGCCA	35	C	698216	698250
SC1258	Corallococcus sp. EGB chromosome, complete genome	TTCACCTGCCAGCAGAACGGCTGTGTCATCGAGCA	35	C	698288	698322
SC1259	Corallococcus sp. EGB chromosome, complete genome	TCATGCACCTGCGCGTAGTCCTCGCCGGGGCCC	33	C	698360	698392
SC1260	Corallococcus sp. EGB chromosome, complete genome	TCTCTCCACGTAGCAGACGGTGCGAGCGTCTGGAA	35	C	698430	698464
SC1261	Corallococcus sp. EGB chromosome, complete genome	ATCGAAGCGATCCAGCCTCTGACCGATGCCATGCG	35	C	698502	698536
SC1262	Corallococcus sp. EGB chromosome, complete genome	CCTCGTGTTGGCTCACGAGCTCTACGGTGCGCTG	34	C	698574	698607
SC1263	Corallococcus sp. EGB chromosome, complete genome	CTGGAGGCGCCGTGACGACAACGACCGAGGCGTTCG	36	C	698645	698680
SC1264	Corallococcus sp. EGB chromosome, complete genome	GTCCTCTCGTACAACCAGGCCCACGTGGCCGTCCCGG	37	C	698718	698754
SC1265	Corallococcus sp. EGB chromosome, complete genome	CTGGGCTGGCGCGGCCTCCTCCGGCCAGCGGGCCT	35	C	698792	698826
SC1266	Corallococcus sp. EGB chromosome, complete genome	CCAGACCGACACGCGGAAATCCCTTCGGAAGCCG	34	C	698864	698897
SC1267	Corallococcus sp. EGB chromosome, complete genome	AAGGTGTACACGGTGGAGACCCTCGCCGCGCTCA	34	C	698935	698968
SC1268	Corallococcus sp. EGB chromosome, complete genome	TCTACACGGTCGTCCCACGCAATCGCTCCGGAAT	34	C	699006	699039
SC1269	Corallococcus sp. EGB chromosome, complete genome	GCTTCGCTGTTTCCGTTGACGGTCGTCGTCGCGGTCA	37	C	699077	699113
SC1270	Corallococcus sp. EGB chromosome, complete genome	AAGGAGAAACGCTTGAACCTGACCCCCGAAGAG	33	C	699151	699183
SC1271	Corallococcus sp. EGB chromosome, complete genome	AGGGAGGGGAAGGGGAAGCACATCGGCTGCCCTG	34	C	699221	699254
SC1272	Corallococcus sp. EGB chromosome, complete genome	AACTGCGCCGTGGACATCCGCAACCGCGTCTAC	33	C	699292	699324
SC1273	Corallococcus sp. EGB chromosome, complete genome	CTCTCGAAGATGCTTGGGCACGGGAGCGTCCAGT	34	C	699362	699395
SC1274	Corallococcus sp. EGB chromosome, complete genome	ACCATGAAGGACAAGCGTCGGGCGACCGCGTTC	33	C	699433	699465
SC1275	Corallococcus sp. EGB chromosome, complete genome	ATGAAGGCCTCCGCCGCAGCGCGGACGGCCGGA	33	C	699503	699535
SC1276	Corallococcus sp. EGB chromosome, complete genome	AGACTGGCACGAGCACGCGCCCGGTGTACGTTG	33	C	699573	699605
SC1277	Corallococcus sp. EGB chromosome, complete genome	AGTGCTCAGCGAGTGCACGACGCGGGGCAGCCAGC	35	C	699643	699677
SC1278	Corallococcus sp. EGB chromosome, complete genome	ATCCGCGCCACGCGGTGTCCATGCTTCTCTTTCA	34	C	699715	699748
SC1279	Corallococcus sp. EGB chromosome, complete genome	CCACGACACACCCCGCCGACGCCGTTGGGTCCA	33	C	699786	699818
SC1280	Corallococcus sp. EGB chromosome, complete genome	ACCGCCACGCCGACCGCCACCCTCGTGAACCTGGTCGC	38	C	699856	699893
SC1281	Corallococcus sp. EGB chromosome, complete genome	CAAGAGCAGTGCCGACGAGTCGTTGTGCGGTGCCAA	36	C	699931	699966
SC1282	Corallococcus sp. EGB chromosome, complete genome	TCATGCATCCTCGGCAATGCATGTCAGACCCCCTT	35	C	700004	700038
SC1283	Corallococcus sp. EGB chromosome, complete genome	TTGTCCGATTCAGATCCAGATTCAATTGGGAAAC	34	C	700076	700109
SC1284	Corallococcus sp. EGB chromosome, complete genome	ACCACCGCCACCTGGACGTCTCGTCGATCCGGAT	34	C	700147	700180
SC1285	Corallococcus sp. EGB chromosome, complete genome	TCGATGACCGCCGACATCTCACGGAAGGCCACGACG	36	C	700218	700253
SC1286	Corallococcus sp. EGB chromosome, complete genome	ACGAAGGCGCAGGAAGCGCTCGTGGCCGAGTACAT	35	C	700291	700325
SC1287	Corallococcus sp. EGB chromosome, complete genome	CAGTTCGGGGCGGGACCGGGCTACCCGACCTA	32	C	700363	700394
SC1288	Corallococcus sp. EGB chromosome, complete genome	ACGCGCAACGGCCAGAACCTGGTCTTCATCACCGCCGA	38	C	700432	700469
SC1289	Corallococcus sp. EGB chromosome, complete genome	CGCGTCAGGCCGCGCCCCTCGTCGCCGGAGGA	32	C	700507	700538
SC1290	Corallococcus sp. EGB chromosome, complete genome	GTACCCGGTGCGGATCTTATAGAGGCCCCGAAT	33	C	700576	700608
SC1291	Corallococcus sp. EGB chromosome, complete genome	CTCGTTTCGTGGCGCAAAGGGGACCGGCGTCTCGTT	36	C	700646	700681
SC1292	Corallococcus sp. EGB chromosome, complete genome	ATCTGCATGGTGCCCCCAGGTGCAACGCGGCGGA	34	C	700719	700752
SC1293	Corallococcus sp. EGB chromosome, complete genome	TACCCGCGCCTGGAGAAGTCGCGGCGCCGGTTGGT	35	C	700790	700824
SC1294	Corallococcus sp. EGB chromosome, complete genome	TCCTCGAAGCGGCGGAGGGCTTCACAGGTGACGCAAGGT	39	C	700862	700900
SC1295	Corallococcus sp. EGB chromosome, complete genome	GGCTGGGCCCTCCAGCAGATGCGCGCGGGCCGGAC	35	C	700938	700972
SC1296	Corallococcus sp. EGB chromosome, complete genome	ATCGTGGCATCGCCCGACGCGCGCAGATCCTTC	33	C	701010	701042
SC1297	Corallococcus sp. EGB chromosome, complete genome	ATGTGCCGCTTGCGCTGTGTCATCCGCGGCGGTTC	35	C	701080	701114
SC1298	Corallococcus sp. EGB chromosome, complete genome	CGCGAGATGCTCAGCGACCGCGACGGGCTGGTGC	34	C	701152	701185
SC1299	Corallococcus sp. EGB chromosome, complete genome	AACCTCGCCAACCCGGATGCCCCGCCGAGCGCG	33	C	701223	701255
SC1300	Corallococcus sp. EGB chromosome, complete genome	CATCACGTCCACCACGCGCTGAAAGGCCCGGTCCGGA	37	C	701293	701329
SC1301	Corallococcus sp. EGB chromosome, complete genome	CGGCGCGTCCAGGCGGAGCGTGATGCGGCCCGC	33	C	701367	701399
SC1302	Corallococcus sp. EGB chromosome, complete genome	AAGGACGTCAGGAAGTGACAGGTCGTGCGCGGTT	34	C	701437	701470
SC1303	Corallococcus sp. EGB chromosome, complete genome	CAGCGCCTGCCGGAGGTAGACGGCGAGGTCGAGC	34	C	701508	701541
SC1304	Corallococcus sp. EGB chromosome, complete genome	ACGTGCACCAGGTGGTTGACGCCCGGCGCAGGGAG	35	C	701579	701613
SC1305	Corallococcus sp. EGB chromosome, complete genome	ACGAGCCCCGCACCCTTGTTCGCGCCTCCCGGGGGC	36	C	701651	701686
SC1306	Myxococcus xanthus DZ2 chromosome, complete genome	GGGCCCGAACACGCGGCGAGAGCCAGCGCCATC	33	C	697748	697780
SC1307	Myxococcus xanthus DZ2 chromosome, complete genome	GCTGGCACACGGGCGAGCCGGAACAGCTCCAGC	33	C	697818	697850
SC1308	Myxococcus xanthus DZ2 chromosome, complete genome	CGGATGGTCCACAGGACCACCTGGCGATCATCGT	34	C	697888	697921
SC1309	Myxococcus xanthus DZ2 chromosome, complete genome	CGAAGGGTTGAAGGCCACGAGTGCGAGTGGCAGG	34	C	697959	697992
SC1310	Myxococcus xanthus DZ2 chromosome, complete genome	CACGCAGGCCCAAGCGCAGCTCCATGCGCAGATCGCG	37	C	698030	698066
SC1311	Myxococcus xanthus DZ2 chromosome, complete genome	CGGGCAGGTGCTGTGGACCGCGTTGGTGGCTGTCGA	36	C	698104	698139
SC1312	Myxococcus xanthus DZ2 chromosome, complete genome	CAAGCTGTGACAGCGGTGTGACAGCGGATTCT	32	C	698177	698208
SC1313	Myxococcus xanthus DZ2 chromosome, complete genome	AACAACTACCTCGGGAACATGGATGGCACGGTCAA	35	C	698246	698280
SC1314	Myxococcus xanthus DZ2 chromosome, complete genome	GAGGAGGGGCTGCGCAGGGCCCTGAAGTCTGAC	33	C	698318	698350
SC1315	Myxococcus xanthus DZ2 chromosome, complete genome	GCGTCCGGGCCCGCCTGGAGAACCACGGGGCATT	34	C	698388	698421
SC1316	Myxococcus xanthus DZ2 chromosome, complete genome	ATCCCCTCCTGTCCCATCCTCCCCACCACCAG	32	C	698459	698490
SC1317	Myxococcus xanthus DZ2 chromosome, complete genome	AGCGAGCTGGGACTCCAACTCCCGAACGCGGGA	33	C	698528	698560
SC1318	Myxococcus xanthus DZ2 chromosome, complete genome	CAGCGCGGCCGTCTGCGCTGGTGCTCCGGAGGGC	34	C	698598	698631
SC1319	Myxococcus xanthus DZ2 chromosome, complete genome	CGTGCATATTCACCGGCACCCCATCTGTCCCCTT	34	C	698669	698702
SC1320	Myxococcus xanthus DZ2 chromosome, complete genome	CGTGCATATTCACCGGCACCCCATCTGTCCCCTT	34	C	698740	698773
SC1321	Myxococcus xanthus DZ2 chromosome, complete genome	TGCACCGCCTCCTGCGAGGCTGCCGCGCAGCAG	33	C	698811	698843
SC1322	Myxococcus xanthus DZ2 chromosome, complete genome	TCCTCGCGAGTCGTAGCACCTGGGCGGCTCGCGCG	35	C	698881	698915
SC1323	Myxococcus xanthus DZ2 chromosome, complete genome	AGCACCCAGCGGATGCCCTGGGCGAGCTCCTCTTCG	36	C	698953	698988
SC1324	Myxococcus xanthus DZ2 chromosome, complete genome	ATAGACGTCGTAGGACTGGGCGAGCGCGGGGGC	33	C	699026	699058
SC1325	Myxococcus xanthus DZ2 chromosome, complete genome	TTCGAGCCGTCGGTTGTGGGGGACCTGTTCGGGC	34	C	699096	699129
SC1326	Myxococcus xanthus DZ2 chromosome, complete genome	TTGATCGAGCAGCTCAACGGGAAGAGCACGATC	33	C	699167	699199
SC1327	Myxococcus xanthus DZ2 chromosome, complete genome	CGCCCCAGCTTGCAGGCCGAGGAGCCGCAGTGC	33	C	699237	699269
SC1328	Myxococcus xanthus DZ2 chromosome, complete genome	GGAGAGCAGATGCGCGGCTGGTCCCTCATGGTG	33	C	699307	699339
SC1329	Myxococcus xanthus DZ2 chromosome, complete genome	GCAATCTGACGGTGAAGCCTGGCGCCGAGCTC	32	C	699377	699408
SC1330	Myxococcus xanthus DZ2 chromosome, complete genome	CCATCCGAACCGACACCTACCACCTGACGTGCAAA	35	C	699446	699480
SC1331	Myxococcus xanthus DZ2 chromosome, complete genome	CTGATCGAGCAGCTCAACGGGAAGAGCACGATC	33	C	699518	699550
SC1332	Myxococcus xanthus DZ2 chromosome, complete genome	CGTCCCACGGCAAGCCCGTCCCAGTGGCGCGTA	33	C	699588	699620
SC1333	Myxococcus xanthus DZ2 chromosome, complete genome	TCCCCAGCAGAGGCTCTTGAGGCCGCCTACGTG	33	C	699658	699690
SC1334	Myxococcus xanthus DZ2 chromosome, complete genome	TCCACGTCGCTGGGCTTGGGCCAGCCCGGGAGCTG	35	C	699728	699762
SC1335	Myxococcus xanthus DZ2 chromosome, complete genome	GACGCAATCCGCGTCGATTCGTCCAAGAGGAGG	33	C	699800	699832
SC1336	Myxococcus xanthus DZ2 chromosome, complete genome	TGCACCACGGGGATGCCGAGCGCCGCCACCCGAGC	35	C	699870	699904
SC1337	Myxococcus xanthus DZ2 chromosome, complete genome	GGGACGGTCCACTTCTTCGAGCCCCAAGTCTACGG	35	C	699942	699976
SC1338	Myxococcus xanthus DZ2 chromosome, complete genome	ATCGCCGTAGATGGTCGCCAGGGGCCCGGCGCA	33	C	700014	700046
SC1339	Myxococcus xanthus DZ2 chromosome, complete genome	TTGATGCCGACCCAGCAGACCGCGCAGCGCTCA	33	C	700084	700116
SC1340	Myxococcus xanthus DZ2 chromosome, complete genome	GAGTGGCCCGGGAGGGACGGCGTGGCTGACTGG	33	C	700154	700186
SC1341	Myxococcus xanthus DZ2 chromosome, complete genome	TCCAGCCCGCGCAGACGGCGGGCAACGTCCGCA	33	C	700224	700256
SC1342	Myxococcus xanthus DZ2 chromosome, complete genome	ATGAGTCGCTGGCGCACCACATCCATGTCGCGCG	34	C	700294	700327
SC1343	Myxococcus xanthus DZ2 chromosome, complete genome	CCAGGGGTCGGAGCACACCCACGACAATCCAGCC	34	C	700365	700398
SC1344	Myxococcus xanthus DZ2 chromosome, complete genome	ATGGAGCGCGGACAGGTTCAGCTTGAAGCCCTTG	34	C	700436	700469
SC1345	Myxococcus xanthus DZ2 chromosome, complete genome	TGAACCCGCCCACGGGCGTCTGCTGCTCGCCACACGCGC	39	C	700507	700545
SC1346	Myxococcus xanthus DZ2 chromosome, complete genome	CCGATTCCTGTCGCACTCCGATGGCCGATTCCGT	34	C	700583	700616
SC1347	Myxococcus xanthus DZ2 chromosome, complete genome	GTAAAGCGAGGACAACAGCGCCACCTGGATGCG	33	C	700654	700686
SC1348	Myxococcus xanthus DZ2 chromosome, complete genome	CGCGAAGATCGCCTGCTAGACGAAGGTTGCCGG	33	C	700724	700756
SC1349	Myxococcus xanthus DZ2 chromosome, complete genome	TGTCCGTCGACGTCGAGCGCTTCGAACGTCACGTT	35	C	700794	700828
SC1350	Myxococcus xanthus DZ2 chromosome, complete genome	AGCATTCACCCGGCTGCTGTCACGGTCGTGTGGA	34	C	700866	700899
SC1351	Myxococcus xanthus DZ2 chromosome, complete genome	TGGTCGCTGATGCTTGCGCCGAGCGCGGAGAAC	33	C	700937	700969
SC1352	Myxococcus xanthus DZ2 chromosome, complete genome	ACGTCCAGGTTGCTACGGTCGGTGATGGCGGCCT	34	C	701007	701040
SC1353	Myxococcus xanthus DZ2 chromosome, complete genome	TTGTAGACGAGGTATGCGGCGGCGGCGAGCGCA	33	C	701078	701110
SC1354	Myxococcus xanthus DZ2 chromosome, complete genome	GTCGCAGATCACCAAGTCTGCTTCGGGCGGCTTC	34	C	701148	701181
SC1355	Myxococcus xanthus DZ2 chromosome, complete genome	TCATTCGCCTCGCCGGCCTTCTGGGCCTTGTC	32	C	701219	701250
SC1356	Myxococcus xanthus DZ2 chromosome, complete genome	ATGATGCTCGTGGACAAGGACCCGGCCGCCAGCGG	35	C	701288	701322
SC1357	Myxococcus xanthus DZ2 chromosome, complete genome	GTCAGTGCGCACCGCAACGGCCTGGCGCCACAGC	34	C	701360	701393
SC1358	Myxococcus xanthus DZ2 chromosome, complete genome	CGTGCAGTCTCAAACCAGTCTTTGCCCGACCGGATA	36	C	701431	701466
SC1359	Myxococcus xanthus DZ2 chromosome, complete genome	CTGAACGCCGCCGCCGGCGTGCTGTTTTCGAGGT	34	C	701504	701537
SC1360	Myxococcus xanthus DZ2 chromosome, complete genome	TCACCCAGCAACGTGGGGGAGTACCGGAGGG	31	C	701575	701605
SC1361	Myxococcus xanthus DZ2 chromosome, complete genome	ACCGCTGACTCCGTGGACCTCGCGTACCTGGGCCA	35	C	701643	701677
SC1362	Myxococcus xanthus DZ2 chromosome, complete genome	CGCGAGGCGCACCGGGTGGTGGACGGGTGGGCG	33	C	701715	701747
SC1363	Sorangium cellulosum strain So0157-18 scaffold124, whole genome shotgun sequence	AGTAAATTGGCGAAGTGAATGGACTCGTGACCCGTCCAA	39	C	2199	2237
SC1364	Sorangium cellulosum strain So0157-18 scaffold124, whole genome shotgun sequence	CTGACCCTGTTGTTCTGCGTCTTCCCACCATGCTTGATCCCT	42	C	2275	2316
SC1365	Sorangium cellulosum strain So0157-18 scaffold124, whole genome shotgun sequence	AGGAATTGTCCATTTCTTCTTCTTCGAGTTTATCCGC	37	C	2354	2390
SC1366	Sorangium cellulosum strain So0157-18 scaffold124, whole genome shotgun sequence	GCGAGCTAGCCGATGGGCTGCTCGTCGTCCTTCTCCTCGGG	41	C	2428	2468
SC1367	Sorangium cellulosum strain So0157-18 scaffold124, whole genome shotgun sequence	GCTCCAAGCCCTGTAGCGACACGGAGCGACACGGGCTTTGTCATCGT	47	C	2506	2552
SC1368	Sorangium cellulosum strain So0157-18 scaffold124, whole genome shotgun sequence	TTTTGCGAACCGTTCTGTACTCTCACATCCATGATTA	37	C	2590	2626
SC1369	Sorangium cellulosum strain So0157-18 scaffold124, whole genome shotgun sequence	AGGCCGATTACCGCGATGATGAACACCACGGCAAAAA	37	C	2664	2700
SC1370	Sorangium cellulosum strain So0157-18 scaffold124, whole genome shotgun sequence	AGGCTTCGACGACCTCCCGGAGGAGCGCCTTGTTCT	36	C	2738	2773
SC1371	Sorangium cellulosum strain So0157-18 scaffold124, whole genome shotgun sequence	AAGAGCTGCTGCCGCACTTCCAGGCTACGAATTCCTCGC	39	C	2811	2849
SC1372	Sorangium cellulosum strain So0157-18 scaffold124, whole genome shotgun sequence	AGGTGTACGTAGCCAATGCTGATTTTCGGGTCGTTG	36	C	2887	2922
SC1373	Sorangium cellulosum strain So0157-18 scaffold124, whole genome shotgun sequence	AAGAAGAGCACTGCCGTCGCCAGTCCGCTTGACGGCCT	38	C	2960	2997
SC1374	Sorangium cellulosum strain So0157-18 scaffold124, whole genome shotgun sequence	CAGGCAAAGCGCCTCTTGCGGCTTGTGTTCGTCGT	35	C	3035	3069
SC1375	Sorangium cellulosum strain So0157-18 scaffold124, whole genome shotgun sequence	AGCACATCATGTCGTTGAGCTGCGGGGCCTCGGCCTCGCCG	41	C	3107	3147
SC1376	Sorangium cellulosum strain So0157-18 scaffold124, whole genome shotgun sequence	AACTCCTTGAACCCGCTCAGCCCGACGCTCACGACG	36	C	3185	3220
SC1377	Sorangium cellulosum strain So0157-18 scaffold124, whole genome shotgun sequence	GGGGAATTCCGCGGAGATAGATACGTGCCGCGGCCCACGT	40	C	3258	3297
SC1378	Sorangium cellulosum strain So0157-18 scaffold124, whole genome shotgun sequence	AGTAAAGCGTGCCGTACTTTTCGCACTTCCCTGCAGACAGTG	42	C	3335	3376
SC1379	Sorangium cellulosum strain So0157-18 scaffold124, whole genome shotgun sequence	AGGTCTACTTTGGTGGGATAAGCGTATGTTGATGAGGA	38	C	3414	3451
SC1380	Sorangium cellulosum strain So0157-18 scaffold124, whole genome shotgun sequence	GGGCTGCATAGTGCCCAGGGAGCGCCCGGCCTCCTCTG	38	C	3489	3526
SC1381	Sorangium cellulosum strain So0157-18 scaffold124, whole genome shotgun sequence	TGCTCAAAGGGCATTGAAACCGTATGGCAGATCTGGATGTTCGACAGGTTCATGGGG	57	C	3564	3620
SC1382	Sorangium cellulosum strain So0157-18 scaffold124, whole genome shotgun sequence	AACTCGCACGTGGGCTCTTTCGTGCCCATCATTTGCC	37	C	3658	3694
SC1383	Sorangium cellulosum strain So0157-18 scaffold124, whole genome shotgun sequence	CAGAAGGTATTGCACGTGCGCAAATCCGATTCGTCGA	37	C	3732	3768
SC1384	Sorangium cellulosum strain So0157-18 scaffold124, whole genome shotgun sequence	AGGGATCATGTTCAGGCGGCCGTTGTTCACGCTGCACG	38	C	3806	3843
SC1385	Sorangium cellulosum strain So0157-18 scaffold124, whole genome shotgun sequence	CCGAACAGGGCGGGCACGGGATCCGGGTCGTCGACGTT	38	C	3881	3918
SC1386	Sorangium cellulosum strain So0157-18 scaffold124, whole genome shotgun sequence	TCGATCTCGGTGAGCTTGGGTTCGTGGTGCATGTGAATCTG	41	C	3956	3996
SC1387	Sorangium cellulosum strain So0157-18 scaffold124, whole genome shotgun sequence	GCGCATTCGACGATGCTCAGAGCGTCTACGCAATCGGCGGA	41	C	4034	4074
SC1388	Sorangium cellulosum strain So0157-18 scaffold124, whole genome shotgun sequence	GCGTTGCGCTTGCAGATCTGGATGGACTTCGACTGGGAG	39	C	4112	4150
SC1389	Sorangium cellulosum strain So0157-18 scaffold124, whole genome shotgun sequence	AGGATGCCGATCATCAAGAGGGTGACCTCCTCGACTG	37	C	4188	4224
SC1390	MAG TPA_asm: Haliangium ochraceum isolate BE2012_68_85 Afr_mines_BE2012_24_length_201149_cov_39_770421, whole genome shotgun sequence	TTGTAGCAGTTGGAAGTGCTGATGGTGCCACAG	33	C	80293	80325
SC1391	MAG TPA_asm: Haliangium ochraceum isolate BE2012_68_85 Afr_mines_BE2012_24_length_201149_cov_39_770421, whole genome shotgun sequence	TTTCTTTCATTTTCCCCTCCTTTTTCAGCGTATCAAAT	38	C	80361	80398
SC1392	MAG TPA_asm: Haliangium ochraceum isolate BE2012_68_85 Afr_mines_BE2012_24_length_201149_cov_39_770421, whole genome shotgun sequence	TCTACTTCGATCTTGTCGAGTTCAGCTTTTACCGA	35	C	80434	80468
SC1393	MAG TPA_asm: Haliangium ochraceum isolate BE2012_68_85 Afr_mines_BE2012_24_length_201149_cov_39_770421, whole genome shotgun sequence	TTTTCTTCTCTTCTCCCGCAGCTGTTTTCTCT	32	C	80504	80535
SC1394	MAG TPA_asm: Haliangium ochraceum isolate BE2012_68_85 Afr_mines_BE2012_24_length_201149_cov_39_770421, whole genome shotgun sequence	AAGAGCGAACATTGCCCCCTTTGTGTACTCAAT	33	C	80571	80603
SC1395	MAG TPA_asm: Haliangium ochraceum isolate BE2012_68_85 Afr_mines_BE2012_24_length_201149_cov_39_770421, whole genome shotgun sequence	TCCCAACTTTGAACCGTCAGTGGCTTTGTTTTGAT	35	C	80639	80673
SC1396	MAG TPA_asm: Haliangium ochraceum isolate BE2012_68_85 Afr_mines_BE2012_24_length_201149_cov_39_770421, whole genome shotgun sequence	TCTTCCGGCTTCTCATAGGTCGTCACCATGTCCAG	35	C	80709	80743
SC1397	MAG TPA_asm: Haliangium ochraceum isolate BE2012_68_85 Afr_mines_BE2012_24_length_201149_cov_39_770421, whole genome shotgun sequence	AGTCACCACCTTGTTGTAATAGCCAATAATTACTG	35	C	80779	80813
SC1398	MAG TPA_asm: Haliangium ochraceum isolate BE2012_68_85 Afr_mines_BE2012_24_length_201149_cov_39_770421, whole genome shotgun sequence	ATTTTCGTTGCCAACGCCGGATTCGCCTGGAT	32	C	80849	80880
SC1399	MAG TPA_asm: Haliangium ochraceum isolate BE2012_68_85 Afr_mines_BE2012_24_length_201149_cov_39_770421, whole genome shotgun sequence	TCGTGAATGTTGAAGCCCGCCATAAATTCGTCCCAG	36	C	80916	80951
SC1400	MAG TPA_asm: Haliangium ochraceum isolate BE2012_68_85 Afr_mines_BE2012_24_length_201149_cov_39_770421, whole genome shotgun sequence	TCCTGACGCCAGCTGAGTTCGCGCAGATTGTTGAT	35	C	80987	81021
SC1401	MAG TPA_asm: Haliangium ochraceum isolate BE2012_68_85 Afr_mines_BE2012_24_length_201149_cov_39_770421, whole genome shotgun sequence	CTCATCACCCCGTCGAAACCGTGACGGACCCGAAAA	36	C	81057	81092
SC1402	MAG TPA_asm: Haliangium ochraceum isolate BE2012_68_85 Afr_mines_BE2012_24_length_201149_cov_39_770421, whole genome shotgun sequence	TTTTTGCGTGCCTTTCGGCTCCGCAAATGGAGTGGA	36	C	81128	81163
SC1403	MAG TPA_asm: Haliangium ochraceum isolate BE2012_68_85 Afr_mines_BE2012_24_length_201149_cov_39_770421, whole genome shotgun sequence	GTGTTGTTCTTCGCCACACATGCTCCCGCTCTTATCGA	38	C	81199	81236
SC1404	MAG TPA_asm: Haliangium ochraceum isolate BE2012_68_85 Afr_mines_BE2012_24_length_201149_cov_39_770421, whole genome shotgun sequence	TTGCTGAAGGTCTGGACGAGTTTGGCCTTCGCCGCGG	37	C	81272	81308
SC1405	MAG TPA_asm: Haliangium ochraceum isolate BE2012_68_85 Afr_mines_BE2012_24_length_201149_cov_39_770421, whole genome shotgun sequence	TTGAAACAAGATGTTTTCCATTCCTGGTTTTTGATT	36	C	81344	81379
SC1406	MAG TPA_asm: Haliangium ochraceum isolate BE2012_68_85 Afr_mines_BE2012_24_length_201149_cov_39_770421, whole genome shotgun sequence	CAGAGAAAACATCGCCAACGGTTCGCCGCCAAAA	34	C	81415	81448
SC1407	MAG TPA_asm: Haliangium ochraceum isolate BE2012_68_85 Afr_mines_BE2012_24_length_201149_cov_39_770421, whole genome shotgun sequence	AAAACCGTTTCACGGAGCGGAATTTACCTAATGAC	35	C	81484	81518
SC1408	MAG TPA_asm: Haliangium ochraceum isolate BE2012_68_85 Afr_mines_BE2012_24_length_201149_cov_39_770421, whole genome shotgun sequence	AACTTGCTGGCGATCATCAGAGACGAAGGCTGGATG	36	C	81554	81589
SC1409	MAG TPA_asm: Haliangium ochraceum isolate BE2012_68_85 Afr_mines_BE2012_24_length_201149_cov_39_770421, whole genome shotgun sequence	TTCCGTAGTAAAATCCAGGTTCGACGCCTGCGAAC	35	C	81625	81659
SC1410	MAG TPA_asm: Haliangium ochraceum isolate BE2012_68_85 Afr_mines_BE2012_24_length_201149_cov_39_770421, whole genome shotgun sequence	GAGCCAACGGCATTGTCATTGAGTTAATGGCAA	33	C	81695	81727
SC1411	MAG TPA_asm: Haliangium ochraceum isolate BE2012_68_85 Afr_mines_BE2012_24_length_201149_cov_39_770421, whole genome shotgun sequence	CAGTATCCATCCAAGGATTGAGAGGAGTGCTACGCAT	37	C	81763	81799
SC1412	MAG TPA_asm: Haliangium ochraceum isolate BE2012_68_85 Afr_mines_BE2012_24_length_201149_cov_39_770421, whole genome shotgun sequence	TGTTGTTCCGCTTGCACGGTGGAAATGTCGTTCCG	35	C	81835	81869
SC1413	MAG TPA_asm: Haliangium ochraceum isolate BE2012_68_85 Afr_mines_BE2012_24_length_201149_cov_39_770421, whole genome shotgun sequence	AAAAATTTCAGCCGCGTCCTGCACACCGTTATCGTT	36	C	81905	81940
SC1414	MAG TPA_asm: Haliangium ochraceum isolate BE2012_68_85 Afr_mines_BE2012_24_length_201149_cov_39_770421, whole genome shotgun sequence	ACCTGTTCTCGGCACAGGACCAAACACCGGCTTCTT	36	C	81976	82011
SC1415	MAG TPA_asm: Haliangium ochraceum isolate BE2012_68_85 Afr_mines_BE2012_24_length_201149_cov_39_770421, whole genome shotgun sequence	TCCCTTGTCGGCCAAAAAAAATAAATTAGCTTTC	34	C	82047	82080
SC1416	Myxococcus xanthus DZ2 contig_000006, whole genome shotgun sequence	CGCGAGGCGCACCGGGTGGTGGACGGGTGGGCG	33	C	294015	294047
SC1417	Myxococcus xanthus DZ2 contig_000006, whole genome shotgun sequence	ACCGCTGACTCCGTGGACCTCGCGTACCTGGGCCA	35	C	294085	294119
SC1418	Myxococcus xanthus DZ2 contig_000006, whole genome shotgun sequence	TCACCCAGCAACGTGGGGGAGTACCGGAGGG	31	C	294157	294187
SC1419	Myxococcus xanthus DZ2 contig_000006, whole genome shotgun sequence	CTGAACGCCGCCGCCGGCGTGCTGTTTTCGAGGT	34	C	294225	294258
SC1420	Myxococcus xanthus DZ2 contig_000006, whole genome shotgun sequence	CGTGCAGTCTCAAACCAGTCTTTGCCCGACCGGATA	36	C	294296	294331
SC1421	Myxococcus xanthus DZ2 contig_000006, whole genome shotgun sequence	GTCAGTGCGCACCGCAACGGCCTGGCGCCACAGC	34	C	294369	294402
SC1422	Myxococcus xanthus DZ2 contig_000006, whole genome shotgun sequence	ATGATGCTCGTGGACAAGGACCCGGCCGCCAGCGG	35	C	294440	294474
SC1423	Myxococcus xanthus DZ2 contig_000006, whole genome shotgun sequence	TCATTCGCCTCGCCGGCCTTCTGGGCCTTGTC	32	C	294512	294543
SC1424	Myxococcus xanthus DZ2 contig_000006, whole genome shotgun sequence	GTCGCAGATCACCAAGTCTGCTTCGGGCGGCTTC	34	C	294581	294614
SC1425	Myxococcus xanthus DZF1 contig_000014, whole genome shotgun sequence	GCGTCCGGGCCCGCCTGGAGAACCACGGGGCATT	34	C	39	72
SC1426	Myxococcus xanthus DZF1 contig_000014, whole genome shotgun sequence	GAGGAGGGGCTGCGCAGGGCCCTGAAGTCTGAC	33	C	110	142
SC1427	Myxococcus xanthus DZF1 contig_000014, whole genome shotgun sequence	AACAACTACCTCGGGAACATGGATGGCACGGTCAA	35	C	180	214
SC1428	Myxococcus xanthus DZF1 contig_000014, whole genome shotgun sequence	CAAGCTGTGACAGCGGTGTGACAGCGGATTCT	32	C	252	283
SC1429	Myxococcus xanthus DZF1 contig_000014, whole genome shotgun sequence	CGGGCAGGTGCTGTGGACCGCGTTGGTGGCTGTCGA	36	C	321	356
SC1430	Chondromyces apiculatus DSM 436 contig24, whole genome shotgun sequence	TCGGCGATTCGGTTGAAGTCGTCGCGAGCCTCAT	34	C	6267	6300
SC1431	Chondromyces apiculatus DSM 436 contig24, whole genome shotgun sequence	GTGCGGTGCACCAGGCGCAGGCGCCCGTGAGCCT	34	C	6338	6371
SC1432	Chondromyces apiculatus DSM 436 contig24, whole genome shotgun sequence	GGGAGCTGCGGCCGCTCCTCGTCATCCACGCCGG	34	C	6409	6442
SC1433	Chondromyces apiculatus DSM 436 contig24, whole genome shotgun sequence	GGTTGAGCAGGCGTGACGCCCATGGACGCTACAC	34	C	6480	6513
SC1434	Chondromyces apiculatus DSM 436 contig24, whole genome shotgun sequence	CGGCGGTGTGCCGCGCAGGGAGCGAACAAGACGGT	35	C	6551	6585
SC1435	Chondromyces apiculatus DSM 436 contig24, whole genome shotgun sequence	CCCGTCGCAGAGACTCCGCCATCTCTGCAAGCTCA	35	C	6623	6657
SC1436	Chondromyces apiculatus DSM 436 contig24, whole genome shotgun sequence	CTGACGGTGCCGAAACGTCCCCTCTGCCCAACCGC	35	C	6695	6729
SC1437	Chondromyces apiculatus DSM 436 contig24, whole genome shotgun sequence	TTCCGCTGGAACTCGGTCGCGTTGTACCAGCTCAT	35	C	6767	6801
SC1438	Chondromyces apiculatus DSM 436 contig24, whole genome shotgun sequence	GCTCACGAGGTGGCGAAGTATGACCGGCTCTCCAT	35	C	6839	6873
SC1439	Chondromyces apiculatus DSM 436 contig24, whole genome shotgun sequence	TGGGAGGCCGACACCGAGCCGGACACCCCAACGG	34	C	6911	6944
SC1440	Chondromyces apiculatus DSM 436 contig24, whole genome shotgun sequence	AGCAACGCCAACGTCCACGCGTCCATCCGTGCGG	34	C	6982	7015
SC1441	Chondromyces apiculatus DSM 436 contig24, whole genome shotgun sequence	ATGTGCGCCGGCACGTCGATGCCCACCTGGAGGG	34	C	7053	7086
SC1442	Chondromyces apiculatus DSM 436 contig24, whole genome shotgun sequence	ATTGCCTGCACGCTCACTGTCAGCGGCGCACGC	33	C	7124	7156
SC1443	Chondromyces apiculatus DSM 436 contig24, whole genome shotgun sequence	ACGCCGATCCTCCCTACGGCGTCCGGGAGCGCAC	34	C	7194	7227
SC1444	Chondromyces apiculatus DSM 436 contig24, whole genome shotgun sequence	AGCACGGCGGTTGGCGAGTCGGGCTCAGTGTCGG	34	C	7265	7298
SC1445	Chondromyces apiculatus DSM 436 contig24, whole genome shotgun sequence	AACGATCCGCAAGCGCCTGCTTAAGCACGGCAAC	34	C	7336	7369
SC1446	Chondromyces apiculatus DSM 436 contig24, whole genome shotgun sequence	TCCGAGGTGCCACCTGTCGAAGCTGCCTGTGGCAT	35	C	7407	7441
SC1447	Chondromyces apiculatus DSM 436 contig24, whole genome shotgun sequence	TCGGGCCCATGCAATGGGTAGCGCGGGCGCGGCTG	35	C	7479	7513
SC1448	Chondromyces apiculatus DSM 436 contig24, whole genome shotgun sequence	CCGAGGGCCTGTGAGTGCGACACCGATCACGGG	33	C	7551	7583
SC1449	Chondromyces apiculatus DSM 436 contig24, whole genome shotgun sequence	TGGTGCATGTAGCCCTCCGTGCCGTCCTTCTGGC	34	C	7621	7654
SC1450	Chondromyces apiculatus DSM 436 contig24, whole genome shotgun sequence	CTGCTGCTCTTCGGCAGCCGCCATGGGCGCGGCG	34	C	7692	7725
SC1451	Chondromyces apiculatus DSM 436 contig24, whole genome shotgun sequence	ACCTCAAGACCGTTCGCCATGTCTCAGCCCTCCTG	35	C	7763	7797
SC1452	Chondromyces apiculatus DSM 436 contig24, whole genome shotgun sequence	AGCGGCGGCTAGAGATCGCGCTCAACGCGCCGAAG	35	C	7835	7869
SC1453	Chondromyces apiculatus DSM 436 contig24, whole genome shotgun sequence	CGGGACCTGGTGCCGGTGACCGAACGCCACGCGGC	35	C	7907	7941
SC1454	Chondromyces apiculatus DSM 436 contig24, whole genome shotgun sequence	GTCGCGTTGCCGGTGACCTCGGCCTCGAAGAGGA	34	C	7979	8012
SC1455	Chondromyces apiculatus DSM 436 contig24, whole genome shotgun sequence	TGGAGTTGGCCAACGCCAAGGAGGCGGACGTCGC	34	C	8050	8083
SC1456	Chondromyces apiculatus DSM 436 contig24, whole genome shotgun sequence	GGCAAGACCCGCACGGCGGCCGAATTCGTCGCCGA	35	C	8121	8155
SC1457	Chondromyces apiculatus DSM 436 contig24, whole genome shotgun sequence	CCGCAGAAGGGGGCGACGACATTGCACCAGGGCGG	35	C	8193	8227
SC1458	Chondromyces apiculatus DSM 436 contig24, whole genome shotgun sequence	TCGATCGCCGCGCCCCACCGCGGCGGGACGTCGC	34	C	8265	8298
SC1459	Chondromyces apiculatus DSM 436 contig24, whole genome shotgun sequence	TTGAGCCTCTCGGGGCAGGCCATCCAGTCCTACGA	35	C	8336	8370
SC1460	Chondromyces apiculatus DSM 436 contig24, whole genome shotgun sequence	ACGCACGCCGAGACGGACCGTCAGCGAAGGCGA	33	C	8408	8440
SC1461	Chondromyces apiculatus DSM 436 contig24, whole genome shotgun sequence	GCGTCGCGCGCCGTGATCTGCTGCTGGAGGGCCTT	35	C	8478	8512
SC1462	Chondromyces apiculatus DSM 436 contig24, whole genome shotgun sequence	GCACGTCCCCAGGTCCACCTGCTGGACCCGCGCT	34	C	8550	8583
SC1463	Chondromyces apiculatus DSM 436 contig24, whole genome shotgun sequence	CCGAGACCGCCGGTGGTCCGCACGTTGCGCCGGAT	35	C	8621	8655
SC1464	Chondromyces apiculatus DSM 436 contig24, whole genome shotgun sequence	TCCTCGCCTTCGCTCACAGGAACAGGAACGCTGT	34	C	8693	8726
SC1465	Chondromyces apiculatus DSM 436 contig24, whole genome shotgun sequence	GTTGTGCGGTAGGTGGCGAGCGAGCGCGGATCGA	34	C	8764	8797
SC1466	Chondromyces apiculatus DSM 436 contig24, whole genome shotgun sequence	TCCAAGAGCCCCGCGCCGCTGCAGCTCTGACTC	33	C	8835	8867
SC1467	Chondromyces apiculatus DSM 436 contig24, whole genome shotgun sequence	AACACGCGGAACCAAATGTCCTGGGTGTCCACCGG	35	C	8905	8939
SC1468	Chondromyces apiculatus DSM 436 contig24, whole genome shotgun sequence	AGCCTGGCCACGAACGAGTCGTGGGTCGACCCGA	34	C	8977	9010
SC1469	Chondromyces apiculatus DSM 436 contig24, whole genome shotgun sequence	GCGAGCACCCCCCGACAGAACGGATCAATCTCCAC	35	C	9048	9082
SC1470	Chondromyces apiculatus DSM 436 contig24, whole genome shotgun sequence	CTTTTCCTTTTGCGTTGACGCGAAGATGATCGA	33	C	9120	9152
SC1471	Chondromyces apiculatus DSM 436 contig24, whole genome shotgun sequence	ATCTTCGTCGGGATTGGCGCCAAAGAGCGCGA	32	C	9190	9221
SC1472	Chondromyces apiculatus DSM 436 contig24, whole genome shotgun sequence	TTGTTCGACGAGGCCGCCGCGAAGAGCGTGATG	33	C	9259	9291
SC1473	Chondromyces apiculatus DSM 436 contig24, whole genome shotgun sequence	ACAAAGTCGTGAACGCCGGAGGCGGGAAGGCCTC	34	C	9329	9362
SC1474	Chondromyces apiculatus DSM 436 contig24, whole genome shotgun sequence	GCCTTGTTGAAGACGGGATGGTCCGTCGCGAACAG	35	C	9400	9434
SC1475	Chondromyces apiculatus DSM 436 contig24, whole genome shotgun sequence	GTGACCATCTTCGGCAGGGTCCTGCCCGGCGTGAC	35	C	9472	9506
SC1476	Chondromyces apiculatus DSM 436 contig24, whole genome shotgun sequence	CCCTTGAGCGCCTCGAACACGTAGTCCTCGATG	33	C	9544	9576
SC1477	Chondromyces apiculatus DSM 436 contig24, whole genome shotgun sequence	TGCATCGAGCAGTACAACCCTGCCCTGCGCACCG	34	C	9614	9647
SC1478	Chondromyces apiculatus DSM 436 contig24, whole genome shotgun sequence	GCCGCGCCCTCCGGGCGGGCCCACGCGTAGCCAA	34	C	9685	9718
SC1479	Chondromyces apiculatus DSM 436 contig24, whole genome shotgun sequence	TCATAATGAGCATTGAGACTGTTGACAAGCGCCGG	35	C	9756	9790
SC1480	Cystobacter ferrugineus strain Cbfe23 Contig_47, whole genome shotgun sequence	AGGGCCCGGCTCAGATGCGCAGGCCGAGCTGGGTCGCC	38	C	483469	483506
SC1481	Cystobacter ferrugineus strain Cbfe23 Contig_47, whole genome shotgun sequence	ACCGGGTTGGCGTCGGCGGGCTCCTGGTACGCG	33	C	483544	483576
SC1482	Cystobacter ferrugineus strain Cbfe23 Contig_47, whole genome shotgun sequence	TGGGATACGCGCTCGTGGGCCCAGCCGTGCGCCACC	36	C	483614	483649
SC1483	Cystobacter ferrugineus strain Cbfe23 Contig_47, whole genome shotgun sequence	GCGCGTGGGAGCGGGCGGTCATGACCGAGCACT	33	C	483687	483719
SC1484	Cystobacter ferrugineus strain Cbfe23 Contig_47, whole genome shotgun sequence	CTCACGGACGTGGACTCCATCACCTGCAAGGTGA	34	C	483757	483790
SC1485	Cystobacter ferrugineus strain Cbfe23 Contig_47, whole genome shotgun sequence	GAGCCCCCATAGGAGTCCGCCAGGCACCCGTGGA	34	C	483828	483861
SC1486	Cystobacter ferrugineus strain Cbfe23 Contig_47, whole genome shotgun sequence	AACGTCATCGAGAACGACTTGAGCGAGGGGCGTTA	35	C	483899	483933
SC1487	Cystobacter ferrugineus strain Cbfe23 Contig_47, whole genome shotgun sequence	TGGAGACGCTCGCCAACTTCAACGTCGCCCTTCGG	35	C	483971	484005
SC1488	Cystobacter ferrugineus strain Cbfe23 Contig_47, whole genome shotgun sequence	GCCGTCTGGAGGAAGCGCATGCGCCGCCCCGCCG	34	C	484043	484076
SC1489	Cystobacter ferrugineus strain Cbfe23 Contig_47, whole genome shotgun sequence	TCCATGGTAGTGGGTACTGCGTGGTTGCGTCCGGGG	36	C	484114	484149
SC1490	Cystobacter ferrugineus strain Cbfe23 Contig_47, whole genome shotgun sequence	ATCGAGAAACAGCGCCAGCGGCGCGAGGAGAGT	33	C	484187	484219
SC1491	Cystobacter ferrugineus strain Cbfe23 Contig_47, whole genome shotgun sequence	CCGGTAGATCTCCGGCAGCCTGCCCACCGCCTGG	34	C	484257	484290
SC1492	Cystobacter ferrugineus strain Cbfe23 Contig_47, whole genome shotgun sequence	GCGCTCTGGCGCTACACGTACAGGCGTCGGCACCC	35	C	484328	484362
SC1493	Cystobacter ferrugineus strain Cbfe23 Contig_47, whole genome shotgun sequence	CGCCAGGTAGCGCCGTGGCATCCACCCGCCCTCGT	35	C	484400	484434
SC1494	Cystobacter ferrugineus strain Cbfe23 Contig_47, whole genome shotgun sequence	CGATGTAGCGGGCCGTCATCCAGGGCCGCTCCGCA	35	C	484472	484506
SC1495	Cystobacter ferrugineus strain Cbfe23 Contig_47, whole genome shotgun sequence	TGGCACTGCCCGGTGCGCTCGGCCAGCAGCTCAT	34	C	484544	484577
SC1496	Cystobacter ferrugineus strain Cbfe23 Contig_47, whole genome shotgun sequence	ACATCGACTCCCGCCCGTGCTCGCCGCCTCGGTGA	35	C	484615	484649
SC1497	Cystobacter ferrugineus strain Cbfe23 Contig_47, whole genome shotgun sequence	GCCATGACGGGCGAGAGAGAGGGAGAGGCGTGCGG	35	C	484687	484721
SC1498	Cystobacter ferrugineus strain Cbfe23 Contig_47, whole genome shotgun sequence	AATCTTCTCGACGGCGCCCTTGCCAAGACTTCCA	34	C	484759	484792
SC1499	Cystobacter ferrugineus strain Cbfe23 Contig_47, whole genome shotgun sequence	TGGTACTTCACCATCAGTACGGTGCCGCCCGAGAGG	36	C	484830	484865
SC1500	Cystobacter ferrugineus strain Cbfe23 Contig_47, whole genome shotgun sequence	AGGGAGTCCTCGTCCGCGAGGTGCGGCGCGTCGCC	35	C	484903	484937
SC1501	Cystobacter ferrugineus strain Cbfe23 Contig_47, whole genome shotgun sequence	GCCACCTGCAACTCGGTGGGCTTCCACGGGCCGCGCA	37	C	484975	485011
SC1502	Cystobacter ferrugineus strain Cbfe23 Contig_47, whole genome shotgun sequence	GGCACCGAAGGGCAATTGGACCCGAGAGGTGGCCA	35	C	485049	485083
SC1503	Cystobacter ferrugineus strain Cbfe23 Contig_47, whole genome shotgun sequence	TCTTCTTCCGTCAACTCCACCTTCCGCCATGCCA	34	C	485121	485154
SC1504	Cystobacter ferrugineus strain Cbfe23 Contig_47, whole genome shotgun sequence	CAGGTGTTGGTGTTGGTGCCGCCCTGCTTGAAG	33	C	485192	485224
SC1505	Cystobacter ferrugineus strain Cbfe23 Contig_47, whole genome shotgun sequence	GACACGTACACGTCGTGGGACTTCGGCTTCGTCCG	35	C	485262	485296
SC1506	Cystobacter ferrugineus strain Cbfe23 Contig_47, whole genome shotgun sequence	GCTTGGGGGGAGTCCCGCTCCAAGCTCTCCCAG	33	C	485334	485366
SC1507	Cystobacter ferrugineus strain Cbfe23 Contig_47, whole genome shotgun sequence	TCCATGAACTCAGCGAAGACTCAGTCCGTAGTCAC	35	C	485404	485438
SC1508	Cystobacter ferrugineus strain Cbfe23 Contig_47, whole genome shotgun sequence	CGCTCGCGCCGCTCCTTGAGCTGCCGCCCTGCTT	34	C	485476	485509
SC1509	Cystobacter ferrugineus strain Cbfe23 Contig_47, whole genome shotgun sequence	ACGAAGACGCGCAGCGTTTCCGGGTTGCCCTTGG	34	C	485547	485580
SC1510	Cystobacter ferrugineus strain Cbfe23 Contig_47, whole genome shotgun sequence	GTTCTCCACGCCGCTGCGCTTCGCGGCGAACTCGA	35	C	485618	485652
SC1511	Cystobacter ferrugineus strain Cbfe23 Contig_47, whole genome shotgun sequence	GCCTGACATGGCCGTGTCGACACTGTTGCACGAC	34	C	485690	485723
SC1512	Cystobacter ferrugineus strain Cbfe23 Contig_47, whole genome shotgun sequence	ACCGTACCGGCGCCCTCCGCGCGCGGGTACACC	33	C	485761	485793
SC1513	Cystobacter ferrugineus strain Cbfe23 Contig_47, whole genome shotgun sequence	CCCGCCAGGGCCGCGAGAAGGGCCGCGCCAAGCA	34	C	485831	485864
SC1514	Cystobacter ferrugineus strain Cbfe23 Contig_47, whole genome shotgun sequence	CTCCAATCGGGGTTGCCTGGTTGCCCGGGTGCGGG	35	C	485902	485936
SC1515	Cystobacter ferrugineus strain Cbfe23 Contig_47, whole genome shotgun sequence	GTCTCGGTGGCGAAGATGCGCGCGCGGCTCGGTGA	35	C	485974	486008
SC1516	Cystobacter ferrugineus strain Cbfe23 Contig_47, whole genome shotgun sequence	CGGTGTGCTCGCGCCAACACGGCGCGGGCGAGCGA	35	C	486046	486080
SC1517	Cystobacter ferrugineus strain Cbfe23 Contig_47, whole genome shotgun sequence	TCGCGGCCGTACCGCTCGAACACCTGGGCGAGCAG	35	C	486118	486152
SC1518	Cystobacter ferrugineus strain Cbfe23 Contig_47, whole genome shotgun sequence	GTCGTCTCGTCAGTCGCCTTGGCGGGTGGCACGG	34	C	486190	486223
SC1519	Cystobacter ferrugineus strain Cbfe23 Contig_47, whole genome shotgun sequence	GGGACTGAAGGGCAGTTGGACCCACGAGGTGGGCA	35	C	486261	486295
SC1520	Cystobacter ferrugineus strain Cbfe23 Contig_47, whole genome shotgun sequence	AGCAAGCCCCTGGTGCCCGCCGCCCTGGTGCCGCTG	36	C	486333	486368
SC1521	Cystobacter ferrugineus strain Cbfe23 Contig_47, whole genome shotgun sequence	GCCAGGGTTGTTGCCGACTATCCCATCTGGGAGAA	35	C	486406	486440
SC1522	Cystobacter ferrugineus strain Cbfe23 Contig_47, whole genome shotgun sequence	CGTAGTCGCCGGGAGCGGTGGCCATCGCGCTCTG	34	C	486478	486511
SC1523	Cystobacter ferrugineus strain Cbfe23 Contig_47, whole genome shotgun sequence	CGACGCCATCCGCCGTCTTCACCAGGCGCGTGTCG	35	C	486549	486583
SC1524	Cystobacter ferrugineus strain Cbfe23 Contig_47, whole genome shotgun sequence	TCGGCCCTGGTCAGCTTCGCGTTCAACGTGGGCA	34	C	486621	486654
SC1525	Cystobacter ferrugineus strain Cbfe23 Contig_47, whole genome shotgun sequence	AAGCGGTGCTTCACCCAATCGCCGGTGTCCTCCAG	35	C	486692	486726
SC1526	Cystobacter ferrugineus strain Cbfe23 Contig_47, whole genome shotgun sequence	GGGTTCGCCTGCTCCGTGTCTTTCGGCCGTCTCGT	35	C	486764	486798
SC1527	Cystobacter ferrugineus strain Cbfe23 Contig_47, whole genome shotgun sequence	CGTGCTGCGCCTTGCCAAGGCTGCGGGTGTGAA	33	C	486836	486868
SC1528	Cystobacter ferrugineus strain Cbfe23 Contig_47, whole genome shotgun sequence	GGCGTCTCCTACGAGACGGAGAAGGAATACTGGCTG	36	C	486906	486941
SC1529	Cystobacter ferrugineus strain Cbfe23 Contig_47, whole genome shotgun sequence	CTTCCAGGGCAAGCCGCCTGTCCACGTCGTCGA	33	C	486979	487011
SC1530	Cystobacter ferrugineus strain Cbfe23 Contig_47, whole genome shotgun sequence	CTGGTCAGGACGGCCTGCTACGTGGTAGGCCCGCA	35	C	487049	487083
SC1531	Cystobacter ferrugineus strain Cbfe23 Contig_47, whole genome shotgun sequence	CAACCGACGACGCCCTGAACGCCGCGCTCGAGGG	34	C	487121	487154
SC1532	Cystobacter ferrugineus strain Cbfe23 Contig_47, whole genome shotgun sequence	GTCTTGCAGACCTGGAACGCCTGCTCCAGATTCG	34	C	487192	487225
SC1533	Cystobacter ferrugineus strain Cbfe23 Contig_47, whole genome shotgun sequence	TTCTCTACGCAGTACCCAGAAGGGCCTGTCCG	32	C	487263	487294
SC1534	Cystobacter ferrugineus strain Cbfe23 Contig_47, whole genome shotgun sequence	CCGATGATGAGCACCCACCCCCGGGAGTGGCGCAA	35	C	487332	487366
SC1535	Cystobacter ferrugineus strain Cbfe23 Contig_47, whole genome shotgun sequence	GTCCTTGACGCGCAGCTCTCGCCGAGGAAGCGCA	34	C	487404	487437
SC1536	Cystobacter ferrugineus strain Cbfe23 Contig_47, whole genome shotgun sequence	GCGGCAATGCTGACGTCGAAGATCTCGCCCCGG	33	C	487475	487507
SC1537	Cystobacter ferrugineus strain Cbfe23 Contig_47, whole genome shotgun sequence	GCGGGCCAAGCCGAGGGCCGCCAAGAAGCCGAAGAA	36	C	487545	487580
SC1538	Cystobacter ferrugineus strain Cbfe23 Contig_47, whole genome shotgun sequence	GCGATCAAGCTCCATACCGACAACACCGACGTGTG	35	C	487618	487652
SC1539	Cystobacter ferrugineus strain Cbfe23 Contig_47, whole genome shotgun sequence	GCGGGCACGCTGGTTGGTCACACCTCGGCGGGCA	34	C	487690	487723
SC1540	Cystobacter ferrugineus strain Cbfe23 Contig_47, whole genome shotgun sequence	GCGGTGGCAGCGTGGCCATGACCACAGTGTACCA	34	C	487761	487794
SC1541	Haliangium sp. UPWRP_2 5, whole genome shotgun sequence	TTCGGCCATAGGTCTCCCCTCCTGTGGGGTGTG	33	C	38	70
SC1542	Haliangium sp. UPWRP_2 5, whole genome shotgun sequence	AGATTGCGCAGCATCGTTTCCAGCCGGGCGCGGTC	35	C	108	142
SC1543	Haliangium sp. UPWRP_2 5, whole genome shotgun sequence	CGTCGCGTCGCCTTGTCGCGCACGATCGCGGCG	33	C	180	212
SC1544	Haliangium sp. UPWRP_2 5, whole genome shotgun sequence	CACTTGTAGTAGTCCCGCGTTTCGGGGGGCACGT	34	C	250	283
SC1545	Haliangium sp. UPWRP_2 5, whole genome shotgun sequence	CACTCGGGGCAGCGACAAGCCTAAGACCGTGATC	34	C	321	354
SC1546	Haliangium sp. UPWRP_2 5, whole genome shotgun sequence	TGTGACAGCCAGATCGCGTCAGCGATGCGTGGGCC	35	C	392	426
SC1547	Haliangium sp. UPWRP_2 5, whole genome shotgun sequence	GCGCGGTTGTTGGCGTCGTTCCCGCCCACCACTT	34	C	464	497
SC1548	Haliangium sp. UPWRP_2 5, whole genome shotgun sequence	TGCAGCAGCGCCATGAACTTGCCCAGGCCGAAGC	34	C	535	568
SC1549	Haliangium sp. UPWRP_2 5, whole genome shotgun sequence	AACTAGCTTATCGGTTTGGTCCTTAATCTCCTGT	34	C	606	639
SC1550	Haliangium sp. UPWRP_2 5, whole genome shotgun sequence	ATTACCAAGCTCGCGGATAAATCGCCACGCGCCT	34	C	677	710
SC1551	Haliangium sp. UPWRP_2 5, whole genome shotgun sequence	CCTGCAGCGTTGCCGAGGATTTGAACGTACTGCG	34	C	748	781
SC1552	Haliangium sp. UPWRP_2 5, whole genome shotgun sequence	CAACAAAGCTCGTGCGGCATCGCTACCGGGCAAGT	35	C	819	853
SC1553	Haliangium sp. UPWRP_2 5, whole genome shotgun sequence	GATGTCGCCGGTCCCGAAGTTCGAAAGCTTGG	32	C	891	922
SC1554	Haliangium sp. UPWRP_2 5, whole genome shotgun sequence	GATCTCCCTCTCGCTCGGCCACCCGTGCAGCCGGGG	36	C	960	995
SC1555	Haliangium sp. UPWRP_2 5, whole genome shotgun sequence	CCCCCATCGTCATGCCCACAAGCGAGCGCTCGCA	34	C	1033	1066
SC1556	Haliangium sp. UPWRP_2 5, whole genome shotgun sequence	TCCGCTCGTCTTGGACGCGACGACGGCGAGGCG	33	C	1104	1136
SC1557	Haliangium sp. UPWRP_2 5, whole genome shotgun sequence	CCTGTGTGGATCAATTTTCTCAGCGAGAATTCG	33	C	1174	1206
SC1558	Haliangium sp. UPWRP_2 5, whole genome shotgun sequence	TTGGATCGTTGGTGACGGTCAGGCAGAGAAGCCG	34	C	1244	1277
SC1559	Haliangium sp. UPWRP_2 5, whole genome shotgun sequence	ATCACGTCGAACTGCTCGATCGTCGAGCACAGGCC	35	C	1315	1349
SC1560	Haliangium sp. UPWRP_2 5, whole genome shotgun sequence	CGCCAGCCGTACTGATACAGCCATGCGACGGC	32	C	1387	1418
SC1561	Haliangium sp. UPWRP_2 5, whole genome shotgun sequence	TGCACGACGAGGGTGGTAGCGTTCGTGACGCTGAC	35	C	1456	1490
SC1562	Haliangium sp. UPWRP_2 5, whole genome shotgun sequence	GCCTTGGTTTCGGCCTCGACCATCCGCGCACACTC	35	C	1528	1562
SC1563	Haliangium sp. UPWRP_2 5, whole genome shotgun sequence	TCCGCGCTCATCGCAAAGCACCACGATGGGCGGCAC	36	C	1600	1635
SC1564	Haliangium sp. UPWRP_2 5, whole genome shotgun sequence	ATCGTCGGGATAGACCTCTGCGCGCTCGATGCAG	34	C	1673	1706
SC1565	Haliangium sp. UPWRP_2 5, whole genome shotgun sequence	GTAGACGCCTGGTGTCGGCTCGTTGCCTGTCCAG	34	C	1886	1919
SC1566	Haliangium sp. UPWRP_2 5, whole genome shotgun sequence	ACGCTACACCCCCACGCGCGGCAGCTTGTTGAG	33	C	1957	1989
SC1567	Haliangium sp. UPWRP_2 5, whole genome shotgun sequence	CTCGCCGCCGCCAGTTCCACGCGCAGGGCGTCGC	34	C	2027	2060
SC1568	Haliangium sp. UPWRP_2 5, whole genome shotgun sequence	TCGACGAACTCGCCCTTATAGATCGCGTTCAT	32	C	2098	2129
SC1569	Haliangium sp. UPWRP_2 5, whole genome shotgun sequence	GTGACGGTGGTATTTGTCTGGCACTTGATGTGCAA	35	C	2167	2201
SC1570	Haliangium sp. UPWRP_2 5, whole genome shotgun sequence	TCTCTCCCTCTCCGTGCCGCGGGTGTCTAGCGAG	34	C	2239	2272
SC1571	Haliangium sp. UPWRP_2 5, whole genome shotgun sequence	GCCGTCGGAGTTACCCGGGTCGTGTCGGTGTTGA	34	C	2310	2343
SC1572	Haliangium sp. UPWRP_2 5, whole genome shotgun sequence	TTGCGTTATTGGCCAATGCCCGTTGGTTGCTAT	33	C	2381	2413
SC1573	Haliangium sp. UPWRP_2 5, whole genome shotgun sequence	TGCATCTGCAGGAGGAGCAACTCCCCCTTGAGTAG	35	C	2451	2485
SC1574	Haliangium sp. UPWRP_2 5, whole genome shotgun sequence	ATGCTCTCGCCTCTCTGCCTCGTTGCGCTGC	31	C	2523	2553
SC1575	Haliangium sp. UPWRP_2 5, whole genome shotgun sequence	CTGTTCGTCGTTGTGGAAAGCGAGCCGCCCTGCGA	35	C	2591	2625
SC1576	Haliangium sp. UPWRP_2 5, whole genome shotgun sequence	AGCTCGCTATTGGCGGACACCAGCGTATCGCGGAA	35	C	2663	2697
SC1577	Haliangium sp. UPWRP_2 5, whole genome shotgun sequence	ACCTTGAAGTTCAGCGCCGCGTTACCGGGCCACTC	35	C	2735	2769
SC1578	Haliangium sp. UPWRP_2 5, whole genome shotgun sequence	CGGCGCGGTTGAGGCGGAGCGCAGCGGAGAGCAG	34	C	2807	2840
SC1579	Haliangium sp. UPWRP_2 5, whole genome shotgun sequence	CCGTCGCGCCCGAGCTCGAAAGTGCGGTATCGCGA	35	C	2878	2912
SC1580	Haliangium sp. UPWRP_2 5, whole genome shotgun sequence	TTCGGCCATAGGTCTCCCCTCCTGTGGGGTGTG	33	C	2950	2982
SC1581	Haliangium sp. UPWRP_2 5, whole genome shotgun sequence	AGATTGCGCAGCATCGTTTCCAGCCGGGCGCGGTC	35	C	3020	3054
SC1582	Haliangium sp. UPWRP_2 5, whole genome shotgun sequence	CGTCGCGTCGCCTTGTCGCGCACGATCGCGGCG	33	C	3092	3124
SC1583	Haliangium sp. UPWRP_2 5, whole genome shotgun sequence	CACTTGTAGTAGTCCCGCGTTTCGGGGGGCACGT	34	C	3162	3195
SC1584	Haliangium sp. UPWRP_2 5, whole genome shotgun sequence	CACTCGGGGCAGCGACAAGCCTAAGACCGTGATC	34	C	3233	3266
SC1585	Haliangium sp. UPWRP_2 5, whole genome shotgun sequence	TGTGACAGCCAGATCGCGTCAGCGATGCGTGGGCC	35	C	3304	3338
SC1586	Haliangium sp. UPWRP_2 5, whole genome shotgun sequence	GCGCGGTTGTTGGCGTCGTTCCCGCCCACCACTT	34	C	3376	3409
SC1587	Haliangium sp. UPWRP_2 5, whole genome shotgun sequence	TGCAGCAGCGCCATGAACTTGCCCAGGCCGAAGC	34	C	3447	3480
SC1588	Haliangium sp. UPWRP_2 5, whole genome shotgun sequence	AACTAGCTTATCGGTTTGGTCCTTAATCTCCTGT	34	C	3518	3551
SC1589	Haliangium sp. UPWRP_2 5, whole genome shotgun sequence	ATTACCAAGCTCGCGGATAAATCGCCACGCGCCT	34	C	3589	3622
SC1590	Haliangium sp. UPWRP_2 5, whole genome shotgun sequence	CCTGCAGCGTTGCCGAGGATTTGAACGTACTGCG	34	C	3660	3693
SC1591	Haliangium sp. UPWRP_2 5, whole genome shotgun sequence	CAACAAAGCTCGTGCGGCATCGCTACCGGGCAAGT	35	C	3731	3765
SC1592	Haliangium sp. UPWRP_2 5, whole genome shotgun sequence	GATGTCGCCGGTCCCGAAGTTCGAAAGCTTGG	32	C	3803	3834
SC1593	Haliangium sp. UPWRP_2 5, whole genome shotgun sequence	GATCTCCCTCTCGCTCGGCCACCCGTGCAGCCGGGG	36	C	3872	3907
SC1594	Haliangium sp. UPWRP_2 5, whole genome shotgun sequence	CCCCCATCGTCATGCCCACAAGCGAGCGCTCGCA	34	C	3945	3978
SC1595	Haliangium sp. UPWRP_2 5, whole genome shotgun sequence	TCCGCTCGTCTTGGACGCGACGACGGCGAGGCG	33	C	4016	4048
SC1596	Haliangium sp. UPWRP_2 5, whole genome shotgun sequence	CCTGTGTGGATCAATTTTCTCAGCGAGAATTCG	33	C	4086	4118
SC1597	Haliangium sp. UPWRP_2 5, whole genome shotgun sequence	TTGGATCGTTGGTGACGGTCAGGCAGAGAAGCCG	34	C	4156	4189
SC1598	Haliangium sp. UPWRP_2 5, whole genome shotgun sequence	ATCACGTCGAACTGCTCGATCGTCGAGCACAGGCC	35	C	4227	4261
SC1599	Haliangium sp. UPWRP_2 5, whole genome shotgun sequence	CGCCAGCCGTACTGATACAGCCATGCGACGGC	32	C	4299	4330
SC1600	Haliangium sp. UPWRP_2 5, whole genome shotgun sequence	TGCACGACGAGGGTGGTAGCGTTCGTGACGCTGAC	35	C	4368	4402
SC1601	Haliangium sp. UPWRP_2 5, whole genome shotgun sequence	GCCTTGGTTTCGGCCTCGACCATCCGCGCACACTC	35	C	4440	4474
SC1602	Haliangium sp. UPWRP_2 5, whole genome shotgun sequence	TCCGCGCTCATCGCAAAGCACCACGATGGGCGGCAC	36	C	4512	4547
SC1603	Haliangium sp. UPWRP_2 5, whole genome shotgun sequence	ATCGTCGGGATAGACCTCTGCGCGCTCGATGCAG	34	C	4585	4618
SC1604	Haliangium sp. UPWRP_2 5, whole genome shotgun sequence	GTAGACGCCTGGTGTCGGCTCGTTGCCTGTCCAG	34	C	4798	4831
SC1605	Haliangium sp. UPWRP_2 5, whole genome shotgun sequence	ACGCTACACCCCCACGCGCGGCAGCTTGTTGAG	33	C	4869	4901
SC1606	Haliangium sp. UPWRP_2 5, whole genome shotgun sequence	CTCGCCGCCGCCAGTTCCACGCGCAGGGCGTCGC	34	C	4939	4972
SC1607	Haliangium sp. UPWRP_2 5, whole genome shotgun sequence	TCGACGAACTCGCCCTTATAGATCGCGTTCAT	32	C	5010	5041
SC1608	Haliangium sp. UPWRP_2 5, whole genome shotgun sequence	GTGACGGTGGTATTTGTCTGGCACTTGATGTGCAA	35	C	5079	5113
SC1609	Haliangium sp. UPWRP_2 5, whole genome shotgun sequence	TCTCTCCCTCTCCTTGCCGCGGGTGTCTAGCGAG	34	C	5151	5184
SC1610	Haliangium sp. UPWRP_2 5, whole genome shotgun sequence	GCCGTCGGAGTTACCCGGGTCGTGTCGGTGTTGA	34	C	5222	5255
SC1611	Haliangium sp. UPWRP_2 5, whole genome shotgun sequence	TTGCGTTATTGGCCAATGCCCGTTGGTTGCTAT	33	C	5293	5325
SC1612	Haliangium sp. UPWRP_2 5, whole genome shotgun sequence	TGCATCTGCAGGAGGAGCAACTCCCCCTTGAGTAG	35	C	5363	5397
SC1613	Haliangium sp. UPWRP_2 5, whole genome shotgun sequence	ATGCTCTCGCCTCTCTGCCTCGTTGCGCTGC	31	C	5435	5465
SC1614	Haliangium sp. UPWRP_2 5, whole genome shotgun sequence	CTGTTCGTCGTTGTGGAAAGCGAGCCGCCCTACGA	35	C	5503	5537
SC1615	Haliangium sp. UPWRP_2 5, whole genome shotgun sequence	AGCTCGCTATTGGCGGACACCAGCGTATCGCGGAA	35	C	5575	5609
SC1616	Haliangium sp. UPWRP_2 5, whole genome shotgun sequence	ACCTTGAAGTTCAGCGCCGCGTTACCGGGCCACTC	35	C	5647	5681
SC1617	Haliangium sp. UPWRP_2 5, whole genome shotgun sequence	CTTCGTGCTCTTGTGACAGAGCATTGTGGTCAGCCCAT	38	C	5719	5756
SC1618	Haliangium sp. UPWRP_2 5, whole genome shotgun sequence	ACGAGATCCAGATCAGACGGTTTGAGCACATAGC	34	C	5794	5827
SC1619	Haliangium sp. UPWRP_2 5, whole genome shotgun sequence	AGCCGCCGCGCCGTTTCGGTTTGACTGGTGGTCTA	35	C	5865	5899
SC1620	Haliangium sp. UPWRP_2 5, whole genome shotgun sequence	GTGACTGGGCCAGCCCCGCAGCCTGGGGACTCTG	34	C	5937	5970
SC1621	Haliangium sp. UPWRP_2 5, whole genome shotgun sequence	TTGTCCAGCGCGGCGCGCACGACGCGAAGATCTT	34	C	6008	6041
SC1622	Haliangium sp. UPWRP_2 5, whole genome shotgun sequence	TCCGACCTGTGCGGTATCGCTCGCTTGCGTCGTG	34	C	6079	6112
SC1623	Haliangium sp. UPWRP_2 5, whole genome shotgun sequence	GCTTTGTACTCCTCGATGATGGACGCACGAAAA	33	C	6150	6182
SC1624	Haliangium sp. UPWRP_2 5, whole genome shotgun sequence	TTGGCATACTTTCCGCCAACATACGTCAACCCAT	34	C	6220	6253
SC1625	Haliangium sp. UPWRP_2 5, whole genome shotgun sequence	CTGTGGCCTTTCAGAACTCTCCCTCAGCGTGCGC	34	C	6291	6324
SC1626	Haliangium sp. UPWRP_2 5, whole genome shotgun sequence	TTCCGTACTGACAACAAATGGCCTGAAAACAAT	33	C	6362	6394
SC1627	Haliangium sp. UPWRP_2 5, whole genome shotgun sequence	AGTTCGGATCCGAAGTCAGTCATGGCGTGGGT	32	C	6432	6463
SC1628	Haliangium sp. UPWRP_2 5, whole genome shotgun sequence	AGGTCGCAGCCGGCCGCGATCGTCAGGTTGTTGTA	35	C	6501	6535
SC1629	Haliangium sp. UPWRP_2 5, whole genome shotgun sequence	ACCAGTGATCTCCCCTTCGTAGTATTCGAAAAA	33	C	6573	6605
SC1630	Haliangium sp. UPWRP_2 5, whole genome shotgun sequence	GACATCAGACTCAGTATCTGGCGACCGGCTGAGG	34	C	6643	6676
SC1631	Haliangium sp. UPWRP_2 5, whole genome shotgun sequence	GAAGGTATTTTTAAATGCGTGTATCCTTGATTAA	34	C	6714	6747
SC1632	Haliangium sp. UPWRP_2 5, whole genome shotgun sequence	GCTGCGGGGCCTGTTCGCGACGATCCACTTTTCC	34	C	6785	6818
SC1633	Haliangium sp. UPWRP_2 5, whole genome shotgun sequence	GGTAGCAGCGGCCATCTGACTAGCTCCCTAGCTT	34	C	6856	6889
SC1634	Corallococcus sp. H22C18031201 contig15, whole genome shotgun sequence	ATACGCTCGATATAGGCGAGCGTCGGCGGTGTCG	34	C	66692	66725
SC1635	Corallococcus sp. H22C18031201 contig15, whole genome shotgun sequence	TGGAGCGCGCTCCATGAGCAGGACAGCTTCGCG	33	C	66763	66795
SC1636	Corallococcus sp. H22C18031201 contig15, whole genome shotgun sequence	CAGTCCTGGTCCCAGGGCCCCGACGGGCAGTGG	33	C	66833	66865
SC1637	Corallococcus sp. H22C18031201 contig15, whole genome shotgun sequence	ACCGGCTGGCCGCGGACCAGTGAGTACACAGACG	34	C	66903	66936
SC1638	Corallococcus sp. H22C18031201 contig15, whole genome shotgun sequence	TCGTGACGGCCAGCATTGCCGGTCAGATTCTCG	33	C	66974	67006
SC1639	Corallococcus sp. H22C18031201 contig15, whole genome shotgun sequence	ATCAATCGCAGGGTTTCAAGAGCTTTGTCCGA	32	C	67044	67075
SC1640	Corallococcus sp. H22C18031201 contig15, whole genome shotgun sequence	CTCAAAGGCTGGGCAAACTCGCTCGGCAAGGT	32	C	67113	67144
SC1641	Corallococcus sp. H22C18031201 contig15, whole genome shotgun sequence	GATTCCGCCAAGCGCCTGACGCCAACCCGCCCC	33	C	67182	67214
SC1642	Corallococcus sp. H22C18031201 contig15, whole genome shotgun sequence	TGATCGCGCACGGAACGGACAAGGTGGCCAGCT	33	C	67252	67284
SC1643	Corallococcus sp. H22C18031201 contig15, whole genome shotgun sequence	GCCACGTCGACGCCCGACAGCGTCACGTTGACG	33	C	67322	67354
SC1644	Corallococcus sp. H22C18031201 contig15, whole genome shotgun sequence	GCCTCGTACCTCCTGGTCAAGTACCGGCTGTG	32	C	67392	67423
SC1645	Corallococcus sp. H22C18031201 contig15, whole genome shotgun sequence	GTGAACTCCCCCACCAACTTCACCTATGCGGAGTG	35	C	67461	67495
SC1646	Corallococcus sp. H22C18031201 contig15, whole genome shotgun sequence	CGACATCTGGACTCTCAAACATCTGAACGTCCAG	34	C	67533	67566
SC1647	Corallococcus sp. H22C18031201 contig15, whole genome shotgun sequence	CGACCTGGTGACCGGGCCCGCATCGTCATCCC	32	C	67604	67635
SC1648	Corallococcus sp. H22C18031201 contig15, whole genome shotgun sequence	ATGCGCTACATGGAGCCGTACCATGACCCTCGCGAA	36	C	67673	67708
SC1649	Corallococcus sp. H22C18031201 contig15, whole genome shotgun sequence	GACAACCGGCGGACCTCGGCACTCCCTCGCGT	32	C	67746	67777
SC1650	Corallococcus sp. H22C18031201 contig15, whole genome shotgun sequence	GATGCGAGTTGCGCGAACTTGTCCGCTCGCACG	33	C	67815	67847
SC1651	Corallococcus sp. H22C18031201 contig15, whole genome shotgun sequence	CGTGCGCCTGGACATTGCGCGCGACAGTGCCCA	33	C	67885	67917
SC1652	Corallococcus sp. H22C18031201 contig15, whole genome shotgun sequence	CTCTTCAACCATCCCGGACAAGGTAAGTGCTGGG	34	C	67955	67988
SC1653	Corallococcus sp. H22C18031201 contig15, whole genome shotgun sequence	GTCGAGGTCGCGAGTGCGCTCGGGCCGAGCG	31	C	68026	68056
SC1654	Corallococcus sp. H22C18031201 contig15, whole genome shotgun sequence	ATGCCGGCAGCACCAGCGATGCCCATCATTGTG	33	C	68094	68126
SC1655	Corallococcus sp. H22C18031201 contig15, whole genome shotgun sequence	AGCCGGGACGCCACTGTCAGACTTGCATTTG	31	C	68164	68194
SC1656	Corallococcus sp. H22C18031201 contig15, whole genome shotgun sequence	GCCAAGCGGGGCCGGGAGCTCTATGTGGACCCGGAG	36	C	68232	68267
SC1657	Corallococcus sp. H22C18031201 contig15, whole genome shotgun sequence	GGGCTGTGGAACAGACGAGTCCCGCGACGGCGCGT	35	C	68305	68339
SC1658	Corallococcus sp. H22C18031201 contig15, whole genome shotgun sequence	AGTGTCTTGCCACGCACCACGCGGGTGCCAAAC	33	C	68377	68409
SC1659	Corallococcus sp. H22C18031201 contig15, whole genome shotgun sequence	GGCAGATCCCGTTCTATCCGCCGGTGCCGCCCAC	34	C	68447	68480
SC1660	Corallococcus sp. H22C18031201 contig15, whole genome shotgun sequence	AGCTTCTGCGCGAGCCCGAGCACCTGCGCTTGC	33	C	68518	68550
SC1661	Corallococcus sp. H22C18031201 contig15, whole genome shotgun sequence	CGGAAGTGGTGAGTGCACCAGTGGCGGTCAGGAG	34	C	68588	68621
SC1662	Corallococcus sp. H22C18031201 contig15, whole genome shotgun sequence	TGGAGCATCGCCCACTGAGGCTGGAGCACTCT	32	C	68659	68690
SC1663	Corallococcus sp. H22C18031201 contig15, whole genome shotgun sequence	TCCGGCTACGCCGTGGACACGGATGGCCTCGCGC	34	C	68728	68761
SC1664	Corallococcus sp. H22C18031201 contig15, whole genome shotgun sequence	GACTGCTCGGGGCTCGTCACCTGGGCATTGCACGAT	36	C	68799	68834
SC1665	Corallococcus sp. H22C18031201 contig15, whole genome shotgun sequence	CACTTATGCCGTAGCAGCTGAGCATCTGGCGCGGATT	37	C	68872	68908
SC1666	Corallococcus sp. H22C18031201 contig15, whole genome shotgun sequence	CCGTGCCGACTCGCTGGATGGCCAGAGCCGGCCC	34	C	68946	68979
SC1667	Corallococcus sp. H22C18031201 contig15, whole genome shotgun sequence	CCCCCTCAACCGCACTCGCACCTGCCTCCAG	31	C	69017	69047
SC1668	Corallococcus sp. H22C18031201 contig15, whole genome shotgun sequence	GTACTTGTTGGTCAAATACCGGCTCTGGGGGGCGAG	36	C	69085	69120
SC1669	Corallococcus sp. H22C18031201 contig15, whole genome shotgun sequence	GTCCGCAGGTTGAGCGCCAGCCAGTGCAACGCC	33	C	69158	69190
SC1670	Corallococcus sp. H22C18031201 contig15, whole genome shotgun sequence	ATCCCACTGCGGGTCCGAATCGGGAAGCGAACGA	34	C	69228	69261
SC1671	Corallococcus sp. H22C18031201 contig15, whole genome shotgun sequence	TTGAGCGGATAGGTGCCCTCGCTTTCAGGCGCA	33	C	69299	69331
SC1672	Corallococcus sp. H22C18031201 contig15, whole genome shotgun sequence	GCTCGCGTTGCCTCTGGCCATCGTGGGCTCAGTA	34	C	69369	69402
SC1673	Corallococcus sp. H22C18031201 contig15, whole genome shotgun sequence	TGATCTTCGAGCGGCTCACTCGGCATCCGCTG	32	C	69440	69471
SC1674	Corallococcus sp. H22C18031201 contig15, whole genome shotgun sequence	CGTGTGCCGCAGCCGCTGCGCCAAGCCGGGGGACA	35	C	69509	69543
SC1675	Corallococcus sp. H22C18031201 contig15, whole genome shotgun sequence	GCCCAGCTCGCCCGCGGCTTGGTACAGCTCGCCCT	35	C	69581	69615
SC1676	Corallococcus sp. H22C18031201 contig15, whole genome shotgun sequence	ACGATGATTACCCCTGCTCAGCGGCCTTGCAGG	33	C	69653	69685
SC1677	Corallococcus sp. H22C18031201 contig15, whole genome shotgun sequence	CACGCGGGCACCAACATCCTGCGCGGGCCCGTG	33	C	69723	69755
SC1678	Corallococcus sp. H22C18031201 contig15, whole genome shotgun sequence	GTGTCCTTGGCCACGGCCGCGCGCAAAAGATGCG	34	C	69793	69826
SC1679	Corallococcus sp. H22C18031201 contig15, whole genome shotgun sequence	ATCCCGCTGGACTTCGACGCGGTGCGCTTGCTT	33	C	69864	69896
SC1680	Corallococcus sp. H22C18031201 contig15, whole genome shotgun sequence	CGTCATGTCGTCCCACTCACGGATGTCCAGCTC	33	C	69934	69966
SC1681	Corallococcus sp. H22C18031201 contig15, whole genome shotgun sequence	GCCAACAAGGGCATCGACGTGCACCAGTACATCGT	35	C	70004	70038
SC1682	Corallococcus sp. H22C18031201 contig15, whole genome shotgun sequence	GAAAGGTTGAGACAGATGTTGCCGACGCCTTG	32	C	70076	70107
SC1683	Corallococcus sp. H22C18031201 contig15, whole genome shotgun sequence	AGGGTGGTCCAGTTGCGCGGCGGTGGCGACAA	32	C	70145	70176
SC1684	Corallococcus sp. H22C18031201 contig15, whole genome shotgun sequence	GACGCGTCCGACTATGAGCAGCCCTCGCCACCA	33	C	70214	70246
SC1685	Corallococcus sp. H22C18031201 contig15, whole genome shotgun sequence	GCGGAGCGCGCAGCCGCCGCCATGGGCACACCA	33	C	70284	70316
SC1686	Corallococcus sp. H22C18031201 contig15, whole genome shotgun sequence	ATCGTCAGTGCAAACCCGACAGGTGCAATAGCGAT	35	C	70354	70388
SC1687	Corallococcus sp. H22C18031201 contig15, whole genome shotgun sequence	CCTGCTCGACTTCCTGGCGCACGCACAGGGCCA	33	C	70426	70458
SC1688	Corallococcus sp. H22C18031201 contig15, whole genome shotgun sequence	CTCCGCCGCAGAGAGGACGCTTTCCACGCCGCC	33	C	70496	70528
SC1689	Corallococcus sp. H22C18031201 contig15, whole genome shotgun sequence	GCGCCCTGCTCCACCGCTGCGCGCGTCAAGTGG	33	C	70566	70598
SC1690	Corallococcus sp. H22C18031201 contig15, whole genome shotgun sequence	GGCGCGGCGTTGCACTCCTCGGGCGTCCGGAT	32	C	70636	70667
SC1691	Corallococcus sp. H22C18031201 contig15, whole genome shotgun sequence	TCCAGCGTCACCGGCCCGAACTCACCAACTGCGCG	35	C	70705	70739
SC1692	Corallococcus sp. H22C18031201 contig15, whole genome shotgun sequence	GCGCAGGGCGTGGACGCCGCGTCGATGGACGTCA	34	C	70777	70810
SC1693	Corallococcus sp. H22C18031201 contig15, whole genome shotgun sequence	TTGCCCGCGCTACCGGGCTCCTCCTCGAGGTAG	33	C	70848	70880
SC1694	Corallococcus sp. H22C18031201 contig5, whole genome shotgun sequence	CACCCTCGATGGCACCGGCACCCGCTTCGAGCGC	34	C	377158	377191
SC1695	Corallococcus sp. H22C18031201 contig5, whole genome shotgun sequence	GCGGTGCTGAGTCAGAACGTCCTGGACGCGAA	32	C	377229	377260
SC1696	Corallococcus sp. H22C18031201 contig5, whole genome shotgun sequence	AGAAAGCCGACGGGGTGTCCAGCGAGGGCACC	32	C	377298	377329
SC1697	Corallococcus sp. H22C18031201 contig5, whole genome shotgun sequence	CGTACAGCAAGGAGCAGTGGACGAAGTATCAG	32	C	377367	377398
SC1698	Corallococcus sp. H22C18031201 contig5, whole genome shotgun sequence	TTTCACGGAGGAGAGCGCGTCCATGAGGTTGCCT	34	C	377436	377469
SC1699	Corallococcus sp. H22C18031201 contig5, whole genome shotgun sequence	CACTCAAAGATTGACGCCGCAATCCACAGGCTCA	34	C	377507	377540
SC1700	Corallococcus sp. H22C18031201 contig5, whole genome shotgun sequence	CATACCGGCGTCTCGATGTTGAGGGGGCGAGGATG	35	C	377578	377612
SC1701	Corallococcus sp. H22C18031201 contig5, whole genome shotgun sequence	AAAGGAGCAGGCCATGGATGAGTATACGTCGCG	33	C	377650	377682
SC1702	Corallococcus sp. H22C18031201 contig5, whole genome shotgun sequence	TTCATATGAACCTCACGGCAGCGTGTGGGAGCT	33	C	377720	377752
SC1703	Corallococcus sp. H22C18031201 contig5, whole genome shotgun sequence	GCCAGGGCATCCGCGAGCCGCGGGGCGTCGGA	32	C	377790	377821
SC1704	Corallococcus sp. H22C18031201 contig5, whole genome shotgun sequence	CAACAGGCGCCCGCGTCGTTGGATGGCCGTATCC	34	C	377859	377892
SC1705	Corallococcus sp. H22C18031201 contig5, whole genome shotgun sequence	GAGGAAGAGCGCTCGAAAGCGGAAGCGGAGCGCAAGC	37	C	377930	377966
SC1706	Corallococcus sp. H22C18031201 contig5, whole genome shotgun sequence	GTCTCAGCTTAGCCATGCCCCGAATATCCACGGG	34	C	378004	378037
SC1707	Corallococcus sp. H22C18031201 contig5, whole genome shotgun sequence	AAACGCTCTTTCCTGTAGGGCGTCCTCCTCTTCG	34	C	378075	378108
SC1708	Corallococcus sp. H22C18031201 contig5, whole genome shotgun sequence	GGGCGCGGGCTCCGCAAGTGGACTCACCTCGAC	33	C	378146	378178
SC1709	Corallococcus sp. H22C18031201 contig5, whole genome shotgun sequence	GGGGCCCCCGCCCCCTCCCCCGCTTCTGCCTCGCG	35	C	378216	378250
SC1710	Corallococcus sp. H22C18031201 contig5, whole genome shotgun sequence	CAGACAGCGCGAGGAGTTCGCGCGGCTCGCGC	32	C	378288	378319
SC1711	Corallococcus sp. H22C18031201 contig5, whole genome shotgun sequence	CTCTTCAAAACCGGAGACGAGCCGGGCGCCGC	32	C	378357	378388
SC1712	Corallococcus sp. H22C18031201 contig5, whole genome shotgun sequence	CGGTCCAGCCCGGCGGCGGCTCGGAGGGGGACCAC	35	C	378426	378460
SC1713	Corallococcus sp. H22C18031201 contig5, whole genome shotgun sequence	GAATAGGAAGAGGTATCCATTGTCCTCTGCTTCCG	35	C	378498	378532
SC1714	Corallococcus sp. H22C18031201 contig5, whole genome shotgun sequence	CCTTCAGGTCTATCGCACGCTGGTTTTCGACTCGG	35	C	378570	378604
SC1715	Corallococcus sp. H22C18031201 contig5, whole genome shotgun sequence	TCTGAATGGGCCCTTGTCGGTTACCAGCTTGACGA	35	C	378642	378676
SC1716	Corallococcus sp. H22C18031201 contig5, whole genome shotgun sequence	GGGTCCGTGAACTGAGACACCAGCTCAACCCACA	34	C	378714	378747
SC1717	Corallococcus sp. H22C18031201 contig5, whole genome shotgun sequence	TGGTCGTGAGGCGGACACCCGCCGTCCACTCGTC	34	C	378785	378818
SC1718	Corallococcus sp. H22C18031201 contig5, whole genome shotgun sequence	TCTCCCTCGTATGGGGAAATCGTGCAGCCACCG	33	C	378856	378888
SC1719	Corallococcus sp. H22C18031201 contig5, whole genome shotgun sequence	AGTCCGGAGGATTTCGCCGTCTCGCGAGACGC	32	C	378926	378957
SC1720	Corallococcus sp. H22C18031201 contig5, whole genome shotgun sequence	CAGACGAAGATGCTGGGATGCGGGTTCGCGGG	32	C	378995	379026
SC1721	Corallococcus sp. H22C18031201 contig5, whole genome shotgun sequence	GACCCAGCCCGCATTGCAGTTGCGGTGAGCCAG	33	C	379064	379096
SC1722	Corallococcus sp. H22C18031201 contig5, whole genome shotgun sequence	CTGTTTGAACTCGGAAACCACGTCGCACTTGA	32	C	379134	379165
SC1723	Corallococcus sp. H22C18031201 contig5, whole genome shotgun sequence	GAGAGATTGGGCACGACCTACGCCTCCCATGGCG	34	C	379203	379236
SC1724	Corallococcus sp. H22C18031201 contig5, whole genome shotgun sequence	GAGCGTGGACCCGAGCGTGCGTCGCCAGTGCATCA	35	C	379274	379308
SC1725	Corallococcus sp. H22C18031201 contig5, whole genome shotgun sequence	CTTTCGAGACAACACGAAGTCCCCAGCGCCAACCCA	36	C	379346	379381
SC1726	Corallococcus sp. H22C18031201 contig5, whole genome shotgun sequence	CTGGTGCGCTCATCGCGGAGATTGGCGACATC	32	C	379419	379450
SC1727	Corallococcus sp. H22C18031201 contig5, whole genome shotgun sequence	CCGGCTTCACCAATGAAAATCTGCTCAATCAT	32	C	379488	379519
SC1728	Corallococcus sp. H22C18031201 contig5, whole genome shotgun sequence	CGCGGGACACCCTACGAGCGCACCGTGGATGTGGA	35	C	379557	379591
SC1729	Corallococcus sp. H22C18031201 contig5, whole genome shotgun sequence	GGGGATGGGCGCACCCTGGACACGCTGGGCCAGT	34	C	379629	379662
SC1730	Corallococcus sp. H22C18031201 contig5, whole genome shotgun sequence	GCCCGGACCTGCGCGACCTTGTCATAGACACGC	33	C	379700	379732
SC1731	Corallococcus sp. H22C18031201 contig5, whole genome shotgun sequence	GACGTGACGACATTCGTGCGCGAGTCGCGGCCCTGGTCCT	40	C	379770	379809
SC1732	Corallococcus sp. H22C18031201 contig5, whole genome shotgun sequence	TGCTATTTGCGCGATGGGTGCGCCTGCGTCCT	32	C	379847	379878
SC1733	Corallococcus sp. H22C18031201 contig5, whole genome shotgun sequence	CTTGGCCTTGGCATCCGCCACGGACGTGTCGCCCG	35	C	379916	379950
SC1734	Corallococcus sp. H22C18031201 contig5, whole genome shotgun sequence	GCGGGGGGCTCCCGCGAGGCGGCAGGCGGGGG	32	C	379988	380019
SC1735	Corallococcus sp. H22C18031201 contig5, whole genome shotgun sequence	AACACAGCGAGCACGAGCCGAACCCCTCACAAC	33	C	380057	380089
SC1736	Corallococcus sp. H22C18031201 contig5, whole genome shotgun sequence	CCGCCGACGGCACCAGCCTTGCCGCTGCCGCCGGA	35	C	380127	380161
SC1737	Corallococcus sp. H22C18031201 contig5, whole genome shotgun sequence	CAGAATGGCACGAGAGCACCATGCCCCATGAA	32	C	380199	380230
SC1738	Corallococcus sp. H22C18031201 contig5, whole genome shotgun sequence	GAGGACCCGGACGCGTGCCCGGGGCTGCTGCCCG	34	C	380268	380301
SC1739	Corallococcus sp. H22C18031201 contig5, whole genome shotgun sequence	GTGCCCTTGCGCGACTCATAGGAGCCGTCGTAG	33	C	380339	380371
SC1740	Corallococcus sp. H22C18031201 contig5, whole genome shotgun sequence	TGGAGCGCGCTGCACGAGCAGGATCAGTTCATG	33	C	380409	380441
SC1741	Corallococcus sp. H22C18031201 contig5, whole genome shotgun sequence	AACAACGTCTCCCTCGGCAAGCAGGATCATCAAAT	35	C	380479	380513
SC1742	Corallococcus sp. H22C18031201 contig5, whole genome shotgun sequence	CGGGAGGTGATCCGCCGCCATGCGGGCATCACC	33	C	380551	380583
SC1743	Corallococcus sp. H22C18031201 contig5, whole genome shotgun sequence	AAGCGATTCGCGAAGGCGCCGCGCCGCCTCGAA	33	C	380621	380653
SC1744	Corallococcus sp. H22C18031201 contig5, whole genome shotgun sequence	CGACAGGCTAAACGGCTTGGGGGGCCTGCGTG	32	C	380691	380722
SC1745	Corallococcus sp. H22C18031201 contig5, whole genome shotgun sequence	CTCAATGAGGAGGAGTTCTCCGTGGACGTGCTG	33	C	380760	380792
SC1746	Corallococcus sp. H22C18031201 contig5, whole genome shotgun sequence	GACCCGTTTTTGAAGGGCAGCCTGCTCAACAA	32	C	380830	380861
SC1747	Corallococcus sp. H22C18031201 contig5, whole genome shotgun sequence	GCGTCGGTCCCGTCGTAGCCGCCATCCTCCTGGAG	35	C	380899	380933
SC1748	Corallococcus sp. H22C18031201 contig5, whole genome shotgun sequence	TGCCTTCGCGTCCCTCAGGGCCTGATCACTCG	32	C	380971	381002
SC1749	Corallococcus sp. H22C18031201 contig5, whole genome shotgun sequence	TAGATGAAGACATGCTCACACCGTTGAGCGAT	32	C	381040	381071
SC1750	Corallococcus sp. H22C18031201 contig5, whole genome shotgun sequence	CCGCAGCTTGTCACTCAACAACTCGAACTCCGT	33	C	381109	381141
SC1751	Corallococcus sp. H22C18031201 contig5, whole genome shotgun sequence	CCGAGCGCACCGGGCATCGCGGTGCGCACGAC	32	C	381179	381210
SC1752	Corallococcus sp. H22C18031201 contig5, whole genome shotgun sequence	AACAGGTAGGACGGGAAAGGAGACTGCGAAAT	32	C	381248	381279
SC1753	Corallococcus sp. H22C18031201 contig5, whole genome shotgun sequence	CAATCCGCGCGCGCATTCCTCTTCTCGCGGAT	32	C	381317	381348
SC1754	Corallococcus sp. H22C18031201 contig5, whole genome shotgun sequence	AACGAGGTGGCCCCGCGTCGCGCAGTGAAGGCG	33	C	381386	381418
SC1755	Corallococcus sp. H22C18031201 contig5, whole genome shotgun sequence	CTACGCAGCGGATCCGAGACGTCCTCCGTCTGCAC	35	C	381456	381490
SC1756	Corallococcus sp. H22C18031201 contig5, whole genome shotgun sequence	GCCGCTGCGCTGAGGTCCTTGCGCGCGCGTGAGT	34	C	381528	381561
SC1757	Corallococcus sp. H22C18031201 contig5, whole genome shotgun sequence	ACCACGTTGGCGGACATGGCGACGGCCGCCGGTC	34	C	381599	381632
SC1758	Corallococcus sp. H22C18031201 contig5, whole genome shotgun sequence	GCCTCCTCCCGCACACGCCGCAGCGACGCCACCGG	35	C	381670	381704
SC1759	Corallococcus sp. H22C18031201 contig5, whole genome shotgun sequence	TATGTGTCACGCGACCAGGGCGCTCCCGGCGTCGT	35	C	381742	381776
SC1760	Corallococcus sp. H22C18031201 contig5, whole genome shotgun sequence	CATCACCGCCTCGAACAGCTTGCAGGCGCGGAGC	34	C	381814	381847
SC1761	Corallococcus sp. H22C18031201 contig5, whole genome shotgun sequence	TGCTTCTCGACGAGTCCTCGGTCCACCTTGGAC	33	C	381885	381917
SC1762	Corallococcus sp. H22C18031201 contig5, whole genome shotgun sequence	GTGGAGTTCTGCGAGGCCGCCGCGCCCGTCATG	33	C	381955	381987
SC1763	Corallococcus sp. H22C18031201 contig5, whole genome shotgun sequence	TCGACGCCCGACGACGCGTCAGCATCCCTCCACA	34	C	382025	382058
SC1764	Corallococcus sp. H22C18031201 contig5, whole genome shotgun sequence	CGCCCGTTGATGGCCCTCCGTCGTGACCAATC	32	C	382096	382127
SC1765	Corallococcus sp. H22C18031201 contig5, whole genome shotgun sequence	GCGAGGGCGGAAGCCTCAACGCCAGCTCAGCC	32	C	382165	382196
SC1766	Corallococcus sp. H22C18031201 contig5, whole genome shotgun sequence	TTGCGCCACTCCTCCATCGCCTTGGCCCGGTAC	33	C	382234	382266
SC1767	Corallococcus sp. H22C18031201 contig5, whole genome shotgun sequence	CCGTCGTCCCGCGTCGGCGCCACGTCCAGCACCCA	35	C	382304	382338
SC1768	Corallococcus sp. H22C18031201 contig5, whole genome shotgun sequence	AGCTCGCGCCGGCGAGCGTTGACCGCGTTGCCC	33	C	382376	382408
SC1769	Corallococcus sp. H22C18031201 contig5, whole genome shotgun sequence	GACTGCTCGGGCCTGGTGACCTCGTGCTGGCAC	33	C	382446	382478
SC1770	Corallococcus sp. H22C18031201 contig5, whole genome shotgun sequence	TGGGACTGCGAGACGCGCCACATGTCCGGGGA	32	C	382516	382547
SC1771	Corallococcus sp. H22C18031201 contig5, whole genome shotgun sequence	GACAAGGGGCTGAAGGGGCCAACGGGCTGGAGT	33	C	382585	382617
SC1772	Corallococcus sp. H22C18031201 contig5, whole genome shotgun sequence	TCCGCGAGCGGCTCGAACTCCGTTCGCCAGACCG	34	C	382655	382688
SC1773	Corallococcus sp. CA053C NODE_3_85583_cov_24.605, whole genome shotgun sequence	AAAGTCGAGCTTGCCCGCTGTGGTGGCCATATC	33	C	44961	44993
SC1774	Corallococcus sp. CA053C NODE_3_85583_cov_24.605, whole genome shotgun sequence	CGGTAGAGCCCCGCCTCTAGATAGTTCCGCATGGTT	36	C	45028	45063
SC1775	Corallococcus sp. CA053C NODE_3_85583_cov_24.605, whole genome shotgun sequence	AGCTGGATGTGCCCTGGTTTCTGCACCAGTGGCCATGTC	39	C	45098	45136
SC1776	Corallococcus sp. CA053C NODE_3_85583_cov_24.605, whole genome shotgun sequence	GCCATCAGCGCGCCTACCAGCACCCGGGACAGAGGTC	37	C	45171	45207
SC1777	Corallococcus sp. CA053C NODE_3_85583_cov_24.605, whole genome shotgun sequence	TCTCCCTTCGCGGGAAATTGCCCGGAGGCTATGAGTC	37	C	45242	45278
SC1778	Corallococcus sp. CA053C NODE_3_85583_cov_24.605, whole genome shotgun sequence	CAGGGCGTCTGCGCGGAACAGCTCCTCGACATGACGTC	38	C	45313	45350
SC1779	Corallococcus sp. CA053C NODE_3_85583_cov_24.605, whole genome shotgun sequence	TTGGGCGACGCCAGCGACAGCTCCATCCGCATGTTGTC	38	C	45385	45422
SC1780	Corallococcus sp. CA053C NODE_3_85583_cov_24.605, whole genome shotgun sequence	ACGGTGCGCACTCTGGACCTTGGGGCGGCATTC	33	C	45457	45489
SC1781	Corallococcus sp. CA053C NODE_3_85583_cov_24.605, whole genome shotgun sequence	TTCGCCTCGGTGGGCGGGGTGGATAGGGCGGCGTC	35	C	46815	46849
SC1782	Corallococcus sp. CA053C NODE_3_85583_cov_24.605, whole genome shotgun sequence	GAGGCGCAGTTTTCCGTGGCCAACGGTGCCGCGCTGTCGT	40	C	46884	46923
SC1783	Corallococcus sp. CA053C NODE_3_85583_cov_24.605, whole genome shotgun sequence	TCCGTCATGGCCCAGCCGGACCTGCATCCCGCGGTC	36	C	46958	46993
SC1784	Corallococcus sp. CA053C NODE_3_85583_cov_24.605, whole genome shotgun sequence	GTTGGGGGTTGGGGTCCGGCGGGCACCTCACACGGCGTC	39	C	47028	47066
SC1785	Corallococcus sp. CA053C NODE_3_85583_cov_24.605, whole genome shotgun sequence	AGCCACTCCTCTACGATGTTGTCGACAATGGGTC	34	C	47101	47134
SC1786	Corallococcus sp. CA053C NODE_3_85583_cov_24.605, whole genome shotgun sequence	CAGGCGCGGGAAGGGCACGGCATGACGGCCAACGTC	36	C	47169	47204
SC1787	Corallococcus sp. CA053C NODE_3_85583_cov_24.605, whole genome shotgun sequence	TGCGCCGCGCTGCCCACCACACCAGGACGGATTGGTC	37	C	47239	47275
SC1788	Corallococcus sp. CA053C NODE_3_85583_cov_24.605, whole genome shotgun sequence	TGGACGAAGGTGAGCGACATCGTCAACGAGACGAACGTC	39	C	47310	47348
SC1789	Corallococcus sp. CA053C NODE_3_85583_cov_24.605, whole genome shotgun sequence	TGCTCGGTGTTGACGTAGCGGCAGTGAAGCG	31	C	47383	47413
SC1790	Corallococcus sp. CA053C NODE_3_85583_cov_24.605, whole genome shotgun sequence	TTCACGTCCGCGTAGACCGCGTCGTTCCCACTCCGTC	37	C	47448	47484
SC1791	Corallococcus sp. CA049B NODE_45_52306_cov_17.7014_ID_9408, whole genome shotgun sequence	GTCGCCGGGCTGGCCAAGGTGCTCGCGGGCTGG	33	C	47329	47361
SC1792	Corallococcus sp. CA049B NODE_45_52306_cov_17.7014_ID_9408, whole genome shotgun sequence	AAGGACCCGCGCGCCTTCGGCACGTACCTGCGCGAC	36	C	47399	47434
SC1793	Corallococcus sp. CA049B NODE_45_52306_cov_17.7014_ID_9408, whole genome shotgun sequence	TACGCCTGTTGCTGTCGCAGCCTCTTTGAGGCCCA	35	C	47472	47506
SC1794	Corallococcus sp. CA049B NODE_45_52306_cov_17.7014_ID_9408, whole genome shotgun sequence	CGCGAGGACGCGGAGCGGCTTGGCGAGCGCATCG	34	C	47544	47577
SC1795	Corallococcus sp. CA049B NODE_45_52306_cov_17.7014_ID_9408, whole genome shotgun sequence	TCCGCCACCTGGACGCGGCCCGCGAGCGTCTTC	33	C	47615	47647
SC1796	Corallococcus sp. CA049B NODE_45_52306_cov_17.7014_ID_9408, whole genome shotgun sequence	GCCTTCAACGAGGCGTCCGCCGAGGGCGCGGCCCT	35	C	47685	47719
SC1797	Corallococcus sp. CA049B NODE_45_52306_cov_17.7014_ID_9408, whole genome shotgun sequence	ACGAGGATGGACAGGCCGACGCGAGCGGGAGTCA	34	C	47757	47790
SC1798	Corallococcus sp. CA049B NODE_45_52306_cov_17.7014_ID_9408, whole genome shotgun sequence	ACCTCTGACTCCGTGGGCGGGGGCGAATACCCGCG	35	C	47828	47862
SC1799	Corallococcus sp. CA049B NODE_45_52306_cov_17.7014_ID_9408, whole genome shotgun sequence	ACCCACCAGCCGGGCGATACCGACCCGGAAGTC	33	C	47900	47932
SC1800	Corallococcus sp. CA049B NODE_45_52306_cov_17.7014_ID_9408, whole genome shotgun sequence	ACGGGCACGCGGGCTGGGGCCATCCAGTCGGTGGAA	36	C	47970	48005
SC1801	Corallococcus sp. CA049B NODE_45_52306_cov_17.7014_ID_9408, whole genome shotgun sequence	CATGAGGAACGCGAAGGCCCACGACTCGATGGGGT	35	C	48043	48077
SC1802	Corallococcus sp. CA049B NODE_45_52306_cov_17.7014_ID_9408, whole genome shotgun sequence	ACCCACCCGCCCTTGCGCGGCGGCTTCGCGAGGCT	35	C	48115	48149
SC1803	Corallococcus sp. CA049B NODE_45_52306_cov_17.7014_ID_9408, whole genome shotgun sequence	TGGCGCTTGTTCCGGTCCTCGATGCCCTGCTGGA	34	C	48187	48220
SC1804	Corallococcus sp. CA049B NODE_45_52306_cov_17.7014_ID_9408, whole genome shotgun sequence	CATCGCCGCCCGGACGTCGCGCGCGGGGACCA	32	C	48258	48289
SC1805	Corallococcus sp. CA049B NODE_45_52306_cov_17.7014_ID_9408, whole genome shotgun sequence	CAGTCCGCGCGCTGAATCCACCGGGCCAGGAAGTC	35	C	48327	48361
SC1806	Corallococcus sp. CA049B NODE_45_52306_cov_17.7014_ID_9408, whole genome shotgun sequence	GCGTTCCGCAAGTTCGCCGTGCGGACCGTCGTC	33	C	48399	48431
SC1807	Corallococcus sp. CA049B NODE_45_52306_cov_17.7014_ID_9408, whole genome shotgun sequence	CCGCCCTGGGCCTGCGGCGCGGTGGCGCCGGTGGG	35	C	48469	48503
SC1808	Corallococcus sp. CA049B NODE_45_52306_cov_17.7014_ID_9408, whole genome shotgun sequence	CTCCGGCTTGATGGAGAGCTTCAGGCTGTCCAC	33	C	48541	48573
SC1809	Corallococcus sp. CA049B NODE_45_52306_cov_17.7014_ID_9408, whole genome shotgun sequence	CCTCCCACCATGGCCATGACGCCGATGCGTCGG	33	C	48611	48643
SC1810	Corallococcus sp. CA049B NODE_45_52306_cov_17.7014_ID_9408, whole genome shotgun sequence	ACGTTGGTCTTGAACTGGAGGTACGTGAGCGTGT	34	C	48681	48714
SC1811	Corallococcus sp. CA049B NODE_45_52306_cov_17.7014_ID_9408, whole genome shotgun sequence	CGCATCCCCAGCATCTGAAACCTCGCCATGTCCACC	36	C	48752	48787
SC1812	Corallococcus sp. CA049B NODE_45_52306_cov_17.7014_ID_9408, whole genome shotgun sequence	ACGTCGATCATGTCCTGCTCCTTGGGTGGGTGCT	34	C	48825	48858
SC1813	Corallococcus sp. CA049B NODE_45_52306_cov_17.7014_ID_9408, whole genome shotgun sequence	ACGAGCTTGGCCAGATGGAACACCACGAAGTCAT	34	C	48896	48929
SC1814	Corallococcus sp. CA049B NODE_45_52306_cov_17.7014_ID_9408, whole genome shotgun sequence	ACCGAGGAAGTCGTGGCCTACCGCACGCCGCTGCCG	36	C	48967	49002
SC1815	Corallococcus sp. CA049B NODE_45_52306_cov_17.7014_ID_9408, whole genome shotgun sequence	ACGCTGGGCCTGAATGCGGCGCTCACCGGTAGC	33	C	49040	49072
SC1816	Corallococcus sp. CA049B NODE_45_52306_cov_17.7014_ID_9408, whole genome shotgun sequence	AAGCAACGGCGCTGCACGGGGTGCGGTGGCCGGT	34	C	49110	49143
SC1817	Corallococcus sp. CA049B NODE_45_52306_cov_17.7014_ID_9408, whole genome shotgun sequence	AGCGTCCAGAGGCGGCTCCCCGTCTTGTCCGACGAG	36	C	49181	49216
SC1818	Corallococcus sp. CA049B NODE_45_52306_cov_17.7014_ID_9408, whole genome shotgun sequence	TTCTGAATGGCCATGCCGCGCCGGGCGCAGAGC	33	C	49254	49286
SC1819	Corallococcus sp. CA049B NODE_45_52306_cov_17.7014_ID_9408, whole genome shotgun sequence	TACACGGCCAAGGCGTCCCGCGCCGAGCGCGACG	34	C	49324	49357
SC1820	Corallococcus sp. CA049B NODE_45_52306_cov_17.7014_ID_9408, whole genome shotgun sequence	ATCACCACCGCGGATTTGATGGTGAACCCGGAGG	34	C	49395	49428
SC1821	Corallococcus sp. CA049B NODE_45_52306_cov_17.7014_ID_9408, whole genome shotgun sequence	CTCGGGGCGCCTCCAGTGCAGTTCACCACGGCT	33	C	49466	49498
SC1822	Corallococcus sp. CA049B NODE_45_52306_cov_17.7014_ID_9408, whole genome shotgun sequence	ACCGAACCGGTGTTCGTCGCGGACCAGGACGTCCT	35	C	49536	49570
SC1823	Corallococcus sp. CA049B NODE_45_52306_cov_17.7014_ID_9408, whole genome shotgun sequence	CTTGGACACGAAGTCGCGGCGCGCTGGGTCTGTG	34	C	49608	49641
SC1824	Corallococcus sp. CA049B NODE_45_52306_cov_17.7014_ID_9408, whole genome shotgun sequence	TCCTGGTAGTGGTAAATGCTGCCCCAGTGCGACA	34	C	49679	49712
SC1825	Corallococcus sp. CA049B NODE_45_52306_cov_17.7014_ID_9408, whole genome shotgun sequence	GAGTACGGTCCGGCCCGTGCGGCTCGCGTCTAC	33	C	49750	49782
SC1826	Corallococcus sp. CA049B NODE_45_52306_cov_17.7014_ID_9408, whole genome shotgun sequence	TCCGGCGGGATGGTGTCCGGAAACGCGTTGGATT	34	C	49820	49853
SC1827	Corallococcus sp. CA049B NODE_45_52306_cov_17.7014_ID_9408, whole genome shotgun sequence	AAGCAACGGCGCTGCACGGGGTGCGGTGGCCGGT	34	C	49891	49924
SC1828	Corallococcus sp. CA049B NODE_45_52306_cov_17.7014_ID_9408, whole genome shotgun sequence	GTCCAGCTCACGCAGCGCATCGGGGCCCATGCT	33	C	49962	49994
SC1829	Corallococcus sp. CA049B NODE_45_52306_cov_17.7014_ID_9408, whole genome shotgun sequence	GCGCCAGGGCCTCATAGGGGCACCTGGTGCAGCG	34	C	50032	50065
SC1830	Corallococcus sp. CA049B NODE_45_52306_cov_17.7014_ID_9408, whole genome shotgun sequence	CATCTCGTTCACGACGGCGCCGGGGATGCCCGC	33	C	50103	50135
SC1831	Corallococcus sp. CA049B NODE_45_52306_cov_17.7014_ID_9408, whole genome shotgun sequence	TCCAGGGCCCGGGCCAGCACCCCGCCGACGCGG	33	C	50173	50205
SC1832	Corallococcus sp. CA049B NODE_45_52306_cov_17.7014_ID_9408, whole genome shotgun sequence	GTCGCGTCTGGCCGGACACGGCCCGAGCGAAGC	33	C	50243	50275
SC1833	Corallococcus sp. CA049B NODE_45_52306_cov_17.7014_ID_9408, whole genome shotgun sequence	TTCTCGGACGGCTCGCTGGCGGCGCCCACGCTCGT	35	C	50313	50347
SC1834	Corallococcus sp. CA049B NODE_45_52306_cov_17.7014_ID_9408, whole genome shotgun sequence	TTCGAGCGGGTGACGGAGCGGCACGGCGCCCTCGTCG	37	C	50385	50421
SC1835	Corallococcus sp. CA049B NODE_45_52306_cov_17.7014_ID_9408, whole genome shotgun sequence	CCATGTGGGTTGACCTGCTGGACTTGCGGAGGACGGA	37	C	50459	50495
SC1836	Corallococcus sp. CA049B NODE_45_52306_cov_17.7014_ID_9408, whole genome shotgun sequence	AGGAGATGCTGGCCGAGGCGAGCGCTTTCCC	31	C	50533	50563
SC1837	Corallococcus sp. CA049B NODE_45_52306_cov_17.7014_ID_9408, whole genome shotgun sequence	TCCGACTCCCAGCCCTCCGCCTTCCAGCGCGCCT	34	C	50601	50634
SC1838	Corallococcus sp. CA049B NODE_45_52306_cov_17.7014_ID_9408, whole genome shotgun sequence	ACGGAGGCGCAGAAGGCCGTGCGCCGCCTGATCC	34	C	50672	50705
SC1839	Corallococcus sp. CA049B NODE_45_52306_cov_17.7014_ID_9408, whole genome shotgun sequence	ATCGAACTCCACTCGAAGTAGCCCGCCCTGCCCCC	35	C	50743	50777
SC1840	Corallococcus sp. CA049B NODE_45_52306_cov_17.7014_ID_9408, whole genome shotgun sequence	ATGGCGTCCGTCGTCTGGGGCTGGCTGGAGCAGGGC	36	C	50815	50850
SC1841	Corallococcus sp. CA049B NODE_45_52306_cov_17.7014_ID_9408, whole genome shotgun sequence	ACCGGGGGGCGAGGGTAGGCCATGTCCGGAGAGGAC	36	C	50888	50923
SC1842	Corallococcus sp. CA049B NODE_45_52306_cov_17.7014_ID_9408, whole genome shotgun sequence	TAGTACCCAGCGCAGCACCCAGAACCCACTTCGGCCG	37	C	50961	50997
SC1843	Corallococcus sp. CA049B NODE_45_52306_cov_17.7014_ID_9408, whole genome shotgun sequence	CACGAGGCGGTCACCGTCTGCTTCTCAGCGTCGAC	35	C	51035	51069
SC1844	Corallococcus sp. CA049B NODE_45_52306_cov_17.7014_ID_9408, whole genome shotgun sequence	TTTGAGGCCATGGACGCCAGCGGGGACCGCGAG	33	C	51107	51139
SC1845	Corallococcus sp. CA049B NODE_45_52306_cov_17.7014_ID_9408, whole genome shotgun sequence	TCCAGCCGAGGCGGGGGCCGCGTCAGCCCGGCCA	34	C	51177	51210
SC1846	Corallococcus sp. CA049B NODE_45_52306_cov_17.7014_ID_9408, whole genome shotgun sequence	ACCTCGTTGAGGCCCGGCTTCAGCGGGCTGCCGTC	35	C	51248	51282
SC1847	Corallococcus sp. CA049B NODE_45_52306_cov_17.7014_ID_9408, whole genome shotgun sequence	AGCTTGCCGATCATCGGGACAAGCTTGATGTCG	33	C	51320	51352
SC1848	Corallococcus sp. CA049B NODE_45_52306_cov_17.7014_ID_9408, whole genome shotgun sequence	ACGAATCCGCCGCGCTGCGTTCCCTGCCTGCCCCC	35	C	51390	51424
SC1849	Corallococcus interemptor strain AB047A NODE_34_72321_cov_79.3968_ID_7987, whole genome shotgun sequence	TACGACTTGCTAACGACGAAGGGCTACGGCCTGG	34	C	46462	46495
SC1850	Corallococcus interemptor strain AB047A NODE_34_72321_cov_79.3968_ID_7987, whole genome shotgun sequence	TTGAGGAAGTGCGGCTCCGGGTTG	24	C	46533	46556
SC1851	Corallococcus interemptor strain AB047A NODE_34_72321_cov_79.3968_ID_7987, whole genome shotgun sequence	CCGGGGGCAACACGGGCGCGGTGGAGGCCATCC	33	C	46594	46626
SC1852	Corallococcus interemptor strain AB047A NODE_34_72321_cov_79.3968_ID_7987, whole genome shotgun sequence	GACTCTCCGCGCCGGTACTGCATCAGGTCCATG	33	C	46664	46696
SC1853	Corallococcus interemptor strain AB047A NODE_34_72321_cov_79.3968_ID_7987, whole genome shotgun sequence	TCTTCCAGAGCGATAAGCACCATCTCCCCGGGGG	34	C	46734	46767
SC1854	Corallococcus interemptor strain AB047A NODE_34_72321_cov_79.3968_ID_7987, whole genome shotgun sequence	TTGGGGTCGCACAGGAGGGCCGCCGTAGTGTCCTG	35	C	46805	46839
SC1855	Corallococcus interemptor strain AB047A NODE_34_72321_cov_79.3968_ID_7987, whole genome shotgun sequence	AGGTTTCCGGTGTAGTTGTTGTTGATGTCGCCAG	34	C	46877	46910
SC1856	Corallococcus interemptor strain AB047A NODE_34_72321_cov_79.3968_ID_7987, whole genome shotgun sequence	CTCGCGGTGGTGGTGGCGGCGGCGTCCTGGGCCTC	35	C	46948	46982
SC1857	Corallococcus interemptor strain AB047A NODE_34_72321_cov_79.3968_ID_7987, whole genome shotgun sequence	TACAACCAGCAGCGGGCCGACCGGGCCGTCGTCAAGT	37	C	47020	47056
SC1858	Corallococcus interemptor strain AB047A NODE_34_72321_cov_79.3968_ID_7987, whole genome shotgun sequence	ACCTGCTCGGCGATGCCGATGTGCTGCGGTGCTAT	35	C	47094	47128
SC1859	Corallococcus interemptor strain AB047A NODE_34_72321_cov_79.3968_ID_7987, whole genome shotgun sequence	TGCATCGCCATGTTTCCGCCGGTATTCTTCGCCA	34	C	47166	47199
SC1860	Corallococcus interemptor strain AB047A NODE_34_72321_cov_79.3968_ID_7987, whole genome shotgun sequence	CCCAACACCGCCCTGTGCGCGCTGCAGGTGGCGG	34	C	47237	47270
SC1861	Corallococcus interemptor strain AB047A NODE_34_72321_cov_79.3968_ID_7987, whole genome shotgun sequence	CAGCAGTGGGCGGAACAGGAGACGGAGTTCTCCAAGT	37	C	47308	47344
SC1862	Corallococcus interemptor strain AB047A NODE_34_72321_cov_79.3968_ID_7987, whole genome shotgun sequence	ACCGGCCCTGTTACCGTCGATGCGTACGCTGCC	33	C	47382	47414
SC1863	Corallococcus interemptor strain AB047A NODE_34_72321_cov_79.3968_ID_7987, whole genome shotgun sequence	CGAGGGACCGCTGGCGAAGAAGATGTCCGTCACCGA	36	C	47452	47487
SC1864	Corallococcus interemptor strain AB047A NODE_34_72321_cov_79.3968_ID_7987, whole genome shotgun sequence	TCCGGCAACGGCCCGCGGCCATGGTTGATCGAC	33	C	47525	47557
SC1865	Corallococcus interemptor strain AB047A NODE_34_72321_cov_79.3968_ID_7987, whole genome shotgun sequence	CACCGCGACCTGCGGACGCTGGAACTGCGGCT	32	C	47595	47626
SC1866	Corallococcus interemptor strain AB047A NODE_34_72321_cov_79.3968_ID_7987, whole genome shotgun sequence	ATCGCCATGTGGCGAGTTGCTGCGGTAGTGCGCGCG	36	C	47664	47699
SC1867	Corallococcus interemptor strain AB047A NODE_34_72321_cov_79.3968_ID_7987, whole genome shotgun sequence	GCCGCTGCCAGAAGGGGTGCGTCGCGGGGAGAAT	34	C	47737	47770
SC1868	Corallococcus interemptor strain AB047A NODE_34_72321_cov_79.3968_ID_7987, whole genome shotgun sequence	TTCGGGGAGACGGTGCGCGCCTTGCCGTCCGCGTCG	36	C	47808	47843
SC1869	Corallococcus interemptor strain AB047A NODE_34_72321_cov_79.3968_ID_7987, whole genome shotgun sequence	CTTGGAGGACGTGAGACAGCCAATGCGGACGG	32	C	47881	47912
SC1870	Corallococcus interemptor strain AB047A NODE_34_72321_cov_79.3968_ID_7987, whole genome shotgun sequence	CTGCGCATCTCCCCGGTGGAGCGGCGCACCGCAGAG	36	C	47950	47985
SC1871	Corallococcus interemptor strain AB047A NODE_34_72321_cov_79.3968_ID_7987, whole genome shotgun sequence	CACAGGATCAACACCATGCGTAGCATCACTGTCAG	35	C	48023	48057
SC1872	Corallococcus interemptor strain AB047A NODE_34_72321_cov_79.3968_ID_7987, whole genome shotgun sequence	CTCCGCCACCCGCCACCTCCCTCGCCGTCCACTCCGA	37	C	48095	48131
SC1873	Corallococcus interemptor strain AB047A NODE_34_72321_cov_79.3968_ID_7987, whole genome shotgun sequence	TACAAGGACGCGCTAATGGTCCACACCGACGGCGACAA	38	C	48169	48206
SC1874	Corallococcus interemptor strain AB047A NODE_34_72321_cov_79.3968_ID_7987, whole genome shotgun sequence	GGAGGCGTGCTGGAGCATCCGCGGGACTCGCACG	34	C	48244	48277
SC1875	Corallococcus interemptor strain AB047A NODE_34_72321_cov_79.3968_ID_7987, whole genome shotgun sequence	AGCATCCAGCCCCCGCGCACCTGCGGCACTCGAGA	35	C	48315	48349
SC1876	Corallococcus interemptor strain AB047A NODE_34_72321_cov_79.3968_ID_7987, whole genome shotgun sequence	ACGGACGACGGCAGCATTCTCCAAGACGGCGCCA	34	C	48387	48420
SC1877	Corallococcus interemptor strain AB047A NODE_34_72321_cov_79.3968_ID_7987, whole genome shotgun sequence	AGGTACCGGTTGAAGTAGTCGGTGTGGCTGGTGGCGCC	38	C	48458	48495
SC1878	Corallococcus interemptor strain AB047A NODE_34_72321_cov_79.3968_ID_7987, whole genome shotgun sequence	GGCGCGTTCCTGGAGCGCGAGGAAGTTCCGATG	33	C	48533	48565
SC1879	Corallococcus interemptor strain AB047A NODE_34_72321_cov_79.3968_ID_7987, whole genome shotgun sequence	TCCGGAAGGTAGATCTCCGGGTTCTGGTTGGCCAC	35	C	48603	48637
SC1880	Corallococcus interemptor strain AB047A NODE_34_72321_cov_79.3968_ID_7987, whole genome shotgun sequence	CACGCTCCGTGCCCGGAGGCCCTGCGCGAGCGGG	34	C	48675	48708
SC1881	Corallococcus interemptor strain AB047A NODE_34_72321_cov_79.3968_ID_7987, whole genome shotgun sequence	AGGCCCGGGTGGCGGAGTTGGAGCGCGAGCGGG	33	C	48746	48778
SC1882	Corallococcus interemptor strain AB047A NODE_34_72321_cov_79.3968_ID_7987, whole genome shotgun sequence	ACCATCGCCGACCCGGCCAGGTGCTGGAGGAAG	33	C	48816	48848
SC1883	Corallococcus interemptor strain AB047A NODE_34_72321_cov_79.3968_ID_7987, whole genome shotgun sequence	AACGACAGCTGGAACTTGCAGGGCACGCGTCCGATGG	37	C	49029	49065
SC1884	Corallococcus interemptor strain AB047A NODE_34_72321_cov_79.3968_ID_7987, whole genome shotgun sequence	CTCTACAACGACAAGGCGAAGGGGCTGGGTGAGT	34	C	49103	49136
SC1885	Corallococcus interemptor strain AB047A NODE_34_72321_cov_79.3968_ID_7987, whole genome shotgun sequence	ACCACGGCCATGAGGCGCGCGTAATAGGCGCGCTCCT	37	C	49174	49210
SC1886	Corallococcus interemptor strain AB047A NODE_34_72321_cov_79.3968_ID_7987, whole genome shotgun sequence	CGCTTGAGCACGGCGGTGCTGCGGACACGAAG	32	C	49248	49279
SC1887	Corallococcus interemptor strain AB047A NODE_34_72321_cov_79.3968_ID_7987, whole genome shotgun sequence	TCGTCAGGATGACGGGCACCCGGAGAATGGGCTTGG	36	C	49317	49352
SC1888	Corallococcus interemptor strain AB047A NODE_34_72321_cov_79.3968_ID_7987, whole genome shotgun sequence	AGCTCCGAGGTGAGGCAAAGGGTGGGGCGGCGCA	34	C	49390	49423
SC1889	Corallococcus interemptor strain AB047A NODE_34_72321_cov_79.3968_ID_7987, whole genome shotgun sequence	CCCTACTACCAGCGCGACCTGACGAACAAAAAAG	34	C	49461	49494
SC1890	Corallococcus interemptor strain AB047A NODE_34_72321_cov_79.3968_ID_7987, whole genome shotgun sequence	TTCGTGCCCAGGCGCTGGGCCACTTGGTTGTCG	33	C	49532	49564
SC1891	Corallococcus interemptor strain AB047A NODE_34_72321_cov_79.3968_ID_7987, whole genome shotgun sequence	CCGTACTTGACGCCCACGCCGATGACCTGGAA	32	C	49602	49633
SC1892	Corallococcus interemptor strain AB047A NODE_34_72321_cov_79.3968_ID_7987, whole genome shotgun sequence	CACGTCTGGGCGGCGTACAGCTACGCGCCCAACGCG	36	C	49671	49706
SC1893	Corallococcus interemptor strain AB047A NODE_34_72321_cov_79.3968_ID_7987, whole genome shotgun sequence	CACGTCTGGGCGGCGTACAGCTACGCGCCCAACGCG	36	C	49744	49779
SC1894	Corallococcus interemptor strain AB047A NODE_34_72321_cov_79.3968_ID_7987, whole genome shotgun sequence	TCCTCGGGGCCGCTGTGCTTGCAGCACCGCTGCTG	35	C	49817	49851
SC1895	Corallococcus interemptor strain AB047A NODE_34_72321_cov_79.3968_ID_7987, whole genome shotgun sequence	AGGGGAGGGGCGTGGGCAGCGTCGCCGGCAGCGTCT	36	C	49889	49924
SC1896	Corallococcus interemptor strain AB047A NODE_34_72321_cov_79.3968_ID_7987, whole genome shotgun sequence	ACGATCCGCCAGTAGCGGTTCGCACTGGGCGGGAT	35	C	49962	49996
SC1897	Corallococcus interemptor strain AB047A NODE_34_72321_cov_79.3968_ID_7987, whole genome shotgun sequence	ACCCAGGGCAGGGATCCGCTGACGGACAGCGCCG	34	C	50034	50067
SC1898	Corallococcus interemptor strain AB047A NODE_34_72321_cov_79.3968_ID_7987, whole genome shotgun sequence	ATCATCGGCGGGCAGCAGCGAAGCGCGGCGGTGG	34	C	50105	50138
SC1899	Corallococcus interemptor strain AB047A NODE_34_72321_cov_79.3968_ID_7987, whole genome shotgun sequence	GACATCGAGGACATGATCCCGGGCCAATTCGAG	33	C	50176	50208
SC1900	Corallococcus interemptor strain AB047A NODE_34_72321_cov_79.3968_ID_7987, whole genome shotgun sequence	ATCCTGGTGCTCGCCGACCTCGACAACTCCTGCGTCA	37	C	50246	50282
SC1901	Corallococcus interemptor strain AB047A NODE_34_72321_cov_79.3968_ID_7987, whole genome shotgun sequence	ATTGTCCGGCTTGCTTCTCTGGACACTGCGGGGACT	36	C	50320	50355
SC1902	Corallococcus interemptor strain AB047A NODE_34_72321_cov_79.3968_ID_7987, whole genome shotgun sequence	CTAGTGGCCCGCTGTGACGGGCAGCCCATCCGTTG	35	C	50393	50427
SC1903	Corallococcus interemptor strain AB047A NODE_34_72321_cov_79.3968_ID_7987, whole genome shotgun sequence	AACTGCTGCGTCACCACGCCCATCGCAGTGGCG	33	C	50465	50497
SC1904	Corallococcus interemptor strain AB047A NODE_34_72321_cov_79.3968_ID_7987, whole genome shotgun sequence	TTGAGCCAGGTGAGGAGCGCGTTGTTCTTGGTGA	34	C	50535	50568
SC1905	Corallococcus interemptor strain AB047A NODE_34_72321_cov_79.3968_ID_7987, whole genome shotgun sequence	ATGTAGAGCCGGACCCACGGGCCAATGTTCTGCC	34	C	50606	50639
SC1906	Corallococcus interemptor strain AB047A NODE_34_72321_cov_79.3968_ID_7987, whole genome shotgun sequence	TCGTCACACCGCTTGAAGTCCCCGTGGGTGTTCG	34	C	50677	50710
SC1907	Corallococcus interemptor strain AB047A NODE_34_72321_cov_79.3968_ID_7987, whole genome shotgun sequence	ATGGCTCGTCAGCCGCCCTTGCTCTTGCCCAGGTGT	36	C	50748	50783
SC1908	Corallococcus interemptor strain AB047A NODE_34_72321_cov_79.3968_ID_7987, whole genome shotgun sequence	CTCCTCCTGGTGGGAGCGGCCGGTCTGCTGGCTTC	35	C	50821	50855
SC1909	Corallococcus interemptor strain AB047A NODE_34_72321_cov_79.3968_ID_7987, whole genome shotgun sequence	GGGCGGCAGCTTCCTCCTCTACTACGACGAGGT	33	C	50893	50925
SC1910	Corallococcus interemptor strain AB047A NODE_34_72321_cov_79.3968_ID_7987, whole genome shotgun sequence	AAGGAAAACCCGGCCGTCGCGCTGCTGGTGCTGGCG	36	C	50963	50998
SC1911	Corallococcus interemptor strain AB047A NODE_34_72321_cov_79.3968_ID_7987, whole genome shotgun sequence	CTCGCGCTGCTCACCGTGGACGCGCCGGCGCCGCTCCA	38	C	51036	51073
SC1912	Corallococcus interemptor strain AB047A NODE_34_72321_cov_79.3968_ID_7987, whole genome shotgun sequence	CTGGGAGTAGCCGCCCTGCCCCGGTGCGTGAGAG	34	C	51111	51144
SC1913	Corallococcus interemptor strain AB047A NODE_34_72321_cov_79.3968_ID_7987, whole genome shotgun sequence	CTCAAGCGCAAGCGGCCAGCAACTCCG	27	C	51182	51208
SC1914	Corallococcus interemptor strain AB047A NODE_34_72321_cov_79.3968_ID_7987, whole genome shotgun sequence	CCGCGCAAGGGGAAGGGCATCCGCAACGACTTC	33	C	51246	51278
SC1915	Corallococcus interemptor strain AB047A NODE_34_72321_cov_79.3968_ID_7987, whole genome shotgun sequence	CCCAGTACATCACCGCAGGCGACGCCGCGAAG	32	C	51316	51347
SC1916	Corallococcus interemptor strain AB047A NODE_34_72321_cov_79.3968_ID_7987, whole genome shotgun sequence	GCCCAGCGGCGCAGCGTCCGGGGCGAAACCTTCGCGCG	38	C	51385	51422
SC1917	Corallococcus interemptor strain AB047A NODE_34_72321_cov_79.3968_ID_7987, whole genome shotgun sequence	GCCACCAGCCCCGGCACCTTCGCGCCCTCCAGCGCG	36	C	51460	51495
SC1918	Corallococcus sp. AB038B NODE_12742029_cov_25.9051, whole genome shotgun sequence	CTCGGCGTCCTTCGCAGTCTGCCAGCAGCGCGAATGTCGCTCCG	44	C	642505	642548
SC1919	Corallococcus sp. AB038B NODE_12742029_cov_25.9051, whole genome shotgun sequence	TCGTTGACGACCTCGGAGGTGCTCACGTGGATGGCGGTCGCTCCG	45	C	642577	642621
SC1920	Corallococcus sp. AB038B NODE_12742029_cov_25.9051, whole genome shotgun sequence	TTGTTCAAGCTCCCCTTGCACTCGGGGTACTTCGGTCGCTTCG	43	C	642650	642692
SC1921	Corallococcus sp. AB038B NODE_12742029_cov_25.9051, whole genome shotgun sequence	CTCGCGGCGACGCGCTTCGGTGAGACAGCAGCGGTCGCTCCG	42	C	642721	642762
SC1922	Corallococcus sp. AB038B NODE_12742029_cov_25.9051, whole genome shotgun sequence	TTGAACAGGCCCCACGCGGCATAGCCCAGGCCGTCGCTCCA	41	C	642791	642831
SC1923	Corallococcus sp. AB038B NODE_12742029_cov_25.9051, whole genome shotgun sequence	CGGTATAGGTACTGAATGGCGGCCCAGGCGTCCGCGTGTCGCTCCG	46	C	642860	642905
SC1924	Corallococcus sp. AB038B NODE_12742029_cov_25.9051, whole genome shotgun sequence	TTTGAGGGCAGCGTGATTCGGGCGGACGGTGGACAGTCGCTCCG	44	C	642934	642977
SC1925	Corallococcus sp. AB038B NODE_12742029_cov_25.9051, whole genome shotgun sequence	TTCTCCACCTTGTCGTTGCTCACGTCTCCTCTTCTTGTCGCTCCG	45	C	643006	643050
SC1926	Corallococcus sp. AB038B NODE_12742029_cov_25.9051, whole genome shotgun sequence	GCCATCGAGCGGGTCTCGCACACGAAGCGCATCCTGGCCGCTCCG	45	C	643079	643123
SC1927	Corallococcus sp. AB038B NODE_12742029_cov_25.9051, whole genome shotgun sequence	CGCCAAACACCCGGGGGGAACTTCGGTTTGCGAGTCGCTCCG	42	C	643152	643193
SC1928	Corallococcus sp. AB038B NODE_12742029_cov_25.9051, whole genome shotgun sequence	TTGAGTGACGAGTAAAAGCAGCAGCAGGCGGCGGTCGCTCCG	42	C	643222	643263
SC1929	Corallococcus sp. AB038B NODE_12742029_cov_25.9051, whole genome shotgun sequence	GCTGTCTACACGCTTCCCATCCTGGATATCTACCGTCACTCCG	43	C	643292	643334
SC1930	Corallococcus sp. AB038B NODE_12742029_cov_25.9051, whole genome shotgun sequence	ATGTCGAGGTCGCTCAGGCCCGCCATCATCTCCGTCGCTCCG	42	C	643363	643404
SC1931	Corallococcus sp. AB038B NODE_12742029_cov_25.9051, whole genome shotgun sequence	TCCAGGATGGTCCACATCATGTCGTTGGGCCAGAGTCGTCGCTCCG	46	C	643433	643478
SC1932	Corallococcus sp. AB038B NODE_12742029_cov_25.9051, whole genome shotgun sequence	CTGTCGGTGATGCGGTGGCATGGGTTGCGCCTGTTGGTCGCTCCG	45	C	643507	643551
SC1933	Corallococcus sp. AB038B NODE_444381_cov_0.968504, whole genome shotgun sequence	TCGTGACGCCCGTACCGGTTGAGGGCTTCGGCCAAG	36	C	61	96
SC1934	Corallococcus sp. AB038B NODE_444381_cov_0.968504, whole genome shotgun sequence	GATTACCGGGGTGAACCCTCCCGAGATTCCCCCCA	35	C	134	168
SC1935	Corallococcus sp. AB038B NODE_444381_cov_0.968504, whole genome shotgun sequence	TCCCGAACAGGCTTACTGTCCACGCGTCACTGGGG	35	C	206	240
SC1936	Corallococcus sp. AB038B NODE_444381_cov_0.968504, whole genome shotgun sequence	GCGAGCTTGACGGCGATGCTCGGAGGCCTCG	31	C	278	308
SC1937	Myxococcus sp. CA006 NODE_200_length_13981_cov_23.3538_ID_7580, whole genome shotgun sequence	CCAGGTGCGGCAGACGCTGGCCCCGTTCGATC	32	C	9536	9567
SC1938	Myxococcus sp. CA006 NODE_200_length_13981_cov_23.3538_ID_7580, whole genome shotgun sequence	CTCATGCTCGACGACTCGCACGAAACGCGTAGTCA	35	C	9605	9639
SC1939	Myxococcus sp. CA006 NODE_200_length_13981_cov_23.3538_ID_7580, whole genome shotgun sequence	GTGACCGGCAGCAACACCATTACCTTCCGGGTT	33	C	9677	9709
SC1940	Myxococcus sp. CA006 NODE_200_length_13981_cov_23.3538_ID_7580, whole genome shotgun sequence	GATGCCTCTGGAGCAGCTGGTGGATCGCTCGAA	33	C	9747	9779
SC1941	Myxococcus sp. CA006 NODE_200_length_13981_cov_23.3538_ID_7580, whole genome shotgun sequence	GCGGCCTGAGCGCCTCTTCTCCTGGGGGCTGT	32	C	9817	9848
SC1942	Myxococcus sp. CA006 NODE_200_length_13981_cov_23.3538_ID_7580, whole genome shotgun sequence	GGCGTGAACCTGGAATGGGCGTACCGCGCCGAC	33	C	9886	9918
SC1943	Myxococcus sp. CA006 NODE_200_length_13981_cov_23.3538_ID_7580, whole genome shotgun sequence	ACGGGCAAACTCCTCGATTCTGAGGACTTTTG	32	C	9956	9987
SC1944	Myxococcus sp. CA006 NODE_200_length_13981_cov_23.3538_ID_7580, whole genome shotgun sequence	CTCGCTTGAGGACCCGGAGATTTGGCTGCCGAA	33	C	10025	10057
SC1945	Myxococcus sp. CA006 NODE_200_length_13981_cov_23.3538_ID_7580, whole genome shotgun sequence	CCGCATCCACCCAGCGCCTTGTCACAGACGGA	32	C	10095	10126
SC1946	Myxococcus sp. CA006 NODE_200_length_13981_cov_23.3538_ID_7580, whole genome shotgun sequence	TCTGACGGCTGGACGGACGAGCGCGTGGAGCTCGTG	36	C	10164	10199
SC1947	Myxococcus sp. CA006 NODE_200_length_13981_cov_23.3538_ID_7580, whole genome shotgun sequence	CCATTCAACGCGCCCGACGCATGGTGGTGCGTC	33	C	10237	10269
SC1948	Myxococcus sp. CA006 NODE_200_length_13981_cov_23.3538_ID_7580, whole genome shotgun sequence	CTCTGGTGAGTGGCGGCTGTCTGACGCGTCATCTG	35	C	10307	10341
SC1949	Myxococcus sp. CA006 NODE_200_length_13981_cov_23.3538_ID_7580, whole genome shotgun sequence	TCTGCTTCGTCGCGTTGCCAGCGGAGCACTGGCC	34	C	10379	10412
SC1950	Myxococcus sp. CA006 NODE_200_length_13981_cov_23.3538_ID_7580, whole genome shotgun sequence	AGTTGCCGTCGCTGTCTGGCTCGCCTGCGCAGG	33	C	10450	10482
SC1951	Myxococcus sp. CA006 NODE_200_length_13981_cov_23.3538_ID_7580, whole genome shotgun sequence	AGCCCCGGCACCCGCGCGGCCTGGGCGGCGATG	33	C	10520	10552
SC1952	Myxococcus sp. CA006 NODE_200_length_13981_cov_23.3538_ID_7580, whole genome shotgun sequence	CGGTGAACACCACCTCGCCGCTGGCTGCGACGATG	35	C	10590	10624
SC1953	Myxococcus sp. CA006 NODE_200_length_13981_cov_23.3538_ID_7580, whole genome shotgun sequence	ATGACAAGGCGCTGGCGCCACGTGCTCCATGGCGAG	36	C	10662	10697
SC1954	Myxococcus sp. CA006 NODE_200_length_13981_cov_23.3538_ID_7580, whole genome shotgun sequence	TCACTGCCGGGCCCGCCCTACTCCAGCGGCCC	32	C	10735	10766
SC1955	Myxococcus sp. CA006 NODE_200_length_13981_cov_23.3538_ID_7580, whole genome shotgun sequence	AACCAGGCGCTCACGTGAGCGCCGCATCCAAGGAGA	36	C	10804	10839
SC1956	Myxococcus sp. CA006 NODE_200_length_13981_cov_23.3538_ID_7580, whole genome shotgun sequence	GATGAACCTCTCGCCGGGCCGCTCCATAACGGCGA	35	C	10877	10911
SC1957	Myxococcus sp. CA006 NODE_200_length_13981_cov_23.3538_ID_7580, whole genome shotgun sequence	TCTTCGCGCTTGGCCTGGTCGGTCTTGGGCAGCCA	35	C	10949	10983
SC1958	Myxococcus sp. CA006 NODE_200_length_13981_cov_23.3538_ID_7580, whole genome shotgun sequence	CATCCGCGCAACGGACGTCTGGAACTCGTCGAAA	34	C	11021	11054
SC1959	Myxococcus sp. CA006 NODE_200_length_13981_cov_23.3538_ID_7580, whole genome shotgun sequence	TCTCCACTGCTGACACTCACCACGAGCGCCCG	32	C	11092	11123
SC1960	Myxococcus sp. CA006 NODE_200_length_13981_cov_23.3538_ID_7580, whole genome shotgun sequence	GCTTGCGGCCCCCGGGCTCCTTTTTCCACCCCCAC	35	C	11161	11195
SC1961	Myxococcus sp. CA006 NODE_200_length_13981_cov_23.3538_ID_7580, whole genome shotgun sequence	GACTCGCCCACCTCACCCCGACACCCGCACAAGA	34	C	11233	11266
SC1962	Myxococcus sp. CA006 NODE_200_length_13981_cov_23.3538_ID_7580, whole genome shotgun sequence	AGGCGCTCAAGCGGGGCGTGAAGAAGCACGGGAA	34	C	11304	11337
SC1963	Myxococcus sp. CA006 NODE_200_length_13981_cov_23.3538_ID_7580, whole genome shotgun sequence	TACAGCGGGGTGTGCTCTTCGCACGGCGAGGCG	33	C	11375	11407
SC1964	Myxococcus sp. CA006 NODE_200_length_13981_cov_23.3538_ID_7580, whole genome shotgun sequence	CGCCCGGCTCCCCAATCTGCGGTCGACCCTCGGT	34	C	11445	11478
SC1965	Myxococcus sp. CA006 NODE_200_length_13981_cov_23.3538_ID_7580, whole genome shotgun sequence	ACGTCAGGCGAGAAGATGAGGTCCAGCGGCAGGTC	35	C	11516	11550
SC1966	Myxococcus sp. CA006 NODE_200_length_13981_cov_23.3538_ID_7580, whole genome shotgun sequence	GTGGACACGGGCCCCGCGGTCAATCCCGATGCGC	34	C	11588	11621
SC1967	Myxococcus sp. CA006 NODE_200_length_13981_cov_23.3538_ID_7580, whole genome shotgun sequence	GGTGATGGCGTCGGGGACGAGATTTGCAGCCTGGG	35	C	11659	11693
SC1968	Myxococcus sp. CA006 NODE_200_length_13981_cov_23.3538_ID_7580, whole genome shotgun sequence	AGCCCGATGCCGCGCGACTACGCTGGGCCCGGT	33	C	11731	11763
SC1969	Myxococcus sp. CA006 NODE_200_length_13981_cov_23.3538_ID_7580, whole genome shotgun sequence	CACTACGCCCCGCCCGGCAGTGCCTGACGCGCCTG	35	C	11801	11835
SC1970	Myxococcus sp. CA006 NODE_200_length_13981_cov_23.3538_ID_7580, whole genome shotgun sequence	GCGCTCCAGGCTGACGGGTGGTGGCTCCGCTCGG	34	C	11873	11906
SC1971	Myxococcus sp. CA006 NODE_200_length_13981_cov_23.3538_ID_7580, whole genome shotgun sequence	TCCAACCGCCGGAACAACGCGAAGTCGGACGCG	33	C	11944	11976
SC1972	Myxococcus sp. CA006 NODE_200_length_13981_cov_23.3538_ID_7580, whole genome shotgun sequence	ACCGGCCTGGGCTGGCGGGATGCTTCCAGGACGCG	35	C	12014	12048
SC1973	Myxococcus sp. CA006 NODE_200_length_13981_cov_23.3538_ID_7580, whole genome shotgun sequence	ATGCAGATGCACGGGGCCCGGTTTCGGCTTGCCC	34	C	12086	12119
SC1974	Myxococcus sp. CA006 NODE_200_length_13981_cov_23.3538_ID_7580, whole genome shotgun sequence	GGCGTTACGCTCGACTATCGAGCGGACGTTGTCA	34	C	12157	12190
SC1975	Myxococcus sp. CA006 NODE_200_length_13981_cov_23.3538_ID_7580, whole genome shotgun sequence	GGAGTCTGTCGGCCGCGCTGACGCGAGGCCGGCG	34	C	12228	12261
SC1976	Myxococcus sp. CA006 NODE_200_length_13981_cov_23.3538_ID_7580, whole genome shotgun sequence	GGGCGCTGGGTGAAGGACTTGAAGGGCCGCTACT	34	C	12299	12332
SC1977	Myxococcus sp. CA006 NODE_200_length_13981_cov_23.3538_ID_7580, whole genome shotgun sequence	GTCGACGCCGTCGAGGCGAAGAAGCCGGCCAAGC	34	C	12370	12403
SC1978	Myxococcus sp. CA006 NODE_200_length_13981_cov_23.3538_ID_7580, whole genome shotgun sequence	GTGGACTGGCCGCATGGGGGCCGGCGTCCTGG	32	C	12441	12472
SC1979	Myxococcus sp. CA006 NODE_200_length_13981_cov_23.3538_ID_7580, whole genome shotgun sequence	TCTAACCTTGTCATAAATCCGCATCATCCACGTGTC	36	C	12510	12545
SC1980	Myxococcus sp. CA006 NODE_200_length_13981_cov_23.3538_ID_7580, whole genome shotgun sequence	CGAAGTCCGCGCGGATGGCGTCATGCGCCTTGGT	34	C	12583	12616
SC1981	Myxococcus sp. CA006 NODE_200_length_13981_cov_23.3538_ID_7580, whole genome shotgun sequence	TTCGCCTGGCCCGTCGCCTCGGCGTACCGGCGGAGG	36	C	12654	12689
SC1982	Myxococcus sp. CA006 NODE_200_length_13981_cov_23.3538_ID_7580, whole genome shotgun sequence	GGCATCCCCGCGCGCAGCCACGCCAGGACGTCGT	34	C	12727	12760
SC1983	Myxococcus sp. CA006 NODE_200_length_13981_cov_23.3538_ID_7580, whole genome shotgun sequence	CTGTTGTGCCAGTCGTCCGCGTCGTCGGGGGTCA	34	C	12798	12831
SC1984	Myxococcus sp. CA006 NODE_200_length_13981_cov_23.3538_ID_7580, whole genome shotgun sequence	ACGGACTTGAAGTCGTTGCCGTCCATGATCACGTG	35	C	12869	12903
SC1985	Myxococcus sp. CA006 NODE_200_length_13981_cov_23.3538_ID_7580, whole genome shotgun sequence	AGCCAGAGTCCAGAGCTCGACCGGTGGGGCCGGC	34	C	12941	12974
SC1986	Myxococcus sp. CA006 NODE_200_length_13981_cov_23.3538_ID_7580, whole genome shotgun sequence	AAGGAGTCCGAGGTCGCCACGGTGTTCGATGCCG	34	C	13012	13045
SC1987	Myxococcus sp. CA006 NODE_200_length_13981_cov_23.3538_ID_7580, whole genome shotgun sequence	CGTTCGGAGGGGCAGGAGCAGAGCGCCACGGCGGC	35	C	13083	13117
SC1988	Myxococcus sp. CA006 NODE_200_length_13981_cov_23.3538_ID_7580, whole genome shotgun sequence	TCCGCCAGCTCCAGCACGAGTTCCAACTTCGACT	34	C	13155	13188
SC1989	Myxococcus sp. CA006 NODE_200_length_13981_cov_23.3538_ID_7580, whole genome shotgun sequence	TTGGGGTCCGCGTTCTCAACCTCCGCAGCCTTG	33	C	13226	13258
SC1990	Myxococcus sp. CA006 NODE_200_length_13981_cov_23.3538_ID_7580, whole genome shotgun sequence	TTACGCGACATGCAACGCGGCGCGCTCGACCAGG	34	C	13296	13329
SC1991	Myxococcus sp. CA006 NODE_200_length_13981_cov_23.3538_ID_7580, whole genome shotgun sequence	ACCGGCGTAGAGCTGGGGAAGCACGGGCAGGGCAC	35	C	13367	13401
SC1992	Myxococcus sp. CA006 NODE_200_length_13981_cov_23.3538_ID_7580, whole genome shotgun sequence	ACCGGGCGCTTCCGCGAGGGCTTCGGCGAGCTCGG	35	C	13439	13473
SC1993	Myxococcus sp. CA006 NODE_200_length_13981_cov_23.3538_ID_7580, whole genome shotgun sequence	CGAGCAGTGGCAGCGCCCGTGCATCGGCCCAT	32	C	13511	13542
SC1994	Myxococcus sp. CA006 NODE_200_length_13981_cov_23.3538_ID_7580, whole genome shotgun sequence	AGCGTGGAGCGCAACTCCGGGGTGGACCCGAACAAG	36	C	13580	13615
SC1995	Myxococcus sp. CA006 NODE_200_length_13981_cov_23.3538_ID_7580, whole genome shotgun sequence	CCGTGAGTAGTTGCTGGACTGCGAACTCAAGCTCAA	36	C	13653	13688
SC1996	Myxococcus sp. CA006 NODE_200_length_13981_cov_23.3538_ID_7580, whole genome shotgun sequence	TACTCCCGCTTGGTGGACAACCTCTCCGGCCCCGCG	36	C	13726	13761
SC1997	Myxococcus sp. CA006 NODE_200_length_13981_cov_23.3538_ID_7580, whole genome shotgun sequence	TTCCCGACGTTGGCCACCGTGTTGATGCCGCTG	33	C	13799	13831
SC1998	Myxococcus sp. CA006 NODE_200_length_13981_cov_23.3538_ID_7580, whole genome shotgun sequence	ACGCAGAAGCGCGAGCCCGTCTACGACGCGCTG	33	C	13869	13901
[truncated: 17,180 more rows]
