# Supplementary material for: Characteristics and immune functions of the endogenous CRISPR-Cas systems in myxobacteria
Source: mSystems. 2024 May 15;9(6):e01210-23. doi: 10.1128/msystems.01210-23 (PMC11237760; doi:10.1128/msystems.01210-23)
Supplement: Data Set S4 — Pfam architectures of cas homologs. [file msystems.01210-23-s0004.xlsx]

## Sheet: Pfam architectures
Pfam architectures of cas Homologues.						legends for each column are labeled in green background
Subtype	Subunit	Subunit Num	Pfam Architecture	Num	Ratio
MxI-B	Cas6	49	Cas6	40	0.816327
MxI-B	Cas6	49	Cas6-BBIP10	2	0.0408163
MxI-B	Cas6	49	MaoC_dehydratas-Cas6	1	0.0204082
MxI-B	Cas6	49	Cas6-TMEM89	1	0.0204082
MxI-B	Cas6	49	Cas6-Tash_PEST	1	0.0204082
MxI-B	Cas6	49	Cas6-Oxidored_molyb	1	0.0204082
MxI-B	Cas6	49	Cas6-HCV_core	1	0.0204082
MxI-B	Cas6	49	Cas6-HCV_capsid	1	0.0204082
MxI-B	Cas6	49	Cas6-DUF5855	1	0.0204082
MxI-B	Cas3	49	HD_6-DEAD-Helicase_C	27	0.55102
MxI-B	Cas3	49	HD_6-ResIII-Helicase_C	14	0.285714
MxI-B	Cas3	49	HD_6-Herpes_ori_bp	2	0.0408163
MxI-B	Cas3	49	HD_6-Herpes_ori_bp-Helicase_C	1	0.0204082
MxI-B	Cas3	49	HD_6-Herpes_ori_bp-DEAD-Helicase_C	1	0.0204082
MxI-B	Cas3	49	HD_6-Helicase_C	1	0.0204082
MxI-B	Cas3	49	HD_6-Evr1_Alr-Herpes_ori_bp-Helicase_C	1	0.0204082
MxI-B	Cas3	49	HD_6-DEAD-Helicase_C-Vac_Fusion	1	0.0204082
MxI-B	Cas3	49	HD_6-AAA_19-Helicase_C	1	0.0204082
MxI-B	Cas8	4	EACC1	2	0.5
MxI-B	Cas8	4	ImpA_N	1	0.25
MxI-B	Cas8	4	DUF4926	1	0.25
MxI-B	Cas7	44	DevR	40	0.909091
MxI-B	Cas7	44	DevR-YhzD	1	0.0227273
MxI-B	Cas7	44	DevR-Skp1	1	0.0227273
MxI-B	Cas7	44	DevR-Sigma70_ner	1	0.0227273
MxI-B	Cas7	44	DevR-Rhabdo_NV	1	0.0227273
MxI-B	Cas5	40	Cas_Cas5d	37	0.925
MxI-B	Cas5	40	Cas_Cas5d-HCV_NS4a	1	0.025
MxI-B	Cas5	40	Cas_Cas5d-CPT	1	0.025
MxI-B	Cas5	40	Cas_Cas5d-AAA_19	1	0.025
MxI-B	Cas4/1	45	Cas_Cas4-DUF6081-Cas_Cas1	17	0.377778
MxI-B	Cas4/1	45	Cas_Cas4-Cas_Cas1	16	0.355556
MxI-B	Cas4/1	45	Cas_Cas4-DUF6081-Cas_Cas1-DUF772	8	0.177778
MxI-B	Cas4/1	45	Cas_Cas4-Vexin-Cas_Cas1	1	0.0222222
MxI-B	Cas4/1	45	Cas_Cas4-Cas_Cas1-Tra_M	1	0.0222222
MxI-B	Cas4/1	45	Cas_Cas4-Apelin-Cas_Cas1	1	0.0222222
MxI-B	Cas4/1	45	Cas_Cas1	1	0.0222222
MxI-B	Cas2	40	CRISPR_Cas2	35	0.875
MxI-B	Cas2	40	CRISPR_Cas2-DUF1638	2	0.05
MxI-B	Cas2	40	CRISPR_Cas2-DNA_ligase_ZBD	2	0.05
MxI-B	Cas2	40	Nudix_N_2-CRISPR_Cas2	1	0.025
I-C	Cas3	82	HD_6-DEAD-Helicase_C	60	0.731707
I-C	Cas3	82	HD_6-DEAD	6	0.0731707
I-C	Cas3	82	HD-DEAD	3	0.0365854
I-C	Cas3	82	HD-DEAD-Helicase_C	2	0.0243902
I-C	Cas3	82	HD_6-PALP-DEAD-Helicase_C	2	0.0243902
I-C	Cas3	82	Bacillus_HBL-HD_6-HycH-DUF3848-DEAD-Helicase_C	2	0.0243902
I-C	Cas3	82	HD-ResIII	1	0.0121951
I-C	Cas3	82	HD_6-DUF6415-DEAD-Sirohm_synth_C	1	0.0121951
I-C	Cas3	82	HD_6-DUF1385-DEAD-Helicase_C	1	0.0121951
I-C	Cas3	82	HD_6-DEAD-Helicase_C-STAS_2	1	0.0121951
I-C	Cas3	82	HD_6-DEAD-Helicase_C-DUF6282	1	0.0121951
I-C	Cas3	82	HD_6-DEAD-DUF4217	1	0.0121951
I-C	Cas3	82	HD_6-DEAD-AAA_19	1	0.0121951
I-C	Cas5	86	Cas_Cas5d	77	0.895349
I-C	Cas5	86	Cas_Cas5d-Stonin2_N	3	0.0348837
I-C	Cas5	86	Cas_Cas5d-UPF0236	2	0.0232558
I-C	Cas5	86	Cas_Cas5d-Cas_Cas5d	2	0.0232558
I-C	Cas5	86	Sharpin_PH-Cas_Cas5d	1	0.0116279
I-C	Cas5	86	Cas_Cas5d-DUF2760	1	0.0116279
I-C	Cas8	86	Cas_Csd1	55	0.639535
I-C	Cas8	86	Cas_Csd1-Phostensin_N	12	0.139535
I-C	Cas8	86	Cas_Csd1-Kri1	6	0.0697674
I-C	Cas8	86	Cas_Csd1-Gp37	3	0.0348837
I-C	Cas8	86	Cas_Csd1-NIT	2	0.0232558
I-C	Cas8	86	Cas_Csd1-DUF5802	2	0.0232558
I-C	Cas8	86	Cas_Csd1-YebG-DOCK_N	1	0.0116279
I-C	Cas8	86	Cas_Csd1-vATP-synt_AC39	1	0.0116279
I-C	Cas8	86	Cas_Csd1-MRFAP1	1	0.0116279
I-C	Cas8	86	Cas_Csd1-DUF6275	1	0.0116279
I-C	Cas8	86	Cas_Csd1-DUF4835	1	0.0116279
I-C	Cas8	86	Cas_Csd1-AraC_binding	1	0.0116279
I-C	Cas7	85	Cas_Cas7	75	0.882353
I-C	Cas7	85	Cas_Cas7-Herpes_UL36	3	0.0352941
I-C	Cas7	85	Cas_Cas7-DUF4571	2	0.0235294
I-C	Cas7	85	Cas_Cas7-AP3D1	2	0.0235294
I-C	Cas7	85	Cas_Cas7-Herpes_UL36-DAO_C	1	0.0117647
I-C	Cas7	85	Cas_Cas7-DUF1351	1	0.0117647
I-C	Cas7	85	Cas_Cas7-CesT	1	0.0117647
I-C	Cas4	69	Cas_Cas4	58	0.84058
I-C	Cas4	69	Cas_Cas4-FliT-EndIII_4Fe-2S	2	0.0289855
I-C	Cas4	69	Cas_Cas4-Docking	2	0.0289855
I-C	Cas4	69	Cas_Cas4-Ribosomal_L37ae	1	0.0144928
I-C	Cas4	69	Cas_Cas4-Peptidase_U49-2-thiour_desulf	1	0.0144928
I-C	Cas4	69	Cas_Cas4-Integrase_DNA-DUF6455	1	0.0144928
I-C	Cas4	69	Cas_Cas4-GASA-EndIII_4Fe-2S	1	0.0144928
I-C	Cas4	69	Cas_Cas4-DUF2423	1	0.0144928
I-C	Cas4	69	Cas_Cas4-DBD_HTH-EndIII_4Fe-2S	1	0.0144928
I-C	Cas4	69	Cas_Cas4-AstB	1	0.0144928
I-C	Cas1	67	Cas_Cas1	32	0.477612
I-C	Cas1	67	Cas_Cas1-Sacchrp_dh_NADP	25	0.373134
I-C	Cas1	67	Cas_Cas1-ArnB_C	3	0.0447761
I-C	Cas1	67	MH1-Cas_Cas1-Sacchrp_dh_NADP	2	0.0298507
I-C	Cas1	67	MH1-Cas_Cas1	1	0.0149254
I-C	Cas1	67	Coilin_N-Cas_Cas1	1	0.0149254
I-C	Cas1	67	Cas_Cas1-MH1-Auxin_inducible	1	0.0149254
I-C	Cas1	67	Cas_Cas1-IalB	1	0.0149254
I-C	Cas1	67	Cas_Cas1-DUF3948	1	0.0149254
I-C	Cas2	67	CRISPR_Cas2	51	0.761194
I-C	Cas2	67	CRISPR_Cas2-MR_MLE_C	6	0.0895522
I-C	Cas2	67	CRISPR_Cas2-Phage_lysis	3	0.0447761
I-C	Cas2	67	CRISPR_Cas2-DUF600	2	0.0298507
I-C	Cas2	67	CRISPR_Cas2-Toprim_3	1	0.0149254
I-C	Cas2	67	CRISPR_Cas2-STAS-Toprim_2	1	0.0149254
I-C	Cas2	67	CRISPR_Cas2-STAS	1	0.0149254
I-C	Cas2	67	CRISPR_Cas2-Radical_SAM_C	1	0.0149254
I-C	Cas2	67	CRISPR_Cas2-JLPA	1	0.0149254
I-E	Cas3	34	HD_6-DEAD-Helicase_C	9	0.264706
I-E	Cas3	34	HD_6-DEAD-Helicase_C-Cas3_C	8	0.235294
I-E	Cas3	34	DEAD-Helicase_C	4	0.117647
I-E	Cas3	34	HD_6-AAA_19	3	0.0882353
I-E	Cas3	34	HD_6-DEAD-DEAD	2	0.0588235
I-E	Cas3	34	HD_6-DEAD-DUF3701-Helicase_C	1	0.0294118
I-E	Cas3	34	HD_6-DEAD-DEAD-Helicase_C	1	0.0294118
I-E	Cas3	34	HD_6-DEAD-Cas3_C	1	0.0294118
I-E	Cas3	34	HD_6-DEAD	1	0.0294118
I-E	Cas3	34	HD_6-AAA_19-Helicase_C	1	0.0294118
I-E	Cas3	34	HD_6-AAA_19-Cas_Csx9-Helicase_C	1	0.0294118
I-E	Cas3	34	DEAD-Cas3_C	1	0.0294118
I-E	Cas3	34	Cas_Csx9	1	0.0294118
I-E	Cas8	42	CRISPR_Cse1	33	0.785714
I-E	Cas8	42	CRISPR_Cse1-CRISPR_Cse1	2	0.047619
I-E	Cas8	42	CRISPR_Cse1-TPR_16	1	0.0238095
I-E	Cas8	42	CRISPR_Cse1-SIMPL	1	0.0238095
I-E	Cas8	42	CRISPR_Cse1-RhoGAP	1	0.0238095
I-E	Cas8	42	CRISPR_Cse1-DUF3562	1	0.0238095
I-E	Cas8	42	CRISPR_Cse1-DUF3425	1	0.0238095
I-E	Cas8	42	CRISPR_Cse1-DUF2063	1	0.0238095
I-E	Cas8	42	CRISPR_Cse1-CDPS	1	0.0238095
I-E	Cse2	49	CRISPR_Cse2	34	0.693878
I-E	Cse2	49	CRISPR_Cse2-CoV_nucleocap	4	0.0816327
I-E	Cse2	49	CRISPR_Cse2-ODC_AZ	2	0.0408163
I-E	Cse2	49	FhuF-CRISPR_Cse2-GRIP	1	0.0204082
I-E	Cse2	49	FdhE-DUF5817-CRISPR_Cse2	1	0.0204082
I-E	Cse2	49	CRISPR_Cse2-UPF0175	1	0.0204082
I-E	Cse2	49	CRISPR_Cse2-TetR_C_15	1	0.0204082
I-E	Cse2	49	CRISPR_Cse2-DUF6009	1	0.0204082
I-E	Cse2	49	CRISPR_Cse2-DUF5736	1	0.0204082
I-E	Cse2	49	CRISPR_Cse2-Couple_hipA	1	0.0204082
I-E	Cse2	49	APH	1	0.0204082
I-E	Cse2	49	3-alpha	1	0.0204082
I-E	Cas7	54	Cas_CT1975	22	0.407407
I-E	Cas7	54	Cas_CT1975-Cas_Cas7	16	0.296296
I-E	Cas7	54	Cas_CT1975-Ribosomal_60s	3	0.0555556
I-E	Cas7	54	DUF4333-Cas_CT1975-Ice_binding	1	0.0185185
I-E	Cas7	54	CRISPR_assoc-Cas_CT1975	1	0.0185185
I-E	Cas7	54	Cas_CT1975-Umbravirus_LDM	1	0.0185185
I-E	Cas7	54	Cas_CT1975-SGIII-Nop53-ASY3-like	1	0.0185185
I-E	Cas7	54	Cas_CT1975-SGIII	1	0.0185185
I-E	Cas7	54	Cas_CT1975-Mis12-DUF6545-Cas_Cas7	1	0.0185185
I-E	Cas7	54	Cas_CT1975-HAS	1	0.0185185
I-E	Cas7	54	Cas_CT1975-DUF6592	1	0.0185185
I-E	Cas7	54	Cas_CT1975-DUF2894-Cas_Cas7	1	0.0185185
I-E	Cas7	54	Cas_CT1975-DraK_HK_N	1	0.0185185
I-E	Cas7	54	Cas_CT1975-Cas_Cas7-DUF2267-Sigma70_r3	1	0.0185185
I-E	Cas7	54	Cas_CT1975-Afaf-RPN2_C-CRISPR_Cse2	1	0.0185185
I-E	Cas7	54	Cas_Cas7-Cas_CT1975	1	0.0185185
I-E	Cas5	48	Cas_Cas5d	37	0.770833
I-E	Cas5	48	Cas_Cas5d-Phe_hydrox_dim	7	0.145833
I-E	Cas5	48	Cas_Cas5d-zf-C4pol-HNH	1	0.0208333
I-E	Cas5	48	Cas_Cas5d-TPP_enzyme_M-Mak_N_cap	1	0.0208333
I-E	Cas5	48	Cas_Cas5d-DUF2336	1	0.0208333
I-E	Cas5	48	Cas_Cas5d-Cas_Cas5d	1	0.0208333
I-E	Cas6	45	CRISPR_assoc	39	0.866667
I-E	Cas6	45	CRISPR_assoc-DUF6104	2	0.0444444
I-E	Cas6	45	CRISPR_assoc-Sel_put	1	0.0222222
I-E	Cas6	45	CRISPR_assoc-PhoD_N	1	0.0222222
I-E	Cas6	45	CRISPR_assoc-PDEase_I_N	1	0.0222222
I-E	Cas6	45	CRISPR_assoc-LSDAT_euk	1	0.0222222
I-E	Cas1	42	Cas_Cas1-Cas_Cas1	27	0.642857
I-E	Cas1	42	Cas_Cas1-Cas_Cas1-Phage_H_T_join	5	0.119048
I-E	Cas1	42	Cas_Cas1-SAM_HAT_N-Cas_Cas1	2	0.047619
I-E	Cas1	42	Cas_Cas1	2	0.047619
I-E	Cas1	42	Cas_Cas1-LPD11-Cas_Cas1	1	0.0238095
I-E	Cas1	42	Cas_Cas1-DUF6098-Cas_Cas1	1	0.0238095
I-E	Cas1	42	Cas_Cas1-DUF4429-Cas_Cas1-acVLRF1	1	0.0238095
I-E	Cas1	42	Cas_Cas1-Cas_Cas1-Chromo	1	0.0238095
I-E	Cas1	42	Cas_Cas1-Cas_Cas1-CbiG_mid	1	0.0238095
I-E	Cas1	42	Cas_Cas1-Cas_Cas1-acVLRF1	1	0.0238095
I-E	Cas2	34	Cas_Cas2CT1978	30	0.882353
I-E	Cas2	34	Cas_Cas2CT1978-FAD_binding_4	3	0.0882353
I-E	Cas2	34	Cas_Cas2CT1978-Cytochrom_D1	1	0.0294118
III-B	Cmr1	63	RAMPs	46	0.730159
III-B	Cmr1	63	RAMPs-RAMPs	14	0.222222
III-B	Cmr1	63	RAMPs-Rubis-subs-bind	1	0.015873
III-B	Cmr1	63	RAMPs-TubC_N	1	0.015873
III-B	Cmr1	63	RAMPs-LcrG	1	0.015873
III-B	Cas10	71	Cmr2_N-mCpol	21	0.295775
III-B	Cas10	71	Cmr2_N-NBD_C-mCpol	10	0.140845
III-B	Cas10	71	Cmr2_N-BRK-mCpol	10	0.140845
III-B	Cas10	71	Cmr2_N-DUF3470-mCpol	3	0.0422535
III-B	Cas10	71	mCpol	2	0.028169
III-B	Cas10	71	Cmr2_N-Vwaint-mCpol	2	0.028169
III-B	Cas10	71	Cmr2_N-DUF6456-mCpol	2	0.028169
III-B	Cas10	71	Cmr2_N	2	0.028169
III-B	Cas10	71	Nitr_red_bet_C-mCpol	1	0.0140845
III-B	Cas10	71	Fgase-Cmr2_N-mCpol	1	0.0140845
III-B	Cas10	71	Cmr2_N-TetR_C_33	1	0.0140845
III-B	Cas10	71	Cmr2_N-RTC_insert-mCpol	1	0.0140845
III-B	Cas10	71	Cmr2_N-PDDEXK_12-mCpol	1	0.0140845
III-B	Cas10	71	Cmr2_N-mCpol-Vps5	1	0.0140845
III-B	Cas10	71	Cmr2_N-mCpol-Thiamine_BP	1	0.0140845
III-B	Cas10	71	Cmr2_N-mCpol-NBD_C	1	0.0140845
III-B	Cas10	71	Cmr2_N-mCpol-FbpC_C_terminal	1	0.0140845
III-B	Cas10	71	Cmr2_N-mCpol-DUF6699	1	0.0140845
III-B	Cas10	71	Cmr2_N-mCpol-DUF5946	1	0.0140845
III-B	Cas10	71	Cmr2_N-mCpol-3-alpha	1	0.0140845
III-B	Cas10	71	Cmr2_N-LMSTEN	1	0.0140845
III-B	Cas10	71	Cmr2_N-HisKA_3	1	0.0140845
III-B	Cas10	71	Cmr2_N-FlbT-mCpol-NBD_C	1	0.0140845
III-B	Cas10	71	Cmr2_N-FANC_SAP	1	0.0140845
III-B	Cas10	71	Cmr2_N-DUF982-mCpol	1	0.0140845
III-B	Cas10	71	Cmr2_N-DUF3301-mCpol	1	0.0140845
III-B	Cas10	71	Cmr2_N-DUF2239-mCpol	1	0.0140845
III-B	Cmr3	79	Cas_Cmr3	73	0.924051
III-B	Cmr3	79	Cas_Cmr3-ABATE	1	0.0126582
III-B	Cmr3	79	Cas_Cmr3-MNR	1	0.0126582
III-B	Cmr3	79	Cas_Cmr3-RAMPs	1	0.0126582
III-B	Cmr3	79	Cas_Cmr3-MYO10_CC	1	0.0126582
III-B	Cmr3	79	Cas_Cmr3-PBP-Tp47_c	1	0.0126582
III-B	Cmr3	79	Cas_Cmr3-Cas_Cmr3	1	0.0126582
III-B	Cmr4	81	RAMPs	77	0.950617
III-B	Cmr4	81	RAMPs-RBM39linker	1	0.0123457
III-B	Cmr4	81	RAMPs-VMAP-M0	1	0.0123457
III-B	Cmr4	81	RAMPs-DUF6017	1	0.0123457
III-B	Cmr4	81	RAMPs-PP1_bind	1	0.0123457
III-B	Cmr5	82	Cas_Cmr5	63	0.768293
III-B	Cmr5	82	Cas_Cmr5-YdiH	2	0.0243902
III-B	Cmr5	82	Cas_Cmr5-UQCC3-PDDEXK_6-TSP9	2	0.0243902
III-B	Cmr5	82	Cas_Cmr5-FmrO	2	0.0243902
III-B	Cmr5	82	Cas_Cmr5-DUF4129	2	0.0243902
III-B	Cmr5	82	Cas_Cmr5-SPATA25	1	0.0121951
III-B	Cmr5	82	Cas_Cmr5-SLATT_fungal-RdRP_4	1	0.0121951
III-B	Cmr5	82	Cas_Cmr5-SicP-binding	1	0.0121951
III-B	Cmr5	82	Cas_Cmr5-RAMPs	1	0.0121951
III-B	Cmr5	82	Cas_Cmr5-PHY	1	0.0121951
III-B	Cmr5	82	Cas_Cmr5-Glyco_hydro_26-Ish1	1	0.0121951
III-B	Cmr5	82	Cas_Cmr5-FBPase_C	1	0.0121951
III-B	Cmr5	82	Cas_Cmr5-DUF6107	1	0.0121951
III-B	Cmr5	82	Cas_Cmr5-DUF591	1	0.0121951
III-B	Cmr5	82	Cas_Cmr5-DUF3176	1	0.0121951
III-B	Cmr5	82	Cas_Cmr5-Dak1	1	0.0121951
III-B	Cmr6	79	RAMPs	49	0.620253
III-B	Cmr6	79	NDUFA12-RAMPs	8	0.101266
III-B	Cmr6	79	RAMPs-RAMPs	3	0.0379747
III-B	Cmr6	79	RAMPs-TarH	2	0.0253165
III-B	Cmr6	79	RAMPs-DUF3258	2	0.0253165
III-B	Cmr6	79	RAMPs-CEP209_CC5-YtzH	2	0.0253165
III-B	Cmr6	79	Torus-RAMPs	1	0.0126582
III-B	Cmr6	79	RAMPs-Se-cys_synth_N	1	0.0126582
III-B	Cmr6	79	RAMPs-sCache_3_2-DUF6366	1	0.0126582
III-B	Cmr6	79	RAMPs-RAMPs-DUF1722	1	0.0126582
III-B	Cmr6	79	RAMPs-PS-DH-RHH_6	1	0.0126582
III-B	Cmr6	79	RAMPs-HTH_SUN2	1	0.0126582
III-B	Cmr6	79	RAMPs-fvmX3	1	0.0126582
III-B	Cmr6	79	RAMPs-FUSC-T3SS_needle_E-Hid1-MctB-Alanine_zipper	1	0.0126582
III-B	Cmr6	79	RAMPs-DUF4028	1	0.0126582
III-B	Cmr6	79	RAMPs-Dopey_N	1	0.0126582
III-B	Cmr6	79	RAMPs-Arg_decarb_HB	1	0.0126582
III-B	Cmr6	79	DUF4880-RAMPs	1	0.0126582
III-B	Cmr6	79	DUF2721-MCPsignal-DUF1722-Glycos_trans_3N	1	0.0126582
III-B	Cas6	29	Cas6	22	0.758621
III-B	Cas6	29	CRISPR_Cas6	4	0.137931
III-B	Cas6	29	RAMPs-CRISPR_Cas6	2	0.0689655
III-B	Cas6	29	Cas6-CutC	1	0.0344828
I-G	Cas3	115	DEAD-Helicase_C-HD_6	44	0.382609
I-G	Cas3	115	ResIII-HD_6	17	0.147826
I-G	Cas3	115	ResIII-Helicase_C-HD_6	11	0.0956522
I-G	Cas3	115	DEAD-HD_6	9	0.0782609
I-G	Cas3	115	ResIII-ExoD	3	0.026087
I-G	Cas3	115	ResIII	3	0.026087
I-G	Cas3	115	Ldr_toxin-DEAD-Helicase_C-HD_6	3	0.026087
I-G	Cas3	115	DEAD-Helicase_C	3	0.026087
I-G	Cas3	115	Helicase_C-HD_6	2	0.0173913
I-G	Cas3	115	DEAD-DUF2460-Helicase_C-HD_6	2	0.0173913
I-G	Cas3	115	ResIII-Helicase_C-Malt_amylase_C-HD_6	1	0.00869565
I-G	Cas3	115	ResIII-Helicase_C-DUF3052-HD_6	1	0.00869565
I-G	Cas3	115	ResIII-Helicase_C-DUF1651-HD_6	1	0.00869565
I-G	Cas3	115	ResIII-HD_6-DUF1656	1	0.00869565
I-G	Cas3	115	ResIII-DUF883-Helicase_C-HD_6	1	0.00869565
I-G	Cas3	115	ResIII-DeoC-HD_6	1	0.00869565
I-G	Cas3	115	PQQ_3-HD_6	1	0.00869565
I-G	Cas3	115	Helicase_C-HD_6-VMAP-M8	1	0.00869565
I-G	Cas3	115	Helicase_C-HD_6-RHH_5	1	0.00869565
I-G	Cas3	115	HD_6	1	0.00869565
I-G	Cas3	115	HD	1	0.00869565
I-G	Cas3	115	DEAD-ThiD2-Helicase_C-HD_6	1	0.00869565
I-G	Cas3	115	DEAD-Helicase_C-HD_6-DUF5337	1	0.00869565
I-G	Cas3	115	DEAD-Helicase_C-DUF3426-HD_6	1	0.00869565
I-G	Cas3	115	DEAD-Helicase_C-DUF1441-HD_6	1	0.00869565
I-G	Cas3	115	DEAD-FGGY_C-HD_6	1	0.00869565
I-G	Cas3	115	DEAD-CheR_N-HD_6	1	0.00869565
I-G	Cas3	115	AAA_30-HD_6	1	0.00869565
I-G	Cas8u	5	eIF-5a	1	0.2
I-G	Cas8u	5	Birna_VP2	1	0.2
I-G	Cas8u	5	OmpH	1	0.2
I-G	Cas8u	5	UDPG_MGDP_dh	1	0.2
I-G	Cas8u	5	DUF3188	1	0.2
I-G	Csx17	6	CDC4_D	1	0.166667
I-G	Csx17	6	VbhA	1	0.166667
I-G	Csx17	6	VioE	1	0.166667
I-G	Csx17	6	PRODH	1	0.166667
I-G	Csx17	6	HWE_HK	1	0.166667
I-G	Csx17	6	HEAT_2	1	0.166667
I-G	Csb1	90	Cas_GSU0053	80	0.888889
I-G	Csb1	90	Cas_GSU0053-DUF2568	3	0.0333333
I-G	Csb1	90	Cas_GSU0053-GSP_synth	2	0.0222222
I-G	Csb1	90	Cas_GSU0053-PEPCK_GTP-DUF3350	1	0.0111111
I-G	Csb1	90	Cas_GSU0053-EAD8	1	0.0111111
I-G	Csb1	90	Cas_GSU0053-DUF6468	1	0.0111111
I-G	Csb1	90	Cas_GSU0053-DctQ	1	0.0111111
I-G	Csb1	90	Cas_GSU0053-Cren7	1	0.0111111
I-G	Csb2	58	Cas_GSU0054-Cas_GSU0054	25	0.431034
I-G	Csb2	58	Cas_GSU0054	15	0.258621
I-G	Csb2	58	Cas_GSU0054-Phage_TAC_6-Cas_GSU0054-DUF4045	2	0.0344828
I-G	Csb2	58	Cas_GSU0054-DUF6468-Cas_GSU0054	2	0.0344828
I-G	Csb2	58	Cas_GSU0054-DUF2285-Cas_GSU0054	2	0.0344828
I-G	Csb2	58	Cas_GSU0054-TerB-Cas_GSU0054	1	0.0172414
I-G	Csb2	58	Cas_GSU0054-Hrs_helical-Cas_GSU0054	1	0.0172414
I-G	Csb2	58	Cas_GSU0054-HrpJ-Cas_GSU0054	1	0.0172414
I-G	Csb2	58	Cas_GSU0054-GGDEF_2-Cas_GSU0054	1	0.0172414
I-G	Csb2	58	Cas_GSU0054-DUF6415-Cas_GSU0054	1	0.0172414
I-G	Csb2	58	Cas_GSU0054-DUF6285	1	0.0172414
I-G	Csb2	58	Cas_GSU0054-DUF1090-Cas_GSU0054	1	0.0172414
I-G	Csb2	58	Cas_GSU0054-DinB_2-Cas_GSU0054	1	0.0172414
I-G	Csb2	58	Cas_GSU0054-Cas_GSU0054-CBP30	1	0.0172414
I-G	Csb2	58	Cas_GSU0054-Cas_GSU0054-CBP30	1	0.0172414
I-G	Csb2	58	Cas_GSU0054-Cas_GSU0054-Acetyltransf_6	1	0.0172414
I-G	Csb2	58	Cas_GSU0054-Ag332-Cas_GSU0054	1	0.0172414
I-G	Cas1	65	Cas_Cas4-Cas_Cas1	42	0.646154
I-G	Cas1	65	Cas_Cas1	6	0.0923077
I-G	Cas1	65	Cas_Cas4-Cas_Cas4-Cas_Cas1	5	0.0769231
I-G	Cas1	65	Cas_Cas4-EndIII_4Fe-2S-Cas_Cas1	4	0.0615385
I-G	Cas1	65	Cas_Cas4-VCX_VCY-Cas_Cas1	1	0.0153846
I-G	Cas1	65	Cas_Cas4-TAL_FSA-Cas_Cas1	1	0.0153846
I-G	Cas1	65	Cas_Cas4-NOA36-PBP1_TM-RXT2_N-CENP-B_dimeris-DUF2457-DNA_pol_phi-Cas_Cas4-Cas_Cas1	1	0.0153846
I-G	Cas1	65	Cas_Cas4-Cas_Cas4-Fer4_2-Cas_Cas1	1	0.0153846
I-G	Cas1	65	Cas_Cas4-Cas_Cas4-Cas_Cas1-Ribosomal_S28e	1	0.0153846
I-G	Cas1	65	Cas_Cas4-Cas_Cas1-Myosin_N-Cas_Cas4-Cas_Cas4-Cas_Cas1	1	0.0153846
I-G	Cas1	65	Cas_Cas1-FCSD-flav_bind	1	0.0153846
I-G	Cas1	65	Cas_Cas1-Cas_Cas1	1	0.0153846
I-G	Cas2	64	CRISPR_Cas2	51	0.796875
I-G	Cas2	64	CRISPR_Cas2-DUF826	2	0.03125
I-G	Cas2	64	CRISPR_Cas2-DUF3577	2	0.03125
I-G	Cas2	64	CRISPR_Cas2-zf-C2H2_7-DUF2478-ACT_6-DUF2117	1	0.015625
I-G	Cas2	64	CRISPR_Cas2-WD40_alt-CdvA	1	0.015625
I-G	Cas2	64	CRISPR_Cas2-SpoIISA_toxin-DUF3577	1	0.015625
I-G	Cas2	64	CRISPR_Cas2-RNA_pol_Rpb2_4	1	0.015625
I-G	Cas2	64	CRISPR_Cas2-DUF6454	1	0.015625
I-G	Cas2	64	CRISPR_Cas2-DUF2067	1	0.015625
I-G	Cas2	64	CRISPR_Cas2-Cys_Met_Meta_PP	1	0.015625
I-G	Cas2	64	CRISPR_Cas2-BESS	1	0.015625
I-G	Cas2	64	Arf-CRISPR_Cas2	1	0.015625
I-G	Cas4	3	Cas_Cas4	2	0.666667
I-G	Cas4	3	Cas_Cas4-Cas_Cas1	1	0.333333
I-G	Csb3	3	Laminin_G_3	2	0.666667
I-G	Csb3	3	Inhibitor_I48	1	0.333333
I-G	Cas7	26	Cas_GSU0053	25	0.961538
I-G	Cas7	26	Cas_GSU0053-Robl_LC7	1	0.0384615
I-G	Cas5u	5	Cas_GSU0054	5	1
