# Supplementary material for: Characteristics and immune functions of the endogenous CRISPR-Cas systems in myxobacteria
Source: mSystems. 2024 May 15;9(6):e01210-23. doi: 10.1128/msystems.01210-23 (PMC11237760; doi:10.1128/msystems.01210-23)
Supplement: Data Set S5 — Genomic targets in myxobacterial representatives and other representative taxa. [file msystems.01210-23-s0005.xlsx]

## Sheet: Genomic targets
Genomic targets in myxobacterial representatives and other representative taxa.				legends for each column are labeled in green background
Spacer ID (>Genus_GCA_ID_ spacer ID_spacer start_spacer end)	Score	Mismatch	Spacer sequence	Space length	Evalue	Description of Target Assembly	Target start	Target end
>Anabaena_GCA_000317695_340_50_23945_23994	20	15	TTGGCAAGTAGTTCAAACTGGTCAAATCAGTGTTGAAGATCCAATTACTA	50	0.178816	Staphylococcus simiae strain NCTC13838 chromosome 1- complete sequence	1138940	1138984
>Anabaena_GCA_000317695_341_39_24031_24069	23	8	AAACAATCATCATCTACATCATCATATTTGAAATAACCA	39	0.119224	Sphingobacterium daejeonense strain p3-SID743 40- whole genome shotgun sequence	9363	9327
>Anabaena_GCA_000317695_341_39_24031_24069	23	8	AAACAATCATCATCTACATCATCATATTTGAAATAACCA	39	0.357672	Winogradskyella undariae strain Ha325 NODE_1_length_778700_cov_227.734_ID_1- whole genome shotgun sequence	89250	89213
>Anabaena_GCA_000317695_345_41_24328_24368	23	9	TAGGTGATGTACCATTACTTGAACAAACTAAATTTGGCAAA	41	0.357663	Flavobacterium oreochromis strain 1214 NODE_3_length_122451_cov_23.8266_ID_17150- whole genome shotgun sequence	85193	85232
>Anabaena_GCA_000317695_346_38_24405_24442	20	9	CATCAAGCAGGACATCATGTAACTTTTGAAAATCGAAA	38	0.357676	Trabulsiella odontotermitis strain TbO1.1 contig2- whole genome shotgun sequence	305989	306022
>Anabaena_GCA_000317695_348_38_24552_24589	22	8	GGAAGTATTCTAAAACTACAAAGTGAAGCTTATTCTAA	38	0.357676	Aureivirga marina strain LMG 26721 contig8- whole genome shotgun sequence	74015	73980
>Anabaena_GCA_000317695_350_39_24703_24741	23	8	CCTTTTAGCACAATAACTGTAATAGTTTCTGCTACTGAT	39	0.357672	Malaciobacter marinus strain JCM 15502 chromosome- complete genome	1771983	1772020
>Anabaena_GCA_000317695_357_36_25219_25254	24	6	GATTGTTGCTTTTTAGGTATAGACGATGATGAGATA	36	0.357685	Algoriphagus algorifonticola strain hg1 56- whole genome shotgun sequence	7810	7845
>Anabaena_GCA_001277295_1_34_3467111_3467144	26	4	GATCCAGAACCAACAGAAGCAGTAGAAGGCCACC	34	0.0397437	Halochromatium salexigens strain DSM 4395 scaffold0010- whole genome shotgun sequence	66180	66213
>Anabaena_GCA_001277295_2_36_3467182_3467217	22	7	TAAGATTATAATCATCTAAATCACTATTATTTAAAA	36	0.119228	Poseidonibacter parvus strain LPB0137 chromosome- complete genome	887221	887189
>Anabaena_GCA_001277295_2_36_3467182_3467217	24	6	TAAGATTATAATCATCTAAATCACTATTATTTAAAA	36	0.119228	Olleya marilimosa CAM030 M890DRAFT_scaffold00004.4_C- whole genome shotgun sequence	203378	203344
>Anabaena_GCA_001277295_2_36_3467182_3467217	24	6	TAAGATTATAATCATCTAAATCACTATTATTTAAAA	36	0.357685	Chryseobacterium culicis strain DSM 23031- whole genome shotgun sequence	380088	380053
>Anabaena_GCA_001277295_2_36_3467182_3467217	20	8	TAAGATTATAATCATCTAAATCACTATTATTTAAAA	36	0.357685	Enterobacteriaceae endosymbiont of Donacia cinerea isolate DcinSym chromosome	400654	400623
>Anabaena_GCA_001277295_2_36_3467182_3467217	20	8	TAAGATTATAATCATCTAAATCACTATTATTTAAAA	36	0.357685	Enterobacteriaceae endosymbiont of Donacia simplex isolate DsimSym chromosome	398793	398762
>Anabaena_GCA_001277295_2_36_3467182_3467217	20	8	TAAGATTATAATCATCTAAATCACTATTATTTAAAA	36	0.357685	Enterobacteriaceae endosymbiont of Donacia vulgaris isolate DvulSym chromosome	397997	397966
>Anabaena_GCA_001277295_2_36_3467182_3467217	20	8	TAAGATTATAATCATCTAAATCACTATTATTTAAAA	36	0.357685	Aureibaculum flavum strain A20 A20_scaffold12- whole genome shotgun sequence	128327	128296
>Anabaena_GCA_001277295_2_36_3467182_3467217	24	6	TAAGATTATAATCATCTAAATCACTATTATTTAAAA	36	0.357685	Arcobacter caeni strain RW17-10 NODE_4_length_211192_cov_37.7275_ID_2055- whole genome shotgun sequence	188187	188152
>Anabaena_GCA_001277295_2_36_3467182_3467217	20	8	TAAGATTATAATCATCTAAATCACTATTATTTAAAA	36	0.357685	Flaviramulus basaltis strain DSM 18180- whole genome shotgun sequence	1098619	1098588
>Anabaena_GCA_001277295_2_36_3467182_3467217	20	8	TAAGATTATAATCATCTAAATCACTATTATTTAAAA	36	0.357685	Paraliobacillus salinarum strain G6-18 Scaffold12- whole genome shotgun sequence	74511	74480
>Anabaena_GCA_001277295_2_36_3467182_3467217	20	8	TAAGATTATAATCATCTAAATCACTATTATTTAAAA	36	0.357685	Romboutsia timonensis strain Marseille-P326- whole genome shotgun sequence	71810	71841
>Anabaena_GCA_001277295_2_36_3467182_3467217	22	7	TAAGATTATAATCATCTAAATCACTATTATTTAAAA	36	0.357685	Clostridium cagae strain Marseille-P4344- whole genome shotgun sequence	135984	136017
>Anabaena_GCA_001277295_2_36_3467182_3467217	22	7	TAAGATTATAATCATCTAAATCACTATTATTTAAAA	36	0.357685	Nitrosomonas nitrosa strain Nm146- whole genome shotgun sequence	15675	15708
>Anabaena_GCA_001277295_2_36_3467182_3467217	20	8	TAAGATTATAATCATCTAAATCACTATTATTTAAAA	36	0.357685	Romboutsia ilealis strain CRIB chromosome 1	2334534	2334565
>Anabaena_GCA_001277295_2_36_3467182_3467217	20	8	TAAGATTATAATCATCTAAATCACTATTATTTAAAA	36	0.357685	[Clostridium] innocuum strain ATCC 14501 chromosome- complete genome	3587797	3587828
>Anabaena_GCA_001277295_12_34_3594704_3594737	22	6	CTTTTTGAAGATTAAGTTTAGGATGCAAAGTTTT	34	0.357693	Peptoniphilus lacrimalis strain NCTC13149- whole genome shotgun sequence	396158	396189
>Anabaena_GCA_001277295_12_34_3594704_3594737	22	6	CTTTTTGAAGATTAAGTTTAGGATGCAAAGTTTT	34	0.357693	Peptoniphilus raoultii strain KHD4- whole genome shotgun sequence	743431	743462
>Anabaena_GCA_001277295_15_35_3594923_3594957	21	7	ACGTAAGGGCTTTTTTTATATATATCAACAATTGT	35	0.357689	Tenacibaculum lutimaris strain DSM 16505 Ga0196852_103- whole genome shotgun sequence	135995	135964
>Anabaena_GCA_001277295_36_38_3734524_3734561	26	6	AGTTAGCCATCTTAGCTCTGATTGCACTGGGTATTCTT	38	0.0397418	Bowmanella denitrificans strain JL63 Contig_0000010- whole genome shotgun sequence	215968	216005
>Anabaena_GCA_001277295_49_36_4548479_4548514	20	8	ATCCAATATCGGATATGATCATCAATTCGATTCTGG	36	0.357685	Paenibacillus durus strain DSM 1735 chromosome- complete genome	5130900	5130869
>Anabaena_GCA_001277295_59_38_886526_886563	20	9	TTACAAACTATGCAAATATGCCTGAGTCTGTAGCTAGA	38	0.119225	Clostridium cylindrosporum DSM 605 CLCY_5c- whole genome shotgun sequence	13593	13561
>Anabaena_GCA_002367955_213_34_93653_93686	24	5	CTTACTCCTACTATTCCTTACTTTGTTTTTCCAT	34	0.119231	Lysinibacillus telephonicus strain S5H2222 NODE_14_length_84200_cov_70.980423- whole genome shotgun sequence	3654	3622
>Anabaena_GCA_002367955_217_42_93949_93990	20	11	TTGGCAAGACATCCTACAATATAGATACCTTTTGTTTTGTTG	42	0.11922	Halarcobacter bivalviorum strain LMG 26154 chromosome- complete genome	556905	556869
>Anabaena_GCA_002367955_219_34_94106_94139	22	6	AAATTATTGCGATCGCGAAGGCAAGAAATATGAA	34	0.119231	Calothrix elsteri CCALA 953 scaffold105- whole genome shotgun sequence	7739	7769
>Anabaena_GCA_002367955_227_38_94688_94725	20	9	TTCATTAAATTGTCGAGGTTCAGTTTTGATTGATAAAT	38	0.357676	Alkalitalea saponilacus strain SC/BZ-SP2 chromosome- complete genome	530681	530648
>Anabaena_GCA_002367955_228_42_94763_94804	22	10	CATCAACCTCAATTAAATTAAGGGTATCTTCAACTTTAAAAC	42	0.357659	Anaerosporobacter mobilis DSM 15930- whole genome shotgun sequence	74761	74722
>Anabaena_GCA_002367955_233_37_95143_95179	25	6	CCAGATAAGGTTTGATAGCAAAGGGGAGTTTAATCTT	37	0.00441581	Helicobacter didelphidarum strain MIT 17-337 H_sp._nov._1_17-337_25_2752120.8095- whole genome shotgun sequence	9238	9271
>Anabaena_GCA_002367955_233_37_95143_95179	25	6	CCAGATAAGGTTTGATAGCAAAGGGGAGTTTAATCTT	37	0.0397422	Qingrenia yutianensis strain NSJ-50 M32_ctg0061- whole genome shotgun sequence	1112	1147
>Anabaena_GCA_002367955_239_36_95584_95619	20	8	TTTACAGGGAATCTTAAAAGAAATTCATAAAATCAT	36	0.119228	Clostridium sardiniense strain DSM 599 NODE_6_length_243461_cov_24.3598_ID_12934- whole genome shotgun sequence	92484	92514
>Anabaena_GCA_002367955_239_36_95584_95619	24	6	TTTACAGGGAATCTTAAAAGAAATTCATAAAATCAT	36	0.357685	Flavobacterium difficile strain KDG-16 contig00001- whole genome shotgun sequence	574700	574665
>Anabaena_GCA_002367955_240_36_95657_95692	20	8	TTTTTCTTAAATTAGAAATAGAATTTATAACATCTA	36	0.119228	Methanocaldococcus bathoardescens strain JH146 chromosome- complete genome	342713	342743
>Anabaena_GCA_002367955_240_36_95657_95692	22	7	TTTTTCTTAAATTAGAAATAGAATTTATAACATCTA	36	0.357685	Maridesulfovibrio bastinii DSM 16055 G496DRAFT_scaffold00009.9- whole genome shotgun sequence	48952	48985
>Anabaena_GCA_002367955_240_36_95657_95692	22	7	TTTTTCTTAAATTAGAAATAGAATTTATAACATCTA	36	0.357685	Methanobrevibacter filiformis strain DSM 11501 MBFIL_contig000244- whole genome shotgun sequence	4664	4631
>Anabaena_GCA_002367955_240_36_95657_95692	22	7	TTTTTCTTAAATTAGAAATAGAATTTATAACATCTA	36	0.357685	Clostridium faecium strain N37 c_000000000052- whole genome shotgun sequence	3798	3765
>Anabaena_GCA_002367955_252_36_119739_119774	22	7	GCTACAATCACACAGAAAAAATTTTTATTGACCTAA	36	0.0132476	Kangiella spongicola strain ATCC BAA-2076 NODE_1_length_1220304_cov_240.602621- whole genome shotgun sequence	66320	66350
>Anabaena_GCA_002367955_256_36_120038_120073	22	7	AAGACAATGCAGGAATTAAAAGGATACACACCAACA	36	0.357685	Muricauda profundi strain BC31-3-A3 NODE_2_length_990375_cov_48.489099- whole genome shotgun sequence	714038	714005
>Anabaena_GCA_002367955_259_35_120259_120293	21	7	CTCTTTTTATCAATCTTCCTCTGTAATCTTTTGAT	35	0.0397432	Alteromonas australica strain H 17 chromosome- complete genome	2405987	2405958
>Anabaena_GCA_002367955_270_35_121073_121107	21	7	AGGAATTTAACTCATTTTGTAGGTTAGTTTCTTCA	35	0.357689	Adhaeribacter rhizoryzae strain DK36 contig1- whole genome shotgun sequence	347812	347781
>Anabaena_GCA_002367955_271_43_121145_121187	21	11	TCTTCCAAAAATCAAAAGATATTCTTGCTGACAAGCAATCAAT	43	0.357654	Lactococcus nasutitermitis strain NBRC 111537 contig5- whole genome shotgun sequence	133128	133167
>Anabaena_GCA_002367955_273_38_121300_121337	24	7	GAGAAAATGACAGAAGAACAAGCAAAAGAACTTTTAAT	38	0.00441575	Tenacibaculum aiptasiae strain a4 scaffold41- whole genome shotgun sequence	74027	74060
>Anabaena_GCA_002367955_273_38_121300_121337	26	6	GAGAAAATGACAGAAGAACAAGCAAAAGAACTTTTAAT	38	0.00441575	Cyanobacterium aponinum PCC 10605- complete sequence	2595376	2595411
>Anabaena_GCA_002367955_273_38_121300_121337	22	8	GAGAAAATGACAGAAGAACAAGCAAAAGAACTTTTAAT	38	0.0132473	Clostridium sulfidigenes strain 113A c6- whole genome shotgun sequence	44042	44010
>Anabaena_GCA_002367955_273_38_121300_121337	24	7	GAGAAAATGACAGAAGAACAAGCAAAAGAACTTTTAAT	38	0.0132473	Sporosarcina psychrophila strain DSM 6497 chromosome- complete genome	2495021	2494987
>Anabaena_GCA_002367955_273_38_121300_121337	24	7	GAGAAAATGACAGAAGAACAAGCAAAAGAACTTTTAAT	38	0.0397418	Enterococcus quebecensis strain LMG 26306 3- whole genome shotgun sequence	217553	217518
>Anabaena_GCA_002367955_273_38_121300_121337	20	9	GAGAAAATGACAGAAGAACAAGCAAAAGAACTTTTAAT	38	0.0397418	Lactococcus cremoris subsp. cremoris KW2- complete sequence	1716052	1716021
>Anabaena_GCA_002367955_273_38_121300_121337	22	8	GAGAAAATGACAGAAGAACAAGCAAAAGAACTTTTAAT	38	0.119225	Bathymodiolus azoricus thioautotrophic gill symbiont strain BazSymA- whole genome shotgun sequence	5771	5737
>Anabaena_GCA_002367955_273_38_121300_121337	22	8	GAGAAAATGACAGAAGAACAAGCAAAAGAACTTTTAAT	38	0.119225	Methanobrevibacter filiformis strain DSM 11501 MBFIL_contig000062- whole genome shotgun sequence	3411	3445
>Anabaena_GCA_002367955_273_38_121300_121337	22	8	GAGAAAATGACAGAAGAACAAGCAAAAGAACTTTTAAT	38	0.119225	Thiotrophic endosymbiont of Bathymodiolus puteoserpentis (Logatchev) isolate BPUTEOSOX- whole genome shotgun sequence	73147	73181
>Anabaena_GCA_002367955_273_38_121300_121337	20	9	GAGAAAATGACAGAAGAACAAGCAAAAGAACTTTTAAT	38	0.119225	Clostridioides difficile strain S-0253 chromosome- complete genome	2401176	2401208
>Anabaena_GCA_002367955_273_38_121300_121337	22	8	GAGAAAATGACAGAAGAACAAGCAAAAGAACTTTTAAT	38	0.357676	Euhalothece natronophila Z-M001 chromosome- complete genome	2606662	2606627
>Anabaena_GCA_002367955_273_38_121300_121337	22	8	GAGAAAATGACAGAAGAACAAGCAAAAGAACTTTTAAT	38	0.357676	Clostridium magnum DSM 2767- whole genome shotgun sequence	17377	17342
>Anabaena_GCA_002367955_273_38_121300_121337	22	8	GAGAAAATGACAGAAGAACAAGCAAAAGAACTTTTAAT	38	0.357676	Staphylococcus muscae strain NCTC13833 chromosome 1- complete sequence	1480970	1480935
>Anabaena_GCA_002367955_273_38_121300_121337	20	9	GAGAAAATGACAGAAGAACAAGCAAAAGAACTTTTAAT	38	0.357676	Chryseobacterium arachidis strain DSM 27619- whole genome shotgun sequence	1362	1329
>Anabaena_GCA_002367955_273_38_121300_121337	20	9	GAGAAAATGACAGAAGAACAAGCAAAAGAACTTTTAAT	38	0.357676	Psychroflexus sediminis strain DSM 19803- whole genome shotgun sequence	135975	136008
>Anabaena_GCA_002367955_273_38_121300_121337	20	9	GAGAAAATGACAGAAGAACAAGCAAAAGAACTTTTAAT	38	0.357676	Anaerophilus nitritogenes strain MJB2 32- whole genome shotgun sequence	111736	111769
>Anabaena_GCA_002367955_273_38_121300_121337	20	9	GAGAAAATGACAGAAGAACAAGCAAAAGAACTTTTAAT	38	0.357676	Salirhabdus euzebyi strain Marseille-Q1438- whole genome shotgun sequence	441584	441617
>Anabaena_GCA_002367955_273_38_121300_121337	20	9	GAGAAAATGACAGAAGAACAAGCAAAAGAACTTTTAAT	38	0.357676	Staphylococcus ratti strain CCM 9025 chromosome- complete genome	2045854	2045887
>Anabaena_GCA_002367955_273_38_121300_121337	20	9	GAGAAAATGACAGAAGAACAAGCAAAAGAACTTTTAAT	38	0.357676	Staphylococcus hyicus strain ATCC 11249 chromosome- complete genome	2201049	2201082
>Anabaena_GCA_002367955_273_38_121300_121337	20	9	GAGAAAATGACAGAAGAACAAGCAAAAGAACTTTTAAT	38	0.357676	Clostridium gasigenes strain CGAS001 chromosome CGAS001- complete sequence	437416	437449
>Anabaena_GCA_002367955_273_38_121300_121337	24	7	GAGAAAATGACAGAAGAACAAGCAAAAGAACTTTTAAT	38	0.357676	Chryseobacterium indoltheticum strain ATCC 27950 chromosome- complete genome	1519627	1519664
>Anabaena_GCA_002367955_278_35_121672_121706	23	6	TTAAAATCAGCCATGATCTTTAATAATTAAATTTA	35	0.357689	Reichenbachiella agariperforans strain DSM 26134- whole genome shotgun sequence	304909	304942
>Anabaena_GCA_002367955_281_37_121890_121926	23	7	AAAAGCTTGTTGTTTGTCAAGATGAATGTCGCAGAAA	37	0.35768	Flavobacterium agri strain MAH-1 Scaffold2_3- whole genome shotgun sequence	40787	40822
>Anabaena_GCA_002367955_289_36_122473_122508	22	7	TTCTTGCCATATCTGCAATAGCATTAGCAATCAAGA	36	0.119228	Aquimarina longa SW024 scaffold4- whole genome shotgun sequence	176226	176194
>Anabaena_GCA_002367955_292_41_122696_122736	21	10	ATGCTATCCTATTAATTGCCTTATCAAAATAGTAGTGATTG	41	0.357663	Streptococcus sobrinus strain 10919 chromosome- complete genome	514354	514391
>Anabaena_GCA_002367955_298_39_213811_213849	21	9	GTTTTCTGTTTTGAATCTAAAAAAGAAATGATTTTCTCT	39	0.357672	Flavobacterium cupreum strain CCM 8825 NODE_10_length_209429_cov_16.270255- whole genome shotgun sequence	75705	75740
>Anabaena_GCA_002367955_298_39_213811_213849	21	9	GTTTTCTGTTTTGAATCTAAAAAAGAAATGATTTTCTCT	39	0.357672	Vagococcus entomophilus strain DSM 24756 1- whole genome shotgun sequence	1167835	1167800
>Anabaena_GCA_002367955_298_39_213811_213849	23	8	GTTTTCTGTTTTGAATCTAAAAAAGAAATGATTTTCTCT	39	0.357672	Gelidibacter maritimus strain F6074 scaffold_34- whole genome shotgun sequence	6279	6242
>Anabaena_GCA_002367955_300_37_213956_213992	21	8	TGTCTTTTCCATTCAAGATAACCCAAAATAGAAAGCG	37	0.119227	Aquimarina brevivitae strain DSM 17196 Ga0310459_101- whole genome shotgun sequence	954579	954547
>Anabaena_GCA_002367955_309_39_214602_214640	21	9	AATTCCACTATCGCAAAAGTTGGAGCAGGACTATCAGTT	39	0.119224	Pseudoflavonifractor capillosus ATCC 29799 B_capillosus-2.0.1_Cont352- whole genome shotgun sequence	35207	35173
>Anabaena_GCA_002367955_313_36_214897_214932	22	7	GAAAAAACAAGCGTAACATCGCCTGAACTATAAAAA	36	0.119228	Sphingobacterium composti Yoo et al. 2007 non Ten et al. 2007 strain DSM 18850 Ga0131137_124- whole genome shotgun sequence	50335	50303
>Anabaena_GCA_002367955_313_36_214897_214932	20	8	GAAAAAACAAGCGTAACATCGCCTGAACTATAAAAA	36	0.357685	Tenacibaculum discolor strain DSM 18842 Ga0183463_106- whole genome shotgun sequence	78829	78860
>Anabaena_GCA_002367955_323_36_215628_215663	26	5	CTCAAGACACATATTCTTTGCTTTTAGTAAAACATT	36	0.0397427	Alteribacter populi strain FJAT-45347 Scaffold1- whole genome shotgun sequence	2354981	2355016
>Anabaena_GCA_002367955_325_43_215770_215812	25	9	TTTTAATAGAATACGAAACTCTAATTATAACAAATATCACAAT	43	0.0397394	Winogradskyella endarachnes strain HL2-2 IOKEMLJD_1- whole genome shotgun sequence	771256	771215
>Anabaena_GCA_002367955_325_43_215770_215812	21	11	TTTTAATAGAATACGAAACTCTAATTATAACAAATATCACAAT	43	0.357654	Borreliella bissettiae DN127- complete sequence	687949	687988
>Anabaena_GCA_002367955_325_43_215770_215812	21	11	TTTTAATAGAATACGAAACTCTAATTATAACAAATATCACAAT	43	0.357654	Oceanobacillus jordanicus strain GSFE11 scaffold3_size326672- whole genome shotgun sequence	14352	14391
>Anabaena_GCA_002367955_325_43_215770_215812	21	11	TTTTAATAGAATACGAAACTCTAATTATAACAAATATCACAAT	43	0.357654	Oceanobacillus picturae strain S1- whole genome shotgun sequence	1001000	1001039
>Anabaena_GCA_002367955_327_36_5443_5478	20	8	GTTCTTGCAACAATTCCTTCAATATCTATCTACTAA	36	0.119228	Chryseobacterium ureilyticum strain DSM 18017- whole genome shotgun sequence	60467	60437
>Anabaena_GCA_002367955_328_43_5515_5557	21	11	ATTACAAAATCCAGCCTCAAAAAAATTAATAAGGAAACAGAAA	43	0.357654	Lactobacillus mulieris strain UMB0047 c_000000000009- whole genome shotgun sequence	86597	86636
>Anabaena_GCA_002367955_334_36_26909_26944	20	8	TCTAAAGCAGTGCAATCTGTCGCAACTTCAATTAAA	36	0.357685	Psychroflexus salarius strain DSM 25661- whole genome shotgun sequence	57547	57516
>Anabaena_GCA_002367955_338_41_29123_29163	21	10	GTGTAAACTGCTTTATCTGGTAATTCATTTAATAGTTGTTT	41	0.357663	Crocosphaera subtropica ATCC 51142 chromosome circular- complete sequence	2198360	2198323
>Anabaena_GCA_002367955_341_39_29357_29395	21	9	TCTGCAAAAATGGCTGCTGAAGAATCAATTGATTACGAC	39	0.119224	Chromatium okenii strain DSM 169 scaffold0023- whole genome shotgun sequence	10079	10045
>Anabaena_GCA_009498015_1_34_4186094_4186127	28	3	TTGTGCGTCTTTTAAGTGGGGGATATAAGCGAAT	34	0.000163554	Nostoc calcicola FACHB-3891 contig60- whole genome shotgun sequence	29401	29431
>Anabaena_GCA_009498015_1_34_4186094_4186127	22	6	TTGTGCGTCTTTTAAGTGGGGGATATAAGCGAAT	34	0.0132479	Aliterella atlantica CENA595 contig_4946- whole genome shotgun sequence	2652	2624
>Anabaena_GCA_009498015_4_33_4186314_4186346	23	5	TTTGCTAAAGCAAAGACTCAACAAGAAAGTGCT	33	0.357698	Mesoflavibacter zeaxanthinifaciens DSM 18436 H574DRAFT_scaffold00004.4_C- whole genome shotgun sequence	5265	5234
>Anabaena_GCA_009498015_5_36_4186384_4186419	20	8	TGAATGGCAAGAACTAAAAACTTATGTTTTTGATAA	36	0.357685	Psychroflexus montanilacus strain CCL10W 4- whole genome shotgun sequence	363759	363728
>Anabaena_GCA_009498015_6_35_4186457_4186491	21	7	TAAAAACACTTCTCCAACTGGAGGAAGAACCATTA	35	0.357689	Rubritalea squalenifaciens DSM 18772- whole genome shotgun sequence	443515	443484
>Anabaena_GCA_009498015_9_38_4186673_4186710	22	8	CTTCATCACCTCCTTAGCGGTCGATACGTTCTTGTTAA	38	0.357676	Nostoc commune NIES-4072- whole genome shotgun sequence	7125141	7125176
>Anabaena_GCA_009498015_11_38_4186820_4186857	22	8	ATTCTTTGTATTCTCTCAGGATGAATCAGCCTCACCAC	38	0.357676	Amazonocrinis nigriterrae CENA67 scaffold29- whole genome shotgun sequence	115984	116019
>Anabaena_GCA_009498015_13_37_4186968_4187004	21	8	AAAAATAGCTGAAGCCGCCAAACGGGGGAATGATGCA	37	0.119227	Endozoicomonas numazuensis strain DSM 25634 scaffold00002- whole genome shotgun sequence	329891	329923
>Anabaena_GCA_009498015_14_34_4187042_4187075	26	4	AACGACCCAGATAAAGCCAGCACAACAACCGCAT	34	0.0132479	Dendronalium phyllosphericum CENA369 scaffold424- whole genome shotgun sequence	1268	1236
>Anabaena_GCA_009498015_14_34_4187042_4187075	26	4	AACGACCCAGATAAAGCCAGCACAACAACCGCAT	34	0.0132479	Dendronalium phyllosphericum CENA369 scaffold416- whole genome shotgun sequence	34015	34047
>Anabaena_GCA_009498015_21_38_4187544_4187581	24	7	ATCTTGCTTGGTAAATCGATGCGGCGGAAATTTGCCTT	38	0.357676	Franconibacter daqui strain CGMCC 1.15944 sequence01- whole genome shotgun sequence	938261	938224
>Anabaena_GCA_009498015_25_36_4187829_4187864	24	6	TGTTCCTGGGTTGGTGGGGAATGCCTTAGTATTTTC	36	0.357685	Nostoc favosum CHAB5714 strain CHAB 5714 NODE_2_length_311568_cov_74.485167- whole genome shotgun sequence	12153	12118
>Anabaena_GCA_009498015_25_36_4187829_4187864	24	6	TGTTCCTGGGTTGGTGGGGAATGCCTTAGTATTTTC	36	0.357685	Nostoc calcicola FACHB-3891 contig92- whole genome shotgun sequence	6144	6109
>Anabaena_GCA_009498015_29_36_4188125_4188160	20	8	ACCTAAAGAAGCTTTAAACGAGATTGTGAAAAAATA	36	0.119228	Bacillus pseudomycoides DSM 12442 chromosome- whole genome shotgun sequence	2591187	2591217
>Anabaena_GCA_009498015_29_36_4188125_4188160	20	8	ACCTAAAGAAGCTTTAAACGAGATTGTGAAAAAATA	36	0.357685	Sphingobacterium rhinopitheci strain WQ 047 Scaffold52_1- whole genome shotgun sequence	420	451
>Anabaena_GCA_009498015_29_36_4188125_4188160	20	8	ACCTAAAGAAGCTTTAAACGAGATTGTGAAAAAATA	36	0.357685	Sphingobacterium rhinopitheci strain WQ 047 Scaffold18_1- whole genome shotgun sequence	39742	39773
>Anabaena_GCA_009498015_34_39_4188485_4188523	23	8	TTAACAAAGATGGAAAGAAAACAAATACTTTCCATGTAA	39	0.357672	Aliarcobacter thereius LMG 24486 AA347_contig000001- whole genome shotgun sequence	1220543	1220506
>Anabaena_GCA_009498015_42_33_4595749_4595781	21	6	GGATTTTGTAATACTTGGCGATGTCGCGCAGCT	33	0.357698	Hymenobacter ruricola strain BT662 NODE_1_length_947051_cov_19.294372- whole genome shotgun sequence	864788	864817
>Anabaena_GCA_009498015_45_33_4595963_4595995	29	2	ATTCCTCAGCCCGTAGGTTGCCAGGATTCCATA	33	0.00147201	Nodularia sphaerocarpa UHCC 0038 chromosome- complete genome	4553242	4553210
>Anabaena_GCA_009498015_53_32_4596529_4596560	22	5	TCAAAAATCAGTTTTATGGCGGAACCAACTTT	32	0.357702	Nostoc linckia z6 scaffold30.1- whole genome shotgun sequence	22837	22808
>Anabaena_GCA_009498015_61_36_4597107_4597142	20	8	CAGGATTTTTTCAATAGTAAAAATCATGATTTTTAC	36	0.119228	Streptococcus porcinus strain NCTC10925 chromosome 1	548176	548206
>Anabaena_GCA_009498015_61_36_4597107_4597142	20	8	CAGGATTTTTTCAATAGTAAAAATCATGATTTTTAC	36	0.357685	Wolbachia endosymbiont of Nilaparvata lugens strain wLug scaffold2- whole genome shotgun sequence	377270	377301
>Anabaena_GCA_009498015_65_44_4597395_4597438	28	8	CATCGCCAACCGTCGTAAAGACTGGCATTGGAAATTAGCTCATC	44	0.00147181	Desmonostoc muscorum FACHB-395 contig123- whole genome shotgun sequence	2505	2463
>Anabaena_GCA_009498015_65_44_4597395_4597438	26	9	CATCGCCAACCGTCGTAAAGACTGGCATTGGAAATTAGCTCATC	44	0.0397389	Petrachloros mirabilis ULC683 NODE_322_length_70080_cov_126.488611- whole genome shotgun sequence	27105	27062
>Anabaena_GCA_009498015_65_44_4597395_4597438	26	9	CATCGCCAACCGTCGTAAAGACTGGCATTGGAAATTAGCTCATC	44	0.0397389	Oxynema aestuarii AP17 chromosome- complete genome	2092778	2092821
>Anabaena_GCA_009498015_65_44_4597395_4597438	24	10	CATCGCCAACCGTCGTAAAGACTGGCATTGGAAATTAGCTCATC	44	0.119217	Oxynema aestuarii AP17 chromosome- complete genome	166477	166519
>Anabaena_GCA_009498015_65_44_4597395_4597438	24	10	CATCGCCAACCGTCGTAAAGACTGGCATTGGAAATTAGCTCATC	44	0.35765	Oxynema aestuarii AP17 chromosome- complete genome	1775412	1775455
>Anabaena_GCA_009498015_65_44_4597395_4597438	24	10	CATCGCCAACCGTCGTAAAGACTGGCATTGGAAATTAGCTCATC	44	0.35765	Oxynema aestuarii AP17 chromosome- complete genome	4370829	4370872
>Anabaena_GCA_009498015_65_44_4597395_4597438	24	10	CATCGCCAACCGTCGTAAAGACTGGCATTGGAAATTAGCTCATC	44	0.35765	Oxynema aestuarii AP17 chromosome- complete genome	4747266	4747223
>Anabaena_GCA_009498015_65_44_4597395_4597438	24	10	CATCGCCAACCGTCGTAAAGACTGGCATTGGAAATTAGCTCATC	44	0.35765	Oxynema aestuarii AP17 chromosome- complete genome	4826012	4826055
>Anabaena_GCA_009498015_65_44_4597395_4597438	24	10	CATCGCCAACCGTCGTAAAGACTGGCATTGGAAATTAGCTCATC	44	0.35765	Oxynema aestuarii AP17 chromosome- complete genome	4831135	4831092
>Anabaena_GCA_009498015_65_44_4597395_4597438	24	10	CATCGCCAACCGTCGTAAAGACTGGCATTGGAAATTAGCTCATC	44	0.119217	Nostoc flagelliforme CCNUN1 plasmid pNFSY06- complete sequence	96628	96670
>Anabaena_GCA_009498015_65_44_4597395_4597438	24	10	CATCGCCAACCGTCGTAAAGACTGGCATTGGAAATTAGCTCATC	44	0.119217	Nostoc flagelliforme CCNUN1 chromosome- complete genome	4762792	4762834
>Anabaena_GCA_009498015_65_44_4597395_4597438	24	10	CATCGCCAACCGTCGTAAAGACTGGCATTGGAAATTAGCTCATC	44	0.119217	Nostoc calcicola FACHB-3891 contig53- whole genome shotgun sequence	37945	37987
>Anabaena_GCA_009498015_71_34_6222199_6222232	20	7	GCGATCGTCTGCACCTAGTTTTTGAATTTTAATG	34	0.357693	Clostridium felsineum DSM 794 chromosome- complete genome	3759212	3759183
>Anabaena_GCA_009498015_78_34_6222707_6222740	22	6	CAAAGCCATACAGCAGCCAATCAAGAAAATAATT	34	0.357693	Aequitasia blattaphilus strain PAL113 NODE_13- whole genome shotgun sequence	78419	78388
>Anabaena_GCA_009498015_80_35_6222851_6222885	23	6	GTTGCTGTAGTTTGCCATCTGGTGTGAGATGCTTC	35	0.357689	Niabella agricola strain CC-SYL272 contig2- whole genome shotgun sequence	217420	217453
>Anabaena_GCA_009498015_81_33_6222923_6222955	27	3	GACACCAGAACCAGATGAATTAAAAGCCAAAGA	33	0.00441602	Nostoc linckia z6 scaffold72.1- whole genome shotgun sequence	14160	14191
>Anabaena_GCA_009498015_81_33_6222923_6222955	21	6	GACACCAGAACCAGATGAATTAAAAGCCAAAGA	33	0.357698	Comamonas granuli NBRC 101663- whole genome shotgun sequence	388419	388448
>Anabaena_GCA_009498015_84_38_6223138_6223175	22	8	CAAATTCAACTCCTACAACAAGAGCTAGAAAAAACTAA	38	0.357676	Bacillus mesophilus strain DSM 101000 Ga0454073_13- whole genome shotgun sequence	4381	4416
>Anabaena_GCA_009498015_84_38_6223138_6223175	20	9	CAAATTCAACTCCTACAACAAGAGCTAGAAAAAACTAA	38	0.357676	Anoxybacillus suryakundensis strain DSM 27374 DSM_27374_05- whole genome shotgun sequence	22536	22503
>Anabaena_GCA_009498015_87_36_6223357_6223392	24	6	GATCATCTGGATCAAGTCATATACAGCAAGGGTTTG	36	0.357685	Dendronalium phyllosphericum CENA369 scaffold348- whole genome shotgun sequence	7705	7670
>Anabaena_GCA_009498015_88_36_6223430_6223465	22	7	TTAAAATCGCTGGAATAACGGAGAGGATGGGATTCG	36	0.119228	Zarconia navalis LEGE 11467 NODE_407_length_5492_cov_2.26095- whole genome shotgun sequence	4879	4911
>Anabaena_GCA_009498015_89_33_6223503_6223535	31	1	CTGATGGCATAGGCTTAAGGAACAATTGTTCCT	33	0.000163556	Trichormus variabilis 0441 chromosome- complete genome	162741	162709
>Anabaena_GCA_009498015_90_40_6223573_6223612	22	9	CGTTGCCCCAGATGTACCTGCTAAAAACGGATTTACGCTT	40	0.119222	Candidatus Methylopumilus universalis strain MMS-RVI-51 chromosome	714895	714859
>Anabaena_GCA_009498015_92_34_6223721_6223754	22	6	AGGAGGAAAATGGAAATAATACTAATAATTATTG	34	0.357693	Alkalihalobacillus nanhaiisediminis strain CGMCC 1.10116 IQ10DRAFT_scaffold00006.6- whole genome shotgun sequence	36294	36263
>Anabaena_GCA_009498015_92_34_6223721_6223754	24	5	AGGAGGAAAATGGAAATAATACTAATAATTATTG	34	0.357693	Hathewaya proteolytica DSM 3090- whole genome shotgun sequence	22668	22635
>Anabaena_GCA_009498015_103_39_2511943_2511981	25	7	GATAGAGATGATTGGTCGAGGGGAAATATCTCTGGCCAA	39	0.119224	Dendronalium phyllosphericum CENA369 scaffold250- whole genome shotgun sequence	33713	33675
>Anabaena_GCA_009498015_104_44_2512019_2512062	20	12	CACTTTAGACGAAACTAAAATATATAGCGATTGTACAAGTCAAG	44	0.119217	Lacinutrix mariniflava strain AKS432 ctg7180000000641- whole genome shotgun sequence	262330	262292
>Anabaena_GCA_009498015_108_35_2512316_2512350	29	3	AGGAACAATTGTTCCTTAAGCCTATGCCCTCAGTT	35	0.000163552	Trichormus variabilis 0441 chromosome- complete genome	2525685	2525717
>Anabaena_GCA_009498015_112_35_2512602_2512636	27	4	TGGCAATACACGGGAGTAGATGATACTTCTGAGGA	35	0.0132477	Dendronalium phyllosphericum CENA369 scaffold422- whole genome shotgun sequence	1521	1555
>Anabaena_GCA_009498015_112_35_2512602_2512636	27	4	TGGCAATACACGGGAGTAGATGATACTTCTGAGGA	35	0.0132477	Dendronalium phyllosphericum CENA369 scaffold148- whole genome shotgun sequence	630	596
>Anabaena_GCA_009498015_112_35_2512602_2512636	25	5	TGGCAATACACGGGAGTAGATGATACTTCTGAGGA	35	0.11923	Nostoc edaphicum CCNP1411 chromosome- complete genome	3857778	3857744
>Anabaena_GCA_009498015_114_34_2512746_2512779	20	7	CGGCGGCGCTGCGGCTGGTGGCGTACTCACAGAT	34	0.357693	Pseudoduganella violaceinigra DSM 15887 H597DRAFT_scaffold00007.7- whole genome shotgun sequence	200459	200488
>Anabaena_GCA_009498015_115_36_2512817_2512852	22	7	CTTGCCATTTTGACCTTCCATATTGAACACCCCAAT	36	0.357685	Octadecabacter antarcticus 307- complete sequence	2807819	2807852
>Anabaena_GCA_009498015_151_33_3810153_3810185	25	4	CTCTAATTAAGTTCATTTTTAATTAAAATACTC	33	0.0397442	Cellulophaga algicola DSM 14237- complete sequence	4689204	4689173
>Anabaena_GCA_009498015_151_33_3810153_3810185	23	5	CTCTAATTAAGTTCATTTTTAATTAAAATACTC	33	0.119233	Acidianus brierleyi strain DSM 1651 chromosome- complete genome	2036063	2036033
>Anabaena_GCA_009498015_151_33_3810153_3810185	21	6	CTCTAATTAAGTTCATTTTTAATTAAAATACTC	33	0.119233	Labilibacter marinus strain Y11 contig17- whole genome shotgun sequence	19443	19471
>Bifidobacterium_GCA_000008945_1_28_2262881_2262908	20	4	AGGCTTCCAGCAAGCCCTCGATCGTGGT	28	0.509515	Nocardiopsis dassonvillei strain NCTC10488 chromosome 1- complete sequence	3612430	3612456
>Bifidobacterium_GCA_000164965_3_30_225971_226000	22	4	ACTCACCCCAGCGGCGGCGATCACCGACTT	30	0.0566125	Pseudonocardia autotrophica strain NBRC 12743 chromosome- complete genome	3826659	3826687
>Bifidobacterium_GCA_000164965_3_30_225971_226000	20	5	ACTCACCCCAGCGGCGGCGATCACCGACTT	30	0.509512	Saccharopolyspora dendranthemae strain DSM 46699 Ga0310433_11- whole genome shotgun sequence	431396	431368
>Bifidobacterium_GCA_000164965_3_30_225971_226000	20	5	ACTCACCCCAGCGGCGGCGATCACCGACTT	30	0.509512	Litoreibacter halocynthiae strain DSM 29467 Ga0104493_11- whole genome shotgun sequence	1093667	1093695
>Bifidobacterium_GCA_000164965_7_30_226236_226265	20	5	ACAATGCTGGCCATGCCGTTGAGATTGTTG	30	0.509512	Streptococcus pseudoporcinus strain NCTC13786 chromosome 1- complete sequence	1482474	1482446
>Bifidobacterium_GCA_000164965_21_30_227156_227185	22	4	TGCTGGGCGAGTTGCAGCAGCGCGTCCGCG	30	0.0566125	Saccharothrix australiensis strain DSM 43800 Ga0197483_11- whole genome shotgun sequence	617734	617762
>Bifidobacterium_GCA_000164965_21_30_227156_227185	20	5	TGCTGGGCGAGTTGCAGCAGCGCGTCCGCG	30	0.169837	Serinibacter arcticus strain K3-2 NODE_2_length_1015205_cov_35.090565- whole genome shotgun sequence	152717	152690
>Bifidobacterium_GCA_000164965_21_30_227156_227185	22	4	TGCTGGGCGAGTTGCAGCAGCGCGTCCGCG	30	0.169837	Paraburkholderia flava strain LD6 contig1- whole genome shotgun sequence	1190474	1190445
>Bifidobacterium_GCA_000164965_21_30_227156_227185	22	4	TGCTGGGCGAGTTGCAGCAGCGCGTCCGCG	30	0.169837	Marmoricola aurantiacus strain DSM 12652 Ga0197521_11- whole genome shotgun sequence	519476	519447
>Bifidobacterium_GCA_000164965_21_30_227156_227185	22	4	TGCTGGGCGAGTTGCAGCAGCGCGTCCGCG	30	0.169837	Gordonia paraffinivorans strain 3012STDY6756503- whole genome shotgun sequence	607099	607128
>Bifidobacterium_GCA_000164965_21_30_227156_227185	22	4	TGCTGGGCGAGTTGCAGCAGCGCGTCCGCG	30	0.169837	Enemella evansiae strain DSM 21351 Ga0215662_101- whole genome shotgun sequence	1311019	1311048
>Bifidobacterium_GCA_000164965_21_30_227156_227185	22	4	TGCTGGGCGAGTTGCAGCAGCGCGTCCGCG	30	0.169837	Blastochloris tepida strain GI chromosome- complete genome	322429	322458
>Bifidobacterium_GCA_000164965_21_30_227156_227185	20	5	TGCTGGGCGAGTTGCAGCAGCGCGTCCGCG	30	0.509512	Trebonia kvetii strain 15TR583 NODE_2_length_1327398_cov_76.882915- whole genome shotgun sequence	799754	799726
>Bifidobacterium_GCA_000164965_21_30_227156_227185	20	5	TGCTGGGCGAGTTGCAGCAGCGCGTCCGCG	30	0.509512	Pseudoduganella umbonata strain DSMZ 26121 chromosome- complete genome	5165952	5165924
>Bifidobacterium_GCA_000164965_21_30_227156_227185	20	5	TGCTGGGCGAGTTGCAGCAGCGCGTCCGCG	30	0.509512	Actinoplanes brasiliensis strain DSM 43805 Ga0197474_12- whole genome shotgun sequence	2325300	2325272
>Bifidobacterium_GCA_000164965_21_30_227156_227185	20	5	TGCTGGGCGAGTTGCAGCAGCGCGTCCGCG	30	0.509512	Streptomonospora litoralis strain M2 chromosome- complete genome	3570660	3570632
>Bifidobacterium_GCA_000164965_21_30_227156_227185	20	5	TGCTGGGCGAGTTGCAGCAGCGCGTCCGCG	30	0.509512	Xylanibacterium ulmi strain DSM 16932 Ga0197527_11- whole genome shotgun sequence	2111907	2111879
>Bifidobacterium_GCA_000164965_21_30_227156_227185	20	5	TGCTGGGCGAGTTGCAGCAGCGCGTCCGCG	30	0.509512	Bradyrhizobium guangdongense strain CCBAU 51649 chromosome- complete genome	5726515	5726487
>Bifidobacterium_GCA_000164965_21_30_227156_227185	20	5	TGCTGGGCGAGTTGCAGCAGCGCGTCCGCG	30	0.509512	Bradyrhizobium guangxiense strain CCBAU 53363 chromosome- complete genome	3834703	3834675
>Bifidobacterium_GCA_000164965_21_30_227156_227185	20	5	TGCTGGGCGAGTTGCAGCAGCGCGTCCGCG	30	0.509512	Microbacterium sediminis strain YLB-01 chromosome- complete genome	706346	706374
>Bifidobacterium_GCA_000164965_21_30_227156_227185	20	5	TGCTGGGCGAGTTGCAGCAGCGCGTCCGCG	30	0.509512	Nocardia asteroides strain NCTC11293 chromosome 1- complete sequence	1123433	1123461
>Bifidobacterium_GCA_000164965_28_31_227618_227648	21	5	CGCCTCATCGACCCACTGCGCCATCAGCGTG	31	0.509511	Microbacterium protaetiae strain DFW100M-13 chromosome- complete genome	2521311	2521341
>Bifidobacterium_GCA_000164965_31_30_227818_227847	22	4	TGAATGTAACCGACATTCCGGCCTACGCCA	30	0.0566125	Larkinella knui strain KCTC42998 NODE_1_length_2200146_cov_43.555617- whole genome shotgun sequence	75690	75718
>Bifidobacterium_GCA_000164965_37_30_228214_228243	20	5	ACCGTGTTTTCAGATTTCCCCGCGACGCAG	30	0.509512	Gimesia fumaroli strain Enr17 chromosome	823315	823287
>Bifidobacterium_GCA_000164965_39_30_228346_228375	20	5	TTGCTGTTCTTCGTGGTCATGTTCGCTACC	30	0.509512	Devosia submarina strain JCM 18935 scaffold1- whole genome shotgun sequence	285740	285768
>Bifidobacterium_GCA_000164965_41_30_228478_228507	20	5	GTTTTATTGCCGATATTGTCGGAAACTTCT	30	0.509512	Burkholderia stabilis isolate E chromosome II- complete sequence	936052	936024
>Bifidobacterium_GCA_000166315_8_32_2290_2321	20	6	ATGAGGTCACCGACCCTGGCAAGCCGCTGGTA	32	0.169837	Trebonia kvetii strain 15TR583 NODE_4_length_1103890_cov_79.795957- whole genome shotgun sequence	478652	478681
>Bifidobacterium_GCA_000166315_8_32_2290_2321	20	6	ATGAGGTCACCGACCCTGGCAAGCCGCTGGTA	32	0.169837	Trebonia kvetii strain 15TR583 NODE_2_length_1327398_cov_76.882915- whole genome shotgun sequence	534892	534921
>Bifidobacterium_GCA_000166315_8_32_2290_2321	20	6	ATGAGGTCACCGACCCTGGCAAGCCGCTGGTA	32	0.169837	Trebonia kvetii strain 15TR583 NODE_1_length_1889528_cov_89.067929- whole genome shotgun sequence	630847	630876
>Bifidobacterium_GCA_000166315_18_32_2265367_2265398	20	6	GACAAGGTAGGCAAGGCGTCGGTTGCTGCCGG	32	0.50951	Haloarcula quadrata strain DSM 11927 Ga0242598_11- whole genome shotgun sequence	2712527	2712557
>Bifidobacterium_GCA_000166315_19_32_2265428_2265459	20	6	ATGTTCGTGTCGAACGTGCCGGCCGGCAGGGT	32	0.0566122	Urbifossiella limnaea strain ETA_A1 chromosome- complete genome	925373	925401
>Bifidobacterium_GCA_000166315_19_32_2265428_2265459	20	6	ATGTTCGTGTCGAACGTGCCGGCCGGCAGGGT	32	0.0566122	Pseudomonas cavernae strain K2W31S-8 chromosome- complete genome	997816	997788
>Bifidobacterium_GCA_000166315_20_32_2265489_2265520	22	5	GTGATGGGCAGGTTGCCGCCGGTCCAGGTGAG	32	0.000698916	Devosia submarina strain JCM 18935 scaffold12- whole genome shotgun sequence	110671	110697
>Bifidobacterium_GCA_000166315_20_32_2265489_2265520	20	6	GTGATGGGCAGGTTGCCGCCGGTCCAGGTGAG	32	0.169837	Hymenobacter metallicola strain 9PBR-1 NODE_1_length_2490753_cov_29.768383- whole genome shotgun sequence	265641	265670
>Bifidobacterium_GCA_000166315_20_32_2265489_2265520	22	5	GTGATGGGCAGGTTGCCGCCGGTCCAGGTGAG	32	0.169837	Streptomyces griseoviridis strain F1-27 chromosome- complete genome	2846222	2846253
>Bifidobacterium_GCA_000166315_20_32_2265489_2265520	20	6	GTGATGGGCAGGTTGCCGCCGGTCCAGGTGAG	32	0.50951	Myxococcus stipitatus DSM 14675- complete sequence	4387359	4387389
>Bifidobacterium_GCA_000166315_20_32_2265489_2265520	20	6	GTGATGGGCAGGTTGCCGCCGGTCCAGGTGAG	32	0.50951	Bradyrhizobium guangdongense strain CCBAU 51649 chromosome- complete genome	6073482	6073452
>Bifidobacterium_GCA_000166315_21_32_2265550_2265581	20	6	TCCACGTTGTCGATGACACCGGTCATGCAGGC	32	0.169837	Pseudonocardia sediminis strain DSM 45779 Ga0197536_11- whole genome shotgun sequence	1849702	1849673
>Bifidobacterium_GCA_000166315_25_32_2265794_2265825	20	6	TGGTTTTCGGTTTGCTTTACCCATGTTTTAAA	32	0.169837	Chryseobacterium gleum strain 110146 chromosome	644768	644797
>Bifidobacterium_GCA_000213865_45_35_1658750_1658784	21	7	TTGCCGTCGATGGTCGGGGAGCCGTGCCCGGTGAG	35	0.0566118	Variovorax gossypii strain DSM 100435 1- whole genome shotgun sequence	792061	792093
>Bifidobacterium_GCA_000213865_45_35_1658750_1658784	21	7	TTGCCGTCGATGGTCGGGGAGCCGTGCCCGGTGAG	35	0.169835	Kitasatospora viridis strain DSM 44826 Ga0264275_11- whole genome shotgun sequence	2873350	2873317
>Bifidobacterium_GCA_000213865_45_35_1658750_1658784	21	7	TTGCCGTCGATGGTCGGGGAGCCGTGCCCGGTGAG	35	0.169835	Streptomyces seoulensis strain KCTC 9819 chromosome- complete genome	2881596	2881563
>Bifidobacterium_GCA_000213865_48_34_1658952_1658985	22	6	CGAAGGCACGCGCCCAACCCGCCGCGTCCTGGCT	34	0.0188706	Saccharomonospora piscinae strain KCTC 19743 NODE_2_length_1134480_cov_212.082656- whole genome shotgun sequence	225174	225205
>Bifidobacterium_GCA_000213865_48_34_1658952_1658985	20	7	CGAAGGCACGCGCCCAACCCGCCGCGTCCTGGCT	34	0.509507	Kitasatospora atroaurantiaca strain DSM 41649 Ga0197563_11- whole genome shotgun sequence	6243821	6243853
>Bifidobacterium_GCA_000213865_48_34_1658952_1658985	20	7	CGAAGGCACGCGCCCAACCCGCCGCGTCCTGGCT	34	0.509507	Mycolicibacterium hassiacum DSM 44199 isolate Mhassiacum chromosome 1- complete sequence	661519	661487
>Bifidobacterium_GCA_000213865_52_33_1659220_1659252	21	6	TGCCAGTGGTGCTCATGCCCGGCGCGGCCGCAG	33	0.169836	Demequina sediminicola strain NBRC 105855- whole genome shotgun sequence	268277	268308
>Bifidobacterium_GCA_000213865_54_35_1659354_1659388	23	6	CCGGCCACGCCGCTGCCGGTGGGAGCACCCTGGGT	35	0.0062902	Streptomyces lasalocidi strain X-537 Scaffold1- whole genome shotgun sequence	6373523	6373555
>Bifidobacterium_GCA_000213865_54_35_1659354_1659388	23	6	CCGGCCACGCCGCTGCCGGTGGGAGCACCCTGGGT	35	0.0062902	Streptomyces longwoodensis strain DSM 41677 PRJNA299227_s002- whole genome shotgun sequence	584591	584623
>Bifidobacterium_GCA_000213865_54_35_1659354_1659388	23	6	CCGGCCACGCCGCTGCCGGTGGGAGCACCCTGGGT	35	0.0188706	Pseudomonas indoloxydans strain JCM 14246 129- whole genome shotgun sequence	734	701
>Bifidobacterium_GCA_000213865_54_35_1659354_1659388	23	6	CCGGCCACGCCGCTGCCGGTGGGAGCACCCTGGGT	35	0.0188706	Achromobacter spanius strain NCTC13519 chromosome 1- complete sequence	790060	790093
>Bifidobacterium_GCA_000213865_54_35_1659354_1659388	23	6	CCGGCCACGCCGCTGCCGGTGGGAGCACCCTGGGT	35	0.0566118	Pseudoduganella plicata strain DSM 17505 chromosome- complete genome	3239080	3239114
>Bifidobacterium_GCA_000213865_54_35_1659354_1659388	21	7	CCGGCCACGCCGCTGCCGGTGGGAGCACCCTGGGT	35	0.0566118	Pseudomonas sessilinigenes strain CMR12a chromosome- complete genome	1061775	1061743
>Bifidobacterium_GCA_000213865_54_35_1659354_1659388	21	7	CCGGCCACGCCGCTGCCGGTGGGAGCACCCTGGGT	35	0.169835	Micromonospora olivasterospora strain DSM 43868 JD77DRAFT_unitig_0_quiver.1- whole genome shotgun sequence	4247737	4247704
>Bifidobacterium_GCA_000213865_55_35_1659422_1659456	21	7	TTCTTCGGCGTCCCGTTGATGGCTTTGCTGGATGA	35	0.509506	Sphingobacterium detergens strain CECT 7938 Ga0244598_101- whole genome shotgun sequence	724622	724588
>Bifidobacterium_GCA_000213865_60_35_1659760_1659794	21	7	CTGCCGAAGGCGGCGGCTTTGCCGGTGACCTTGCT	35	0.169835	Streptomyces marianii strain ICN19 unitig_0_consensus- whole genome shotgun sequence	841479	841446
>Bifidobacterium_GCA_000213865_60_35_1659760_1659794	21	7	CTGCCGAAGGCGGCGGCTTTGCCGGTGACCTTGCT	35	0.169835	Alienimonas californiensis strain CA12 chromosome	2685657	2685624
>Bifidobacterium_GCA_000213865_60_35_1659760_1659794	21	7	CTGCCGAAGGCGGCGGCTTTGCCGGTGACCTTGCT	35	0.169835	Pseudomonas leptonychotis strain CCM 8849 NODE_1_length_2322232_cov_40.779788- whole genome shotgun sequence	874111	874078
>Bifidobacterium_GCA_000213865_60_35_1659760_1659794	21	7	CTGCCGAAGGCGGCGGCTTTGCCGGTGACCTTGCT	35	0.169835	Paraburkholderia dokdonella strain DCT13 isolate rhisosphere chromosome 1- complete sequence	962297	962264
>Bifidobacterium_GCA_000213865_60_35_1659760_1659794	21	7	CTGCCGAAGGCGGCGGCTTTGCCGGTGACCTTGCT	35	0.169835	Tabrizicola piscis strain K13M18 chromosome- complete genome	305221	305254
>Bifidobacterium_GCA_000213865_60_35_1659760_1659794	21	7	CTGCCGAAGGCGGCGGCTTTGCCGGTGACCTTGCT	35	0.509506	Cereibacter johrii strain JA192 Ga0191650_104- whole genome shotgun sequence	502755	502721
>Bifidobacterium_GCA_000213865_60_35_1659760_1659794	21	7	CTGCCGAAGGCGGCGGCTTTGCCGGTGACCTTGCT	35	0.509506	Aerosticca soli strain Dysh456 chromosome- complete genome	228494	228460
>Bifidobacterium_GCA_000568975_6_37_1637682_1637718	23	7	GACCTCGCGGACCTCATCCTCGACACCATCAGCAGGA	37	0.0188705	Marmoricola solisilvae strain KIS18-7 scaffold3_148.5- whole genome shotgun sequence	1460583	1460618
>Bifidobacterium_GCA_000568975_6_37_1637682_1637718	23	7	GACCTCGCGGACCTCATCCTCGACACCATCAGCAGGA	37	0.0566115	Streptomyces griseorubiginosus strain 3E-1 chromosome- complete genome	6967536	6967500
>Bifidobacterium_GCA_000568975_6_37_1637682_1637718	23	7	GACCTCGCGGACCTCATCCTCGACACCATCAGCAGGA	37	0.0566115	Streptomyces aquilus strain GGCR-6 chromosome- complete genome	3108859	3108895
>Bifidobacterium_GCA_000568975_6_37_1637682_1637718	21	8	GACCTCGCGGACCTCATCCTCGACACCATCAGCAGGA	37	0.169834	Nocardioides euryhalodurans strain MMS17-SY117 chromosome- complete genome	131017	130982
>Bifidobacterium_GCA_000568975_6_37_1637682_1637718	21	8	GACCTCGCGGACCTCATCCTCGACACCATCAGCAGGA	37	0.509503	Streptomyces phaeolivaceus strain GY16 chromosome- complete genome	2347786	2347822
>Bifidobacterium_GCA_000568975_6_37_1637682_1637718	21	8	GACCTCGCGGACCTCATCCTCGACACCATCAGCAGGA	37	0.509503	Streptomyces bauhiniae strain Bv016 NODE_1_length_1129882_cov_74.207510- whole genome shotgun sequence	80465	80429
>Bifidobacterium_GCA_000568975_6_37_1637682_1637718	21	8	GACCTCGCGGACCTCATCCTCGACACCATCAGCAGGA	37	0.509503	Nocardioides currus strain IB-3 Nocar-IB3_6- whole genome shotgun sequence	273108	273072
>Bifidobacterium_GCA_000568975_6_37_1637682_1637718	21	8	GACCTCGCGGACCTCATCCTCGACACCATCAGCAGGA	37	0.509503	Streptomyces griseoviridis strain F1-27 chromosome- complete genome	6379389	6379353
>Bifidobacterium_GCA_000568975_6_37_1637682_1637718	21	8	GACCTCGCGGACCTCATCCTCGACACCATCAGCAGGA	37	0.509503	Streptomyces dysideae strain RV15 PRJNA299236_s001- whole genome shotgun sequence	232155	232119
>Bifidobacterium_GCA_000568975_6_37_1637682_1637718	21	8	GACCTCGCGGACCTCATCCTCGACACCATCAGCAGGA	37	0.509503	Nocardioides eburneiflavus strain MMS17-SY213 EXE59_contig1- whole genome shotgun sequence	4835	4871
>Bifidobacterium_GCA_000568975_6_37_1637682_1637718	21	8	GACCTCGCGGACCTCATCCTCGACACCATCAGCAGGA	37	0.509503	Nocardioides eburneiflavus strain MMS17-SY213 EXE59_contig1- whole genome shotgun sequence	4935545	4935581
>Bifidobacterium_GCA_000568975_49_34_1640612_1640645	20	7	GCGGCACGGGAACGTCGAGCATCATCGACAGGTA	34	0.509507	Bradyrhizobium diazoefficiens strain 110spc4 chromosome- complete genome	2866917	2866949
>Bifidobacterium_GCA_000569015_10_35_1720056_1720090	21	7	GGGCCGAAGGAGGTGCCGGCATGTTCCTGAAGGGA	35	0.509506	Erythrobacter insulae strain JBTF-M21 contig1- whole genome shotgun sequence	315481	315515
>Bifidobacterium_GCA_000569015_11_34_1720124_1720157	22	6	GCCCCGACTACCGGCTCGGCGAACCCAGCACGCA	34	0.0188706	Streptomyces dysideae strain RV15 PRJNA299236_s001- whole genome shotgun sequence	530150	530119
>Bifidobacterium_GCA_000569015_11_34_1720124_1720157	22	6	GCCCCGACTACCGGCTCGGCGAACCCAGCACGCA	34	0.0188706	Streptomyces griseorubiginosus strain 3E-1 chromosome- complete genome	7255244	7255213
>Bifidobacterium_GCA_000569015_11_34_1720124_1720157	20	7	GCCCCGACTACCGGCTCGGCGAACCCAGCACGCA	34	0.169836	Streptomyces dangxiongensis strain Z022 chromosome- complete genome	6007835	6007804
>Bifidobacterium_GCA_000569015_11_34_1720124_1720157	20	7	GCCCCGACTACCGGCTCGGCGAACCCAGCACGCA	34	0.169836	Streptomyces cellostaticus strain DSM 40189 PRJNA299219_s002- whole genome shotgun sequence	168758	168789
>Bifidobacterium_GCA_000569015_13_36_1720259_1720294	24	6	CGCCAGCGCGGTCGCGATGATCCGCGAGCACATCGA	36	0.0188705	Paraburkholderia monticola strain JC2948 10.BMJC2948.1.00010- whole genome shotgun sequence	87391	87356
>Bifidobacterium_GCA_000569015_13_36_1720259_1720294	22	7	CGCCAGCGCGGTCGCGATGATCCGCGAGCACATCGA	36	0.0188705	Halostella litorea strain DLLS-108 Scaffold1_1- whole genome shotgun sequence	218029	217996
>Bifidobacterium_GCA_000569015_13_36_1720259_1720294	24	6	CGCCAGCGCGGTCGCGATGATCCGCGAGCACATCGA	36	0.0188705	Nonomuraea diastatica strain KC712 NODE_23_length_77821_cov_27.3924- whole genome shotgun sequence	70807	70842
>Bifidobacterium_GCA_000569015_13_36_1720259_1720294	22	7	CGCCAGCGCGGTCGCGATGATCCGCGAGCACATCGA	36	0.0188705	Nonomuraea diastatica strain KC712 NODE_5_length_118679_cov_31.9621- whole genome shotgun sequence	39312	39345
>Bifidobacterium_GCA_000569015_13_36_1720259_1720294	22	7	CGCCAGCGCGGTCGCGATGATCCGCGAGCACATCGA	36	0.0188705	Actinokineospora alba strain DSM 45114 Ga0197470_11- whole genome shotgun sequence	4589341	4589374
>Bifidobacterium_GCA_000569015_13_36_1720259_1720294	24	6	CGCCAGCGCGGTCGCGATGATCCGCGAGCACATCGA	36	0.0188705	Luteimonas arsenica strain 26-35 Scaffold1_1- whole genome shotgun sequence	269517	269482
>Bifidobacterium_GCA_000569015_13_36_1720259_1720294	22	7	CGCCAGCGCGGTCGCGATGATCCGCGAGCACATCGA	36	0.0188705	Gordonia alkanivorans strain YC-RL2 chromosome- complete genome	4089774	4089741
>Bifidobacterium_GCA_000569015_13_36_1720259_1720294	22	7	CGCCAGCGCGGTCGCGATGATCCGCGAGCACATCGA	36	0.0566116	Gordonia paraffinivorans strain 3012STDY6756503- whole genome shotgun sequence	142378	142412
>Bifidobacterium_GCA_000569015_13_36_1720259_1720294	22	7	CGCCAGCGCGGTCGCGATGATCCGCGAGCACATCGA	36	0.0566116	Halobacterium salinarum strain 91-R6 chromosome- complete genome	2076712	2076746
>Bifidobacterium_GCA_000569015_13_36_1720259_1720294	22	7	CGCCAGCGCGGTCGCGATGATCCGCGAGCACATCGA	36	0.0566116	Blastococcus saxobsidens strain DSM 44509 Ga0104556_11- whole genome shotgun sequence	728679	728645
>Bifidobacterium_GCA_000569015_13_36_1720259_1720294	22	7	CGCCAGCGCGGTCGCGATGATCCGCGAGCACATCGA	36	0.0566116	Xylanibacterium ulmi strain DSM 16932 Ga0197527_11- whole genome shotgun sequence	3634796	3634830
>Bifidobacterium_GCA_000569015_13_36_1720259_1720294	22	7	CGCCAGCGCGGTCGCGATGATCCGCGAGCACATCGA	36	0.0566116	Leucobacter muris strain DSM 101948 chromosome- complete genome	2629589	2629623
>Bifidobacterium_GCA_000569015_13_36_1720259_1720294	20	8	CGCCAGCGCGGTCGCGATGATCCGCGAGCACATCGA	36	0.509505	Leucobacter muris strain DSM 101948 chromosome- complete genome	2629061	2629095
>Bifidobacterium_GCA_000569015_13_36_1720259_1720294	22	7	CGCCAGCGCGGTCGCGATGATCCGCGAGCACATCGA	36	0.169835	Luteimonas lumbrici strain 1.1416 NODE_1- whole genome shotgun sequence	220461	220496
>Bifidobacterium_GCA_000569015_13_36_1720259_1720294	22	7	CGCCAGCGCGGTCGCGATGATCCGCGAGCACATCGA	36	0.169835	Paraburkholderia monticola strain JC2948 10.BMJC2948.1.00004- whole genome shotgun sequence	178024	177989
>Bifidobacterium_GCA_000569015_13_36_1720259_1720294	22	7	CGCCAGCGCGGTCGCGATGATCCGCGAGCACATCGA	36	0.169835	Micromonospora olivasterospora strain DSM 43868 JD77DRAFT_unitig_0_quiver.1- whole genome shotgun sequence	1934597	1934562
>Bifidobacterium_GCA_000569015_13_36_1720259_1720294	22	7	CGCCAGCGCGGTCGCGATGATCCGCGAGCACATCGA	36	0.169835	Burkholderia contaminans strain CH-1	1332168	1332133
>Bifidobacterium_GCA_000569015_13_36_1720259_1720294	20	8	CGCCAGCGCGGTCGCGATGATCCGCGAGCACATCGA	36	0.169835	Paraburkholderia flava strain LD6 contig2- whole genome shotgun sequence	550739	550772
>Bifidobacterium_GCA_000569015_13_36_1720259_1720294	22	7	CGCCAGCGCGGTCGCGATGATCCGCGAGCACATCGA	36	0.169835	Luteimonas terrae strain THG-MD21 Scaffold1_2- whole genome shotgun sequence	1181660	1181695
>Bifidobacterium_GCA_000569015_13_36_1720259_1720294	20	8	CGCCAGCGCGGTCGCGATGATCCGCGAGCACATCGA	36	0.169835	Nonomuraea longispora strain KC201 NODE_35_length_52312_cov_21.63- whole genome shotgun sequence	46340	46373
>Bifidobacterium_GCA_000569015_13_36_1720259_1720294	20	8	CGCCAGCGCGGTCGCGATGATCCGCGAGCACATCGA	36	0.169835	Croceicoccus ponticola strain GM-16 1- whole genome shotgun sequence	214198	214231
>Bifidobacterium_GCA_000569015_13_36_1720259_1720294	20	8	CGCCAGCGCGGTCGCGATGATCCGCGAGCACATCGA	36	0.509505	Paraburkholderia dokdonella strain DCT13 isolate rhisosphere chromosome 1- complete sequence	2804434	2804400
>Bifidobacterium_GCA_000569015_13_36_1720259_1720294	20	8	CGCCAGCGCGGTCGCGATGATCCGCGAGCACATCGA	36	0.169835	Rhizobium acidisoli strain FH23 chromosome- complete genome	3752712	3752745
>Bifidobacterium_GCA_000569015_15_35_1720397_1720431	21	7	GCGCCCAACTGCTCATCAATCTGATGGACTGCATC	35	0.169835	Streptomyces paromomycinus strain NBRC 15454 sequence1- whole genome shotgun sequence	2307187	2307220
>Bifidobacterium_GCA_000569015_16_33_1720465_1720497	23	5	CCGTGGTCGCAGTCGCCCACCGACTTCGGCAAC	33	0.056612	Micromonospora sagamiensis strain DSM 43912 JD81DRAFT_unitig_0_quiver.1- whole genome shotgun sequence	1501476	1501508
>Bifidobacterium_GCA_000569015_16_33_1720465_1720497	21	6	CCGTGGTCGCAGTCGCCCACCGACTTCGGCAAC	33	0.509508	Oceanibaculum nanhaiense strain L54-1-50 contig3- whole genome shotgun sequence	286773	286741
>Bifidobacterium_GCA_000569015_19_33_1720666_1720698	23	5	TAGCGCGGCCTTGATGTTGGCCAGAGCGCCGGT	33	0.0188707	Mycolicibacterium hassiacum DSM 44199 isolate Mhassiacum chromosome 1- complete sequence	1505004	1504973
>Bifidobacterium_GCA_000569015_24_35_1721002_1721036	21	7	CCGAGCACGGCCGCCGACGCCGCGAAGCCGAAGAA	35	0.169835	Mycolicibacterium hassiacum DSM 44199 isolate Mhassiacum chromosome 1- complete sequence	4134470	4134503
>Bifidobacterium_GCA_000569015_24_35_1721002_1721036	23	6	CCGAGCACGGCCGCCGACGCCGCGAAGCCGAAGAA	35	0.0188706	Actinocorallia herbida strain DSM 44254 Ga0197506_11- whole genome shotgun sequence	7379739	7379772
>Bifidobacterium_GCA_000569015_24_35_1721002_1721036	23	6	CCGAGCACGGCCGCCGACGCCGCGAAGCCGAAGAA	35	0.0566118	Streptomyces capillispiralis strain DSM 41695 Ga0264340_11- whole genome shotgun sequence	5550522	5550556
>Bifidobacterium_GCA_000569015_24_35_1721002_1721036	23	6	CCGAGCACGGCCGCCGACGCCGCGAAGCCGAAGAA	35	0.0566118	Corynebacterium bovis strain 4826 1- whole genome shotgun sequence	177442	177476
>Bifidobacterium_GCA_000569015_24_35_1721002_1721036	21	7	CCGAGCACGGCCGCCGACGCCGCGAAGCCGAAGAA	35	0.0566118	Xylanimonas protaetiae strain FW10M-9 chromosome- complete genome	657187	657155
>Bifidobacterium_GCA_000569015_24_35_1721002_1721036	21	7	CCGAGCACGGCCGCCGACGCCGCGAAGCCGAAGAA	35	0.169835	Xylanimonas protaetiae strain FW10M-9 chromosome- complete genome	3432528	3432561
>Bifidobacterium_GCA_000569015_24_35_1721002_1721036	21	7	CCGAGCACGGCCGCCGACGCCGCGAAGCCGAAGAA	35	0.169835	Halorubrum depositum strain Y78 scaffold2- whole genome shotgun sequence	77746	77779
>Bifidobacterium_GCA_000569015_24_35_1721002_1721036	21	7	CCGAGCACGGCCGCCGACGCCGCGAAGCCGAAGAA	35	0.169835	Kribbella jiaozuonensis strain NEAU-THZ27 Scaffold4- whole genome shotgun sequence	538701	538734
>Bifidobacterium_GCA_000569015_28_33_1721271_1721303	21	6	GCTGGCTGACGCCCAAGCGAAGCTCGACGAGGC	33	0.169836	Pelomonas saccharophila strain DSM 654 Ga0310527_1011- whole genome shotgun sequence	82639	82608
>Bifidobacterium_GCA_000569015_28_33_1721271_1721303	21	6	GCTGGCTGACGCCCAAGCGAAGCTCGACGAGGC	33	0.169836	Intestinimonas timonensis strain GD4- whole genome shotgun sequence	969765	969734
>Bifidobacterium_GCA_000569015_28_33_1721271_1721303	21	6	GCTGGCTGACGCCCAAGCGAAGCTCGACGAGGC	33	0.509508	Pseudoduganella umbonata strain DSMZ 26121 chromosome- complete genome	7094433	7094465
>Bifidobacterium_GCA_000569015_28_33_1721271_1721303	21	6	GCTGGCTGACGCCCAAGCGAAGCTCGACGAGGC	33	0.509508	Cryobacterium psychrophilum strain DSM 4854 Ga0197510_11- whole genome shotgun sequence	1390618	1390650
>Bifidobacterium_GCA_000569015_28_33_1721271_1721303	21	6	GCTGGCTGACGCCCAAGCGAAGCTCGACGAGGC	33	0.509508	Nocardioides oleivorans strain CGMCC 4.6882 NODE_1_length_3298636_cov_122.734134- whole genome shotgun sequence	2810694	2810726
>Bifidobacterium_GCA_000569015_28_33_1721271_1721303	21	6	GCTGGCTGACGCCCAAGCGAAGCTCGACGAGGC	33	0.509508	Pseudomonas viciae strain 11K1 chromosome- complete genome	4306762	4306730
>Bifidobacterium_GCA_000569015_28_33_1721271_1721303	21	6	GCTGGCTGACGCCCAAGCGAAGCTCGACGAGGC	33	0.509508	Singulisphaera acidiphila DSM 18658- complete sequence	169467	169435
>Bifidobacterium_GCA_000569015_28_33_1721271_1721303	21	6	GCTGGCTGACGCCCAAGCGAAGCTCGACGAGGC	33	0.509508	Actinomyces wuliandei strain 299 chromosome- complete genome	2592587	2592555
>Bifidobacterium_GCA_000569015_31_34_1721473_1721506	20	7	ACGCGATGGTCGACGGCCTGCAAGCCGCTCTGGT	34	0.0188706	Solirubrobacter pauli strain DSM 14954 Ga0183450_11- whole genome shotgun sequence	3519839	3519868
>Bifidobacterium_GCA_000569015_31_34_1721473_1721506	22	6	ACGCGATGGTCGACGGCCTGCAAGCCGCTCTGGT	34	0.169836	Actinomyces howellii strain NCTC11636 chromosome 1- complete sequence	1005282	1005249
>Bifidobacterium_GCA_000569015_31_34_1721473_1721506	20	7	ACGCGATGGTCGACGGCCTGCAAGCCGCTCTGGT	34	0.169836	Albitalea terrae strain S-16 S-16_1- whole genome shotgun sequence	168321	168352
>Bifidobacterium_GCA_000569015_31_34_1721473_1721506	20	7	ACGCGATGGTCGACGGCCTGCAAGCCGCTCTGGT	34	0.509507	Nonomuraea diastatica strain KC712 NODE_15_length_91921_cov_33.6932- whole genome shotgun sequence	39189	39157
>Bifidobacterium_GCA_000569015_31_34_1721473_1721506	20	7	ACGCGATGGTCGACGGCCTGCAAGCCGCTCTGGT	34	0.509507	Streptomonospora litoralis strain M2 chromosome- complete genome	1152083	1152051
>Bifidobacterium_GCA_000569015_31_34_1721473_1721506	20	7	ACGCGATGGTCGACGGCCTGCAAGCCGCTCTGGT	34	0.509507	Streptomyces dangxiongensis strain Z022 chromosome- complete genome	4869646	4869614
>Bifidobacterium_GCA_000569015_31_34_1721473_1721506	20	7	ACGCGATGGTCGACGGCCTGCAAGCCGCTCTGGT	34	0.509507	Cupriavidus necator H16 chromosome 1- complete sequence	1761559	1761591
>Bifidobacterium_GCA_000569015_31_34_1721473_1721506	20	7	ACGCGATGGTCGACGGCCTGCAAGCCGCTCTGGT	34	0.509507	Rubrivivax albus strain ICH-3 NODE_1_length_1339087_cov_67- whole genome shotgun sequence	436845	436877
>Bifidobacterium_GCA_000569075_38_35_1685086_1685120	23	6	CGGCTCATCTCCGACGAGGTGGCGCAGGCCAATGA	35	0.0566118	Panacagrimonas perspica strain DSM 26377 Ga0244566_102- whole genome shotgun sequence	247911	247945
>Bifidobacterium_GCA_000737885_8_32_1592668_1592699	22	5	TTGCCCGAGTCGGCCATCTGCGGCCACAGCCG	32	0.0566122	Achromobacter spanius strain NCTC13519 chromosome 1- complete sequence	3884334	3884304
>Bifidobacterium_GCA_000737885_8_32_1592668_1592699	20	6	TTGCCCGAGTCGGCCATCTGCGGCCACAGCCG	32	0.169837	Streptomyces griseoviridis strain F1-27 chromosome- complete genome	1909416	1909387
>Bifidobacterium_GCA_000737885_8_32_1592668_1592699	20	6	TTGCCCGAGTCGGCCATCTGCGGCCACAGCCG	32	0.50951	Limnohabitans parvus II-B4 LimC-II-B4-C4- whole genome shotgun sequence	25972	26002
>Bifidobacterium_GCA_000737885_8_32_1592668_1592699	20	6	TTGCCCGAGTCGGCCATCTGCGGCCACAGCCG	32	0.50951	Paraburkholderia dokdonella strain DCT13 isolate rhisosphere chromosome 1- complete sequence	15820	15790
>Bifidobacterium_GCA_000737885_17_32_1593217_1593248	20	6	GCCGACGGCAACAAGACCATCCAGGGAGCCAA	32	0.50951	Micromonospora olivasterospora strain DSM 43868 JD77DRAFT_unitig_0_quiver.1- whole genome shotgun sequence	4039958	4039988
>Bifidobacterium_GCA_000737885_20_32_1593400_1593431	20	6	ATAACATCGTTGGCCATCTGATTCACATCACC	32	0.50951	Shewanella maritima strain D4-2 chromosome- complete genome	1543457	1543487
>Bifidobacterium_GCA_000737885_35_32_1594317_1594348	20	6	TTCAACTGCGAGGAAGTCGCACTGATGCGCGT	32	0.169837	Rhizobium tropici CIAT 899 plasmid pRtrCIAT899c- complete sequence	389108	389079
>Bifidobacterium_GCA_000737885_37_32_1594439_1594470	22	5	GTGGCCTGCTTCTCCCCCGTGGCATAGTTCTT	32	0.169837	Cupriavidus necator H16 chromosome 2- complete sequence	2616769	2616800
>Bifidobacterium_GCA_000737885_37_32_1594439_1594470	20	6	GTGGCCTGCTTCTCCCCCGTGGCATAGTTCTT	32	0.50951	Kitasatospora atroaurantiaca strain DSM 41649 Ga0197563_11- whole genome shotgun sequence	3249618	3249648
>Bifidobacterium_GCA_000737885_38_32_1594500_1594531	20	6	TTCATATTTGGCGGCGATCTTCCACTTACCGA	32	0.169837	Chroococcidiopsis thermalis PCC 7203- complete sequence	988166	988137
>Bifidobacterium_GCA_000737885_40_32_1594622_1594653	20	6	AGAAGCATTGTCGGCATAGGCGTGGCGTGCCA	32	0.50951	Hydrogenovibrio thermophilus strain JR-2 chromosome- complete genome	2266348	2266318
>Bifidobacterium_GCA_000737885_44_32_1594865_1594896	24	4	TTGTTGGTGGCGCTGCTGCTGTCCTTGCTGGT	32	0.00629024	Achromobacter aloeverae strain AVA-1 Scaffold1_1- whole genome shotgun sequence	910294	910264
>Bifidobacterium_GCA_000737885_44_32_1594865_1594896	24	4	TTGTTGGTGGCGCTGCTGCTGTCCTTGCTGGT	32	0.00629024	Micromonospora violae strain DSM 45888 Ga0197538_11- whole genome shotgun sequence	2117462	2117492
>Bifidobacterium_GCA_000737885_44_32_1594865_1594896	22	5	TTGTTGGTGGCGCTGCTGCTGTCCTTGCTGGT	32	0.0566122	Rhodoferax bucti strain GSA243-2 Scaffold1- whole genome shotgun sequence	1206698	1206728
>Bifidobacterium_GCA_000737885_44_32_1594865_1594896	22	5	TTGTTGGTGGCGCTGCTGCTGTCCTTGCTGGT	32	0.0566122	Saccharopolyspora dendranthemae strain DSM 46699 Ga0310433_12- whole genome shotgun sequence	1130418	1130388
>Bifidobacterium_GCA_000737885_44_32_1594865_1594896	22	5	TTGTTGGTGGCGCTGCTGCTGTCCTTGCTGGT	32	0.0566122	Aquitalea aquatilis strain THG-DN7.12 chromosome- complete genome	69959	69929
>Bifidobacterium_GCA_000737885_44_32_1594865_1594896	20	6	TTGTTGGTGGCGCTGCTGCTGTCCTTGCTGGT	32	0.50951	Aquitalea aquatilis strain THG-DN7.12 chromosome- complete genome	871590	871560
>Bifidobacterium_GCA_000737885_44_32_1594865_1594896	22	5	TTGTTGGTGGCGCTGCTGCTGTCCTTGCTGGT	32	0.0566122	Kerstersia gyiorum strain DSM 16618 Ga0310503_11- whole genome shotgun sequence	365828	365858
>Bifidobacterium_GCA_000737885_44_32_1594865_1594896	22	5	TTGTTGGTGGCGCTGCTGCTGTCCTTGCTGGT	32	0.169837	Pseudomonas sessilinigenes strain CMR12a chromosome- complete genome	2751101	2751132
>Bifidobacterium_GCA_000737885_44_32_1594865_1594896	20	6	TTGTTGGTGGCGCTGCTGCTGTCCTTGCTGGT	32	0.169837	Herbaspirillum seropedicae strain AU13965 chromosome- complete genome	3162353	3162382
>Bifidobacterium_GCA_000737885_44_32_1594865_1594896	20	6	TTGTTGGTGGCGCTGCTGCTGTCCTTGCTGGT	32	0.169837	Kitasatospora atroaurantiaca strain DSM 41649 Ga0197563_11- whole genome shotgun sequence	4172712	4172683
>Bifidobacterium_GCA_000737885_44_32_1594865_1594896	20	6	TTGTTGGTGGCGCTGCTGCTGTCCTTGCTGGT	32	0.169837	Urbifossiella limnaea strain ETA_A1 chromosome- complete genome	6822053	6822082
>Bifidobacterium_GCA_000737885_44_32_1594865_1594896	20	6	TTGTTGGTGGCGCTGCTGCTGTCCTTGCTGGT	32	0.169837	Kribbella soli strain KCTC 29219 NODE_2_length_1861369_cov_11.7782_ID_885- whole genome shotgun sequence	443258	443229
>Bifidobacterium_GCA_000737885_44_32_1594865_1594896	20	6	TTGTTGGTGGCGCTGCTGCTGTCCTTGCTGGT	32	0.169837	Pontiella sulfatireligans strain F21(T)- whole genome shotgun sequence	2136091	2136120
>Bifidobacterium_GCA_000737885_44_32_1594865_1594896	20	6	TTGTTGGTGGCGCTGCTGCTGTCCTTGCTGGT	32	0.169837	Intestinimonas timonensis strain GD4- whole genome shotgun sequence	750231	750260
>Bifidobacterium_GCA_000737885_44_32_1594865_1594896	20	6	TTGTTGGTGGCGCTGCTGCTGTCCTTGCTGGT	32	0.169837	Pseudoduganella lutea strain DSM 17473 chromosome	4177054	4177025
>Bifidobacterium_GCA_000737885_44_32_1594865_1594896	20	6	TTGTTGGTGGCGCTGCTGCTGTCCTTGCTGGT	32	0.169837	Herbaspirillum huttiense strain NFYY 53159 chromosome- complete genome	3342452	3342481
>Bifidobacterium_GCA_000737885_44_32_1594865_1594896	22	5	TTGTTGGTGGCGCTGCTGCTGTCCTTGCTGGT	32	0.169837	Naumannella halotolerans strain DSM 24323 Ga0181006_11- whole genome shotgun sequence	575261	575230
>Bifidobacterium_GCA_000737885_44_32_1594865_1594896	20	6	TTGTTGGTGGCGCTGCTGCTGTCCTTGCTGGT	32	0.169837	Ancylobacter aquaticus strain DSM 101 Ga0310526_102- whole genome shotgun sequence	1285679	1285708
>Bifidobacterium_GCA_000737885_44_32_1594865_1594896	20	6	TTGTTGGTGGCGCTGCTGCTGTCCTTGCTGGT	32	0.169837	Shewanella khirikhana strain TH2012 chromosome- complete genome	795860	795889
>Bifidobacterium_GCA_000737885_44_32_1594865_1594896	20	6	TTGTTGGTGGCGCTGCTGCTGTCCTTGCTGGT	32	0.169837	Xanthomonas campestris pv. musacearum NCPPB 4379 chromosome- complete genome	4583701	4583672
>Bifidobacterium_GCA_000737885_44_32_1594865_1594896	22	5	TTGTTGGTGGCGCTGCTGCTGTCCTTGCTGGT	32	0.169837	Achromobacter spanius strain NCTC13519 chromosome 1- complete sequence	1342981	1342950
>Bifidobacterium_GCA_000737885_44_32_1594865_1594896	20	6	TTGTTGGTGGCGCTGCTGCTGTCCTTGCTGGT	32	0.169837	Kitasatospora cineracea strain DSM 44780 Ga0197500_11- whole genome shotgun sequence	3975440	3975469
>Bifidobacterium_GCA_000737885_44_32_1594865_1594896	20	6	TTGTTGGTGGCGCTGCTGCTGTCCTTGCTGGT	32	0.169837	Yersinia rochesterensis strain ATCC BAA-2637 chromosome	2764113	2764142
>Bifidobacterium_GCA_000737885_44_32_1594865_1594896	20	6	TTGTTGGTGGCGCTGCTGCTGTCCTTGCTGGT	32	0.169837	Enhygromyxa salina strain SWB007 ENSA7_contig000026- whole genome shotgun sequence	15670	15699
>Bifidobacterium_GCA_000737885_44_32_1594865_1594896	20	6	TTGTTGGTGGCGCTGCTGCTGTCCTTGCTGGT	32	0.50951	Agromyces laixinhei strain HY052 chromosome- complete genome	3180079	3180049
>Bifidobacterium_GCA_000737885_45_32_1594926_1594957	22	5	TCGTTGACTCGGAAAAGGTCGATGACGAGGCC	32	0.0566122	Streptomyces marianii strain ICN19 unitig_0_consensus- whole genome shotgun sequence	827584	827614
>Bifidobacterium_GCA_000737885_45_32_1594926_1594957	20	6	TCGTTGACTCGGAAAAGGTCGATGACGAGGCC	32	0.169837	Rathayibacter iranicus strain NCCPB 2253 chromosome- complete genome	1445293	1445264
>Bifidobacterium_GCA_000737885_45_32_1594926_1594957	20	6	TCGTTGACTCGGAAAAGGTCGATGACGAGGCC	32	0.50951	Couchioplanes caeruleus strain DSM 43634 Ga0197494_11- whole genome shotgun sequence	4805052	4805022
>Bifidobacterium_GCA_000737885_47_32_1595050_1595081	20	6	CCGGAAAGCTTCGAGAAGGCGTACAGAAAGCA	32	0.50951	Mycobacterium pseudoshottsii JCM 15466 chromosome- complete genome	5455628	5455598
>Bifidobacterium_GCA_000737885_48_32_1595111_1595142	20	6	ACCGACCGCGTAATTGTTGCATTTCAATCCAA	32	0.50951	Desulfovibrio ferrophilus strain IS5 chromosome- complete genome	3257606	3257636
>Bifidobacterium_GCA_000800455_4_34_1714540_1714573	22	6	TCGAATCCACCAACAGCCACGAGAGCGACTTCAC	34	0.0188706	Actinomyces procaprae strain dk561 chromosome- complete genome	894127	894158
>Bifidobacterium_GCA_000800455_4_34_1714540_1714573	20	7	TCGAATCCACCAACAGCCACGAGAGCGACTTCAC	34	0.0566119	Stenotrophomonas indicatrix strain DAIF1 chromosome- complete genome	2690976	2690946
>Bifidobacterium_GCA_000800455_13_35_1715144_1715178	23	6	CACCGATCTCACGGCGTGCCATCTGACGTACAAGC	35	0.0566118	Saccharomonospora piscinae strain KCTC 19743 NODE_3_length_1086926_cov_212.192617- whole genome shotgun sequence	96608	96642
>Bifidobacterium_GCA_000800455_15_34_1715280_1715313	20	7	CGCCATCGCCAGCGCTCCGCCATTGTTTACCACG	34	0.169836	Pseudomonas oryziphila strain 1257 chromosome- complete genome	1663284	1663315
>Bifidobacterium_GCA_000800455_18_33_1715485_1715517	21	6	TCGCTCACGACGGAGGCCGTCGCATCCTGCATG	33	0.509508	Micromonospora taraxaci strain DSM 45885 Ga0310419_11- whole genome shotgun sequence	5237522	5237490
>Bifidobacterium_GCA_000800455_18_33_1715485_1715517	21	6	TCGCTCACGACGGAGGCCGTCGCATCCTGCATG	33	0.509508	Lacipirellula limnantheis strain I41 chromosome	2097261	2097229
>Bifidobacterium_GCA_000800455_18_33_1715485_1715517	21	6	TCGCTCACGACGGAGGCCGTCGCATCCTGCATG	33	0.509508	Streptomyces cyaneochromogenes strain MK-45 chromosome- complete genome	1569157	1569125
>Bifidobacterium_GCA_000800455_21_33_1715682_1715714	21	6	CACCCCGTTTCTGGCGGACAAAATCATCACCAC	33	0.509508	Vibrio furnissii strain FDAARGOS_777 chromosome 2- complete sequence	973987	973955
>Bifidobacterium_GCA_000800455_22_35_1715748_1715782	21	7	CGGCTGTCCCATGTGCCTGTGGCGACGTCGGCGGG	35	0.0566118	Gordonia insulae strain MMS17-SY073 chromosome	4279576	4279608
>Bifidobacterium_GCA_000800455_22_35_1715748_1715782	21	7	CGGCTGTCCCATGTGCCTGTGGCGACGTCGGCGGG	35	0.509506	Rhodovulum marinum strain DSM 18063 Ga0310484_103- whole genome shotgun sequence	69148	69114
>Bifidobacterium_GCA_000800455_29_35_1716222_1716256	23	6	GCGAAGACCATCGCCGCGAACGCGATCACAGCGGA	35	0.0188706	Labedaea rhizosphaerae strain DSM 45361 Ga0310470_102- whole genome shotgun sequence	525198	525231
>Bifidobacterium_GCA_000800455_29_35_1716222_1716256	21	7	GCGAAGACCATCGCCGCGAACGCGATCACAGCGGA	35	0.0566118	Luteimonas lumbrici strain 1.1416 NODE_1- whole genome shotgun sequence	1522571	1522603
>Bifidobacterium_GCA_000800455_29_35_1716222_1716256	21	7	GCGAAGACCATCGCCGCGAACGCGATCACAGCGGA	35	0.0566118	Nocardia alba strain DSM 44684 Ga0244504_102- whole genome shotgun sequence	835601	835633
>Bifidobacterium_GCA_000800455_29_35_1716222_1716256	21	7	GCGAAGACCATCGCCGCGAACGCGATCACAGCGGA	35	0.169835	Trebonia kvetii strain 15TR583 NODE_3_length_1129685_cov_89.439233- whole genome shotgun sequence	990628	990595
>Bifidobacterium_GCA_000800455_29_35_1716222_1716256	21	7	GCGAAGACCATCGCCGCGAACGCGATCACAGCGGA	35	0.169835	Paracoccus liaowanqingii strain 2251 chromosome- complete genome	1026835	1026802
>Bifidobacterium_GCA_000800455_29_35_1716222_1716256	21	7	GCGAAGACCATCGCCGCGAACGCGATCACAGCGGA	35	0.169835	Herbihabitans rhizosphaerae strain DSM 101727 Ga0310478_101- whole genome shotgun sequence	724111	724078
>Bifidobacterium_GCA_000800455_29_35_1716222_1716256	21	7	GCGAAGACCATCGCCGCGAACGCGATCACAGCGGA	35	0.169835	Saccharothrix variisporea strain DSM 43911 Ga0197496_11- whole genome shotgun sequence	6394592	6394625
>Bifidobacterium_GCA_000800455_29_35_1716222_1716256	21	7	GCGAAGACCATCGCCGCGAACGCGATCACAGCGGA	35	0.169835	Saccharothrix australiensis strain DSM 43800 Ga0197483_11- whole genome shotgun sequence	3963804	3963837
>Bifidobacterium_GCA_000800455_29_35_1716222_1716256	21	7	GCGAAGACCATCGCCGCGAACGCGATCACAGCGGA	35	0.509506	Saccharothrix australiensis strain DSM 43800 Ga0197483_11- whole genome shotgun sequence	5622051	5622017
>Bifidobacterium_GCA_000800455_29_35_1716222_1716256	21	7	GCGAAGACCATCGCCGCGAACGCGATCACAGCGGA	35	0.169835	Marmoricola ginsengisoli strain Gsoil 097 scaffold13_62.1- whole genome shotgun sequence	270090	270123
>Bifidobacterium_GCA_000800455_29_35_1716222_1716256	21	7	GCGAAGACCATCGCCGCGAACGCGATCACAGCGGA	35	0.169835	Halostella limicola strain LT12 Scaffold2_1- whole genome shotgun sequence	340052	340085
>Bifidobacterium_GCA_000800455_29_35_1716222_1716256	21	7	GCGAAGACCATCGCCGCGAACGCGATCACAGCGGA	35	0.509506	Staphylospora marina strain SCSIO 07575 chromosome- complete genome	1240661	1240627
>Bifidobacterium_GCA_000800455_31_32_1716358_1716389	20	6	TAGCGCCACCGGTGGTGTCAATCCACAAGGTC	32	0.50951	Chamaesiphon minutus PCC 6605- complete sequence	4318018	4318048
>Bifidobacterium_GCA_000800455_33_34_1716490_1716523	22	6	CATGCAGCATGATCTCCGCGAACGCGATCACCGC	34	0.0188706	Bradyrhizobium diazoefficiens strain 110spc4 chromosome- complete genome	1073440	1073409
>Bifidobacterium_GCA_000800455_33_34_1716490_1716523	22	6	CATGCAGCATGATCTCCGCGAACGCGATCACCGC	34	0.0188706	Bradyrhizobium zhanjiangense strain CCBAU 51778 chromosome- complete genome	867836	867805
>Bifidobacterium_GCA_000800455_33_34_1716490_1716523	22	6	CATGCAGCATGATCTCCGCGAACGCGATCACCGC	34	0.0188706	Bradyrhizobium guangzhouense strain CCBAU 51670 chromosome- complete genome	6958673	6958704
>Bifidobacterium_GCA_000800455_33_34_1716490_1716523	20	7	CATGCAGCATGATCTCCGCGAACGCGATCACCGC	34	0.0566119	Kribbella amoyensis strain DSM 24683 Ga0264281_11- whole genome shotgun sequence	4128060	4128090
>Bifidobacterium_GCA_000800455_33_34_1716490_1716523	20	7	CATGCAGCATGATCTCCGCGAACGCGATCACCGC	34	0.0566119	Bradyrhizobium sacchari strain BR 10556 Ga0314227_102- whole genome shotgun sequence	586168	586198
>Bifidobacterium_GCA_000800455_33_34_1716490_1716523	20	7	CATGCAGCATGATCTCCGCGAACGCGATCACCGC	34	0.0566119	Pirellulimonas nuda strain Pla175 chromosome- complete genome	2457767	2457797
>Bifidobacterium_GCA_000800455_33_34_1716490_1716523	20	7	CATGCAGCATGATCTCCGCGAACGCGATCACCGC	34	0.0566119	Kribbella pittospori strain NRRL B-24813 NODE_1_length_1408609_cov_11.951_ID_4260- whole genome shotgun sequence	75372	75402
>Bifidobacterium_GCA_000800455_33_34_1716490_1716523	20	7	CATGCAGCATGATCTCCGCGAACGCGATCACCGC	34	0.0566119	Agromyces protaetiae strain FW100M-8 chromosome- complete genome	3643710	3643740
>Bifidobacterium_GCA_000800455_41_33_1717024_1717056	21	6	GGTCGCGGCCTGCGAGTCCGCCGTCCGCCAAGT	33	0.056612	Lacipirellula limnantheis strain I41 chromosome	459765	459735
>Bifidobacterium_GCA_000800475_2_37_1597131_1597167	23	7	TCGCCGGGATCTCGGTGTCCACGGTCTTCGCGAACAC	37	0.0188705	Actinokineospora cianjurensis strain DSM 45657 Ga0180969_101- whole genome shotgun sequence	815897	815932
>Bifidobacterium_GCA_000800475_2_37_1597131_1597167	23	7	TCGCCGGGATCTCGGTGTCCACGGTCTTCGCGAACAC	37	0.0188705	Streptomyces cavourensis strain 1AS2a chromosome- complete genome	646460	646495
>Bifidobacterium_GCA_000800475_2_37_1597131_1597167	21	8	TCGCCGGGATCTCGGTGTCCACGGTCTTCGCGAACAC	37	0.169834	Natronococcus occultus SP4- complete sequence	3440518	3440553
>Bifidobacterium_GCA_000800475_2_37_1597131_1597167	21	8	TCGCCGGGATCTCGGTGTCCACGGTCTTCGCGAACAC	37	0.169834	Pseudonocardia endophytica strain DSM 44969 Ga0197528_11- whole genome shotgun sequence	3709898	3709933
>Bifidobacterium_GCA_000800475_2_37_1597131_1597167	21	8	TCGCCGGGATCTCGGTGTCCACGGTCTTCGCGAACAC	37	0.169834	Actinomadura pelletieri DSM 43383 Ga0170373_103- whole genome shotgun sequence	474783	474818
>Bifidobacterium_GCA_000800475_2_37_1597131_1597167	21	8	TCGCCGGGATCTCGGTGTCCACGGTCTTCGCGAACAC	37	0.509503	Pseudomonas protegens CHA0 chromosome 1- complete sequence	2364112	2364076
>Bifidobacterium_GCA_000800475_2_37_1597131_1597167	21	8	TCGCCGGGATCTCGGTGTCCACGGTCTTCGCGAACAC	37	0.509503	Mangrovicoccus ximenensis strain T1lg56 NODE_24- whole genome shotgun sequence	200454	200418
>Bifidobacterium_GCA_000800475_2_37_1597131_1597167	21	8	TCGCCGGGATCTCGGTGTCCACGGTCTTCGCGAACAC	37	0.509503	Mycolicibacterium hassiacum DSM 44199 isolate Mhassiacum chromosome 1- complete sequence	799954	799918
>Bifidobacterium_GCA_000800475_4_36_1597275_1597310	22	7	CGGGTATGCCGTCCAGAACGCTTCGAACTCGGGCGT	36	0.0566116	Leucobacter muris strain DSM 101948 chromosome- complete genome	2790435	2790401
>Bifidobacterium_GCA_000800475_4_36_1597275_1597310	20	8	CGGGTATGCCGTCCAGAACGCTTCGAACTCGGGCGT	36	0.509505	Streptomyces cyaneochromogenes strain MK-45 chromosome- complete genome	4245179	4245213
>Bifidobacterium_GCA_000800475_5_38_1597347_1597384	22	8	AGCGGGCGCACGGTGATATTGCCGTCACGCGGGTCGAT	38	0.0566113	Urbifossiella limnaea strain ETA_A1 chromosome- complete genome	4790736	4790700
>Bifidobacterium_GCA_000800475_5_38_1597347_1597384	22	8	AGCGGGCGCACGGTGATATTGCCGTCACGCGGGTCGAT	38	0.169834	Demequina salsinemoris strain NBRC 105323- whole genome shotgun sequence	336546	336509
>Bifidobacterium_GCA_000800475_5_38_1597347_1597384	20	9	AGCGGGCGCACGGTGATATTGCCGTCACGCGGGTCGAT	38	0.169834	Pseudomonas cavernae strain K2W31S-8 chromosome- complete genome	761360	761325
>Bifidobacterium_GCA_000800475_5_38_1597347_1597384	20	9	AGCGGGCGCACGGTGATATTGCCGTCACGCGGGTCGAT	38	0.509502	Streptomyces aquilus strain GGCR-6 chromosome- complete genome	9736762	9736726
>Bifidobacterium_GCA_000800475_9_38_1597636_1597673	20	9	GTGCAATTGCTTTCCACGGTGGCGAGCACATACATGCA	38	0.0566113	Fibrella aestuarina BUZ 2- complete sequence	5958463	5958429
>Bifidobacterium_GCA_000800475_9_38_1597636_1597673	20	9	GTGCAATTGCTTTCCACGGTGGCGAGCACATACATGCA	38	0.509502	Nakamurella antarctica strain S14-144 chromosome- complete genome	205554	205590
>Bifidobacterium_GCA_000800475_21_35_1598513_1598547	23	6	CGCATCGCGGTCTCGTGCCGTTCGCGGATACGCAG	35	0.0566118	Bradyrhizobium vignae isolate ORS3257 chromosome BRAD3257- complete sequence	7713330	7713364
>Bifidobacterium_GCA_000800475_21_35_1598513_1598547	23	6	CGCATCGCGGTCTCGTGCCGTTCGCGGATACGCAG	35	0.0566118	Jiella endophytica strain CBS5Q-3 Scaffold2_1- whole genome shotgun sequence	140347	140313
>Bifidobacterium_GCA_000800475_21_35_1598513_1598547	21	7	CGCATCGCGGTCTCGTGCCGTTCGCGGATACGCAG	35	0.169835	Sphingomonas ginkgonis strain HMF7854 contig00001- whole genome shotgun sequence	2028577	2028610
>Bifidobacterium_GCA_000800475_21_35_1598513_1598547	21	7	CGCATCGCGGTCTCGTGCCGTTCGCGGATACGCAG	35	0.509506	Bradyrhizobium guangzhouense strain CCBAU 51670 chromosome- complete genome	1063842	1063808
>Bifidobacterium_GCA_000800475_25_35_1598804_1598838	21	7	AATGCCCCGCCGCGTTGCGCGCGGACGTCCGGCGG	35	0.000698911	Nocardioides eburneiflavus strain MMS17-SY213 EXE59_contig1- whole genome shotgun sequence	2683722	2683694
>Bifidobacterium_GCA_000829295_27_28_1737838_1737865	20	4	GCGCAGGCAACAACAACGGCATCGCCTA	28	0.0566127	Lacipirellula parvula strain PX69 chromosome- complete genome	995618	995594
>Bifidobacterium_GCA_000829295_27_28_1737838_1737865	20	4	GCGCAGGCAACAACAACGGCATCGCCTA	28	0.169838	Pelomonas saccharophila strain DSM 654 Ga0310527_1002- whole genome shotgun sequence	8306	8331
>Bifidobacterium_GCA_000829295_27_28_1737838_1737865	20	4	GCGCAGGCAACAACAACGGCATCGCCTA	28	0.169838	Saccharopolyspora antimicrobica strain DSM 45119 Ga0074777_12- whole genome shotgun sequence	4247679	4247704
>Bifidobacterium_GCA_000829295_27_28_1737838_1737865	20	4	GCGCAGGCAACAACAACGGCATCGCCTA	28	0.509515	Myxococcus stipitatus DSM 14675- complete sequence	9433900	9433926
>Bifidobacterium_GCA_000829295_30_28_1738031_1738058	20	4	TCGGGTCGTATGTGACGTCGCCATGCAC	28	0.169838	Streptomyces phaeolivaceus strain GY16 chromosome- complete genome	970165	970190
>Bifidobacterium_GCA_000829295_32_28_1738159_1738186	20	4	TGTATTGCGGTTTTCGCTTTATCATTTG	28	0.509515	Candidatus Uabimicrobium amorphum strain SRT547 chromosome- complete genome	976155	976129
>Bifidobacterium_GCA_000966445_6_30_414_443	20	5	GGCACGCCGCAGCCAGGGACGCCACGGCCA	30	0.509512	Nocardioides plantarum strain DSM 11054 Scaffold1_1- whole genome shotgun sequence	1336893	1336865
>Bifidobacterium_GCA_000966445_6_30_414_443	20	5	GGCACGCCGCAGCCAGGGACGCCACGGCCA	30	0.509512	Myxococcus stipitatus DSM 14675- complete sequence	748138	748110
>Bifidobacterium_GCA_000966445_6_30_414_443	20	5	GGCACGCCGCAGCCAGGGACGCCACGGCCA	30	0.509512	Cellulomonas shaoxiangyii strain Z28 chromosome- complete genome	1049791	1049763
>Bifidobacterium_GCA_000966445_6_30_414_443	20	5	GGCACGCCGCAGCCAGGGACGCCACGGCCA	30	0.509512	Streptomyces cyaneus strain CGMCC 4.1671 Scaffold2_1- whole genome shotgun sequence	221819	221791
>Bifidobacterium_GCA_000966445_6_30_414_443	20	5	GGCACGCCGCAGCCAGGGACGCCACGGCCA	30	0.509512	Pusillimonas thiosulfatoxidans strain YE3 chromosome- complete genome	3215901	3215873
>Bifidobacterium_GCA_000966445_6_30_414_443	20	5	GGCACGCCGCAGCCAGGGACGCCACGGCCA	30	0.509512	Cyanobium gracile PCC 6307- complete sequence	3090347	3090319
>Bifidobacterium_GCA_000966445_6_30_414_443	20	5	GGCACGCCGCAGCCAGGGACGCCACGGCCA	30	0.509512	Streptomyces capillispiralis strain DSM 41695 Ga0264340_11- whole genome shotgun sequence	7661625	7661653
>Bifidobacterium_GCA_000966445_6_30_414_443	20	5	GGCACGCCGCAGCCAGGGACGCCACGGCCA	30	0.509512	Nocardia alba strain DSM 44684 Ga0244504_104- whole genome shotgun sequence	95617	95645
>Bifidobacterium_GCA_000966445_6_30_414_443	20	5	GGCACGCCGCAGCCAGGGACGCCACGGCCA	30	0.509512	Pseudonocardia sediminis strain DSM 45779 Ga0197536_11- whole genome shotgun sequence	2738736	2738764
>Bifidobacterium_GCA_000966445_6_30_414_443	20	5	GGCACGCCGCAGCCAGGGACGCCACGGCCA	30	0.509512	Saccharothrix variisporea strain DSM 43911 Ga0197496_11- whole genome shotgun sequence	1527468	1527496
>Bifidobacterium_GCA_000966445_6_30_414_443	20	5	GGCACGCCGCAGCCAGGGACGCCACGGCCA	30	0.509512	Haloplanus aerogenes strain JCM 16430 chromosome- complete genome	1385833	1385861
>Bifidobacterium_GCA_000966445_6_30_414_443	20	5	GGCACGCCGCAGCCAGGGACGCCACGGCCA	30	0.509512	Streptomyces cavourensis strain 1AS2a chromosome- complete genome	6062589	6062617
>Bifidobacterium_GCA_000966445_8_30_546_575	20	5	TTCGTTACCGGTTTCCTCGATGGGCTTACG	30	0.169837	Pigmentiphaga kullae strain K24 Ga0310531_12- whole genome shotgun sequence	1431900	1431927
>Bifidobacterium_GCA_000966445_9_30_612_641	20	5	ACTTCGAGCATTGGCTGGACACCGTGGCGT	30	0.509512	Ramlibacter henchirensis strain DSM 14656 NODE_1_length_2576095_cov_65.406624- whole genome shotgun sequence	2507641	2507613
>Bifidobacterium_GCA_000966445_28_30_2063626_2063655	20	5	CGAACGTCCACGTGGTCGTGGTGTTCGTTT	30	0.509512	Leucobacter muris strain DSM 101948 chromosome- complete genome	1762945	1762917
>Bifidobacterium_GCA_000966445_28_30_2063626_2063655	20	5	CGAACGTCCACGTGGTCGTGGTGTTCGTTT	30	0.509512	Bartonella vinsonii strain NCTC12905 chromosome 1- complete sequence	1341760	1341732
>Bifidobacterium_GCA_000966445_29_30_2063692_2063721	22	4	GCGGCTAGGCGGTGCAGGAGGTCGAGTTGT	30	0.0566125	Caulobacter flavus strain RHGG3 chromosome- complete genome	533568	533540
>Bifidobacterium_GCA_000966445_30_31_2063758_2063788	21	5	AGGACATCGCCGACAGGACCGCCAAGGCCGG	31	0.169837	Actinomyces lilanjuaniae strain 2129 chromosome	1716934	1716963
>Bifidobacterium_GCA_000966445_30_31_2063758_2063788	21	5	AGGACATCGCCGACAGGACCGCCAAGGCCGG	31	0.169837	Thioflavicoccus mobilis 8321- complete sequence	2411880	2411851
>Bifidobacterium_GCA_000966445_30_31_2063758_2063788	21	5	AGGACATCGCCGACAGGACCGCCAAGGCCGG	31	0.169837	Streptomyces bungoensis strain DSM 41781 PRJNA299233_s021- whole genome shotgun sequence	150290	150261
>Bifidobacterium_GCA_000966445_30_31_2063758_2063788	21	5	AGGACATCGCCGACAGGACCGCCAAGGCCGG	31	0.509511	Kribbella soli strain KCTC 29219 NODE_2_length_1861369_cov_11.7782_ID_885- whole genome shotgun sequence	273134	273164
>Bifidobacterium_GCA_000966445_30_31_2063758_2063788	21	5	AGGACATCGCCGACAGGACCGCCAAGGCCGG	31	0.509511	Kribbella albertanoniae strain JCM 30547 NODE_17_length_65283_cov_29.4487- whole genome shotgun sequence	21638	21668
>Bifidobacterium_GCA_000966445_30_31_2063758_2063788	21	5	AGGACATCGCCGACAGGACCGCCAAGGCCGG	31	0.509511	Rhodoligotrophos defluvii strain lm1 scaffold1.1-size1904632- whole genome shotgun sequence	1512543	1512513
>Bifidobacterium_GCA_000966445_30_31_2063758_2063788	21	5	AGGACATCGCCGACAGGACCGCCAAGGCCGG	31	0.509511	Solidesulfovibrio carbinolicus strain DSM 3852 chromosome- complete genome	2934687	2934657
>Bifidobacterium_GCA_000966445_30_31_2063758_2063788	21	5	AGGACATCGCCGACAGGACCGCCAAGGCCGG	31	0.509511	Cupriavidus agavae strain ASC-9842 Ga0310579_101- whole genome shotgun sequence	1020226	1020196
>Bifidobacterium_GCA_000966445_30_31_2063758_2063788	21	5	AGGACATCGCCGACAGGACCGCCAAGGCCGG	31	0.509511	Pseudomonas orientalis strain 8B chromosome- complete genome	1456838	1456808
>Bifidobacterium_GCA_000966445_31_30_2063825_2063854	22	4	CGACACAACCGGGTCGCTTGGCTTCGCGTG	30	0.169837	Streptomyces seoulensis strain KCTC 9819 chromosome- complete genome	3864099	3864070
>Bifidobacterium_GCA_000966445_32_30_2063891_2063920	22	4	TCTACGTCGCCCTCGTCCGCAACGGCCTGC	30	0.169837	Salana multivorans strain DSM 13521 Ga0197523_12- whole genome shotgun sequence	203680	203709
>Bifidobacterium_GCA_000966445_32_30_2063891_2063920	20	5	TCTACGTCGCCCTCGTCCGCAACGGCCTGC	30	0.509512	Cupriavidus necator H16 chromosome 1- complete sequence	3284353	3284381
>Bifidobacterium_GCA_000966445_32_30_2063891_2063920	20	5	TCTACGTCGCCCTCGTCCGCAACGGCCTGC	30	0.509512	Luteimonas terrae strain THG-MD21 Scaffold1_2- whole genome shotgun sequence	1457610	1457582
>Bifidobacterium_GCA_000966445_32_30_2063891_2063920	20	5	TCTACGTCGCCCTCGTCCGCAACGGCCTGC	30	0.509512	Phreatobacter stygius strain KCTC 52518 chromosome- complete genome	6056346	6056374
>Bifidobacterium_GCA_000966445_32_30_2063891_2063920	20	5	TCTACGTCGCCCTCGTCCGCAACGGCCTGC	30	0.509512	Cyanobium gracile PCC 6307- complete sequence	674571	674543
>Bifidobacterium_GCA_000966445_33_30_2063957_2063986	20	5	TATTCAGAAAACTTCATCATCAGAAGAGAG	30	0.509512	Epilithonimonas xixisoli strain CGMCC 1.12802 Ga0171576_101- whole genome shotgun sequence	1009062	1009034
>Bifidobacterium_GCA_001025155_1_32_1483202_1483233	20	6	CTGTTGGCGACGGGGTACCAGTTGCCGCCGTT	32	0.50951	Steroidobacter soli strain JW-3 Scaffold3_1- whole genome shotgun sequence	1183917	1183947
>Bifidobacterium_GCA_001025155_2_32_1483263_1483294	22	5	ATGCGTTTGATGGCAGCCGCGGCCTCGTCCGA	32	0.169837	Thiocapsa rosea strain DSM 235 Ga0242571_11- whole genome shotgun sequence	3176981	3176950
>Bifidobacterium_GCA_001025155_9_32_1483690_1483721	20	6	TAGACGGGTCCGGCCGGCTGGCGGCTGATGCG	32	0.50951	Xylanibacterium ulmi strain DSM 16932 Ga0197527_11- whole genome shotgun sequence	641687	641717
>Bifidobacterium_GCA_001025155_16_32_1484117_1484148	22	5	CCTACCAGGCGCAGGACGGGTCCAACCGCACC	32	0.0566122	Micromonospora kangleipakensis strain DSM 45612 Ga0197552_11- whole genome shotgun sequence	4338136	4338166
>Bifidobacterium_GCA_001025155_18_32_1484239_1484270	20	6	TGTGCGCGGCCATGATCTCGTCGTGCATCACC	32	0.0188707	Saccharothrix espanaensis DSM 44229- complete sequence	1724994	1724967
>Bifidobacterium_GCA_001025155_18_32_1484239_1484270	22	5	TGTGCGCGGCCATGATCTCGTCGTGCATCACC	32	0.0566122	Alistipes senegalensis isolate Alistipes senegalensis 81E7- whole genome shotgun sequence	996513	996543
>Bifidobacterium_GCA_001025155_18_32_1484239_1484270	20	6	TGTGCGCGGCCATGATCTCGTCGTGCATCACC	32	0.0566122	Streptomonospora litoralis strain M2 chromosome- complete genome	1690978	1691006
>Bifidobacterium_GCA_001025155_18_32_1484239_1484270	20	6	TGTGCGCGGCCATGATCTCGTCGTGCATCACC	32	0.50951	Kitasatospora atroaurantiaca strain DSM 41649 Ga0197563_11- whole genome shotgun sequence	6990013	6990043
>Bifidobacterium_GCA_001025155_18_32_1484239_1484270	20	6	TGTGCGCGGCCATGATCTCGTCGTGCATCACC	32	0.50951	Cupriavidus necator H16 chromosome 2- complete sequence	1909440	1909470
>Bifidobacterium_GCA_001025155_18_32_1484239_1484270	20	6	TGTGCGCGGCCATGATCTCGTCGTGCATCACC	32	0.50951	Mycolicibacterium nivoides strain DL90 chromosome	2244333	2244303
>Bifidobacterium_GCA_001025155_21_32_1484422_1484453	22	5	TTGCCTTCGTTCCTCTTGCCGTCTTTCATCGC	32	0.169837	Luteimonas gilva strain H23 H23_1- whole genome shotgun sequence	1151737	1151706
>Bifidobacterium_GCA_001025155_22_32_1484483_1484514	20	6	CCGGTGGTGCCCTGGTCGATCTGCGGATGACG	32	0.0566122	Yoonia sediminilitoris strain DSM 29955 Ga0183446_114- whole genome shotgun sequence	51196	51168
>Bifidobacterium_GCA_001025155_22_32_1484483_1484514	22	5	CCGGTGGTGCCCTGGTCGATCTGCGGATGACG	32	0.169837	Streptomyces africanus strain NRRL B-24243 NRRL_B-24243_contig_283- whole genome shotgun sequence	2794	2763
>Bifidobacterium_GCA_001025155_25_32_1484666_1484697	20	6	AAATCCAACATGCCAGCCACGGGCGCATCCAC	32	0.169837	Actinoplanes brasiliensis strain DSM 43805 Ga0197474_11- whole genome shotgun sequence	1442837	1442808
>Bifidobacterium_GCA_001025155_25_32_1484666_1484697	20	6	AAATCCAACATGCCAGCCACGGGCGCATCCAC	32	0.169837	Couchioplanes caeruleus strain DSM 43634 Ga0197494_11- whole genome shotgun sequence	2105803	2105774
>Bifidobacterium_GCA_001025155_26_32_1484727_1484758	22	5	TGGCGGCTCAGGGTGGTGTAGCCGCCGTAGGT	32	0.0188707	Streptomyces griseorubiginosus strain 3E-1 chromosome- complete genome	4091117	4091146
>Bifidobacterium_GCA_001025155_26_32_1484727_1484758	20	6	TGGCGGCTCAGGGTGGTGTAGCCGCCGTAGGT	32	0.0566122	Streptomyces fungicidicus strain TXX3120 chromosome- complete genome	5751576	5751548
>Bifidobacterium_GCA_001025155_26_32_1484727_1484758	20	6	TGGCGGCTCAGGGTGGTGTAGCCGCCGTAGGT	32	0.169837	Streptomyces marianii strain ICN19 unitig_0_consensus- whole genome shotgun sequence	3499838	3499867
>Bifidobacterium_GCA_001025155_26_32_1484727_1484758	20	6	TGGCGGCTCAGGGTGGTGTAGCCGCCGTAGGT	32	0.169837	Streptomyces lasalocidi strain X-537 Scaffold1- whole genome shotgun sequence	4458158	4458129
>Bifidobacterium_GCA_001025155_26_32_1484727_1484758	20	6	TGGCGGCTCAGGGTGGTGTAGCCGCCGTAGGT	32	0.50951	Streptomyces lasalocidi strain X-537 Scaffold1- whole genome shotgun sequence	92655	92685
>Bifidobacterium_GCA_001025155_26_32_1484727_1484758	22	5	TGGCGGCTCAGGGTGGTGTAGCCGCCGTAGGT	32	0.169837	Microterricola gilva strain DSM 18319 Ga0197547_11- whole genome shotgun sequence	3309794	3309825
>Bifidobacterium_GCA_001025155_26_32_1484727_1484758	20	6	TGGCGGCTCAGGGTGGTGTAGCCGCCGTAGGT	32	0.169837	Streptomyces cyaneochromogenes strain MK-45 chromosome- complete genome	5939118	5939089
>Bifidobacterium_GCA_001025155_26_32_1484727_1484758	20	6	TGGCGGCTCAGGGTGGTGTAGCCGCCGTAGGT	32	0.169837	Streptomyces longwoodensis strain DSM 41677 PRJNA299227_s014- whole genome shotgun sequence	157209	157238
>Bifidobacterium_GCA_001025155_26_32_1484727_1484758	20	6	TGGCGGCTCAGGGTGGTGTAGCCGCCGTAGGT	32	0.169837	Streptomyces yokosukanensis strain DSM 40224 PRJNA299221_s003- whole genome shotgun sequence	140599	140570
>Bifidobacterium_GCA_001025155_26_32_1484727_1484758	20	6	TGGCGGCTCAGGGTGGTGTAGCCGCCGTAGGT	32	0.169837	Streptomyces dangxiongensis strain Z022 chromosome- complete genome	3361019	3361048
>Bifidobacterium_GCA_001025155_26_32_1484727_1484758	20	6	TGGCGGCTCAGGGTGGTGTAGCCGCCGTAGGT	32	0.50951	Streptomyces longwoodensis strain DSM 41677 PRJNA299227_s009- whole genome shotgun sequence	49469	49439
>Bifidobacterium_GCA_001025155_28_32_1484848_1484879	20	6	CGGCCGTCGATGTGGATGCCACGAACACGTCC	32	0.169837	Fibrella aestuarina BUZ 2- complete sequence	2255759	2255730
>Bifidobacterium_GCA_001025155_30_32_1484970_1485001	22	5	GGCCCACATGATCTGCCTGGAGCTCCCCACCA	32	0.169837	Inmirania thermothiophila strain DSM 100275 Ga0244718_12- whole genome shotgun sequence	147417	147448
>Bifidobacterium_GCA_001025155_30_32_1484970_1485001	20	6	GGCCCACATGATCTGCCTGGAGCTCCCCACCA	32	0.50951	Bradyrhizobium ivorense strain CI-1B isolate CI-1B- whole genome shotgun sequence	1110479	1110449
>Bifidobacterium_GCA_001025155_31_32_1485031_1485062	20	6	TCTTCAGCGTCTGGAATTCCTTGCCGAGGCTG	32	0.50951	Urbifossiella limnaea strain ETA_A1 chromosome- complete genome	2964001	2963971
>Bifidobacterium_GCA_001025155_32_32_1485092_1485123	20	6	ATGATTCTTCTTCCCTCCATTCTCTTCCTCTC	32	0.50951	Cereibacter johrii strain JA192 Ga0191650_104- whole genome shotgun sequence	342026	341996
>Bifidobacterium_GCA_001025155_34_32_1485214_1485245	20	6	CTGCAAGGTATCGTCGTCGGTCTTCTCGGCCT	32	0.50951	Paraburkholderia monticola strain JC2948 10.BMJC2948.1.00005- whole genome shotgun sequence	376168	376138
>Bifidobacterium_GCA_001025155_37_32_1485397_1485428	20	6	AAGCCCAGGCGTCGGCAGCCCACTGCACGACC	32	0.169837	Saccharothrix texasensis strain DSM 44231 Ga0197498_11- whole genome shotgun sequence	345727	345698
>Bifidobacterium_GCA_001025155_37_32_1485397_1485428	20	6	AAGCCCAGGCGTCGGCAGCCCACTGCACGACC	32	0.50951	Noviherbaspirillum sedimenti strain K1S02-23 Segkk1- whole genome shotgun sequence	784029	784059
>Bifidobacterium_GCA_001025155_38_32_1485458_1485489	20	6	GTGCCCTGGCTGAAGTCGCTGTTGACGAGCAG	32	0.0188707	Micromonospora olivasterospora strain DSM 43868 JD77DRAFT_unitig_0_quiver.1- whole genome shotgun sequence	5718028	5718001
>Bifidobacterium_GCA_001025155_38_32_1485458_1485489	22	5	GTGCCCTGGCTGAAGTCGCTGTTGACGAGCAG	32	0.0566122	Pseudoduganella umbonata strain DSMZ 26121 chromosome- complete genome	3685431	3685401
>Bifidobacterium_GCA_001025155_38_32_1485458_1485489	22	5	GTGCCCTGGCTGAAGTCGCTGTTGACGAGCAG	32	0.169837	Salana multivorans strain DSM 13521 Ga0197523_11- whole genome shotgun sequence	2377106	2377137
>Bifidobacterium_GCA_001025155_38_32_1485458_1485489	20	6	GTGCCCTGGCTGAAGTCGCTGTTGACGAGCAG	32	0.169837	Kitasatospora cineracea strain DSM 44780 Ga0197500_11- whole genome shotgun sequence	3766193	3766164
>Bifidobacterium_GCA_001025155_38_32_1485458_1485489	20	6	GTGCCCTGGCTGAAGTCGCTGTTGACGAGCAG	32	0.50951	Kitasatospora cineracea strain DSM 44780 Ga0197500_11- whole genome shotgun sequence	5577032	5577002
>Bifidobacterium_GCA_001025155_38_32_1485458_1485489	22	5	GTGCCCTGGCTGAAGTCGCTGTTGACGAGCAG	32	0.169837	Ralstonia pseudosolanacearum strain RS 476 chromosome- complete genome	3623641	3623672
>Bifidobacterium_GCA_001025155_38_32_1485458_1485489	20	6	GTGCCCTGGCTGAAGTCGCTGTTGACGAGCAG	32	0.50951	Streptomyces marianii strain ICN19 unitig_0_consensus- whole genome shotgun sequence	1308903	1308933
>Bifidobacterium_GCA_001025155_38_32_1485458_1485489	20	6	GTGCCCTGGCTGAAGTCGCTGTTGACGAGCAG	32	0.50951	Hymenobacter aquaticus strain JCM 31653 contig2- whole genome shotgun sequence	1347624	1347594
>Bifidobacterium_GCA_001025155_38_32_1485458_1485489	20	6	GTGCCCTGGCTGAAGTCGCTGTTGACGAGCAG	32	0.50951	Nonomuraea longispora strain KC201 NODE_80_length_34954_cov_21.574- whole genome shotgun sequence	4832	4802
>Bifidobacterium_GCA_001025155_38_32_1485458_1485489	20	6	GTGCCCTGGCTGAAGTCGCTGTTGACGAGCAG	32	0.50951	Nonomuraea polychroma strain DSM 43925 Ga0197504_11- whole genome shotgun sequence	9026129	9026099
>Bifidobacterium_GCA_001025155_38_32_1485458_1485489	20	6	GTGCCCTGGCTGAAGTCGCTGTTGACGAGCAG	32	0.50951	Salinigranum salinum strain YJ-50-S2 Scaffold1- whole genome shotgun sequence	705541	705571
>Bifidobacterium_GCA_001025155_38_32_1485458_1485489	20	6	GTGCCCTGGCTGAAGTCGCTGTTGACGAGCAG	32	0.50951	Silicimonas algicola strain KC90 chromosome- complete genome	3798623	3798593
>Bifidobacterium_GCA_001025155_38_32_1485458_1485489	20	6	GTGCCCTGGCTGAAGTCGCTGTTGACGAGCAG	32	0.50951	Embleya hyalina strain NBRC 13850 sequence13- whole genome shotgun sequence	523218	523248
>Bifidobacterium_GCA_001025155_38_32_1485458_1485489	20	6	GTGCCCTGGCTGAAGTCGCTGTTGACGAGCAG	32	0.50951	Streptomyces yokosukanensis strain DSM 40224 PRJNA299221_s009- whole genome shotgun sequence	228274	228304
>Bifidobacterium_GCA_001025155_38_32_1485458_1485489	20	6	GTGCCCTGGCTGAAGTCGCTGTTGACGAGCAG	32	0.50951	Marinimicrobium koreense strain DSM 16974 Ga0244674_11- whole genome shotgun sequence	1868872	1868842
>Bifidobacterium_GCA_001025155_40_32_1485580_1485611	20	6	TGGAAGGTGCCGACATCCATATTCTGCAGCTG	32	0.169837	Marmoricola ginsengisoli strain Gsoil 097 scaffold13_62.1- whole genome shotgun sequence	716837	716866
>Bifidobacterium_GCA_001025155_43_32_1485763_1485794	20	6	CAATCGATTGGCAGTCCGCCGCCCGGCTTGGC	32	0.169837	Trueperella bialowiezensis strain NCTC13354 chromosome 1- complete sequence	625480	625509
>Bifidobacterium_GCA_001025155_44_32_1485824_1485855	22	5	GCTCTTTTGATGATCCTGTCCACCGGCAGCGC	32	0.169837	Notoacmeibacter ruber strain M2BS9Y-3-1 Scaffold1_1- whole genome shotgun sequence	1093342	1093311
>Bifidobacterium_GCA_001025155_46_31_1485946_1485976	21	5	GAAGCGCACCCGGCCCTGGCCGGCGGAAGCG	31	0.169837	Noviherbaspirillum sedimenti strain K1S02-23 Segkk1- whole genome shotgun sequence	146124	146153
>Bifidobacterium_GCA_001025155_46_31_1485946_1485976	21	5	GAAGCGCACCCGGCCCTGGCCGGCGGAAGCG	31	0.169837	Noviherbaspirillum sedimenti strain K1S02-23 Segkk1- whole genome shotgun sequence	788467	788496
>Bifidobacterium_GCA_001025155_46_31_1485946_1485976	21	5	GAAGCGCACCCGGCCCTGGCCGGCGGAAGCG	31	0.169837	Noviherbaspirillum sedimenti strain K1S02-23 Segkk1- whole genome shotgun sequence	2549450	2549421
>Bifidobacterium_GCA_001025155_46_31_1485946_1485976	21	5	GAAGCGCACCCGGCCCTGGCCGGCGGAAGCG	31	0.509511	Azospirillum palustre strain B2 Scaffold_03- whole genome shotgun sequence	217356	217326
>Bifidobacterium_GCA_001025155_46_31_1485946_1485976	21	5	GAAGCGCACCCGGCCCTGGCCGGCGGAAGCG	31	0.509511	Halosimplex halophilum strain TH32 Scaffold1- whole genome shotgun sequence	1412771	1412741
>Bifidobacterium_GCA_001025155_48_32_1486068_1486099	20	6	TTCCACGACCCGTACACCGGGCGGACCATGAG	32	0.0188707	Actinomyces slackii strain NCTC11923 chromosome 1- complete sequence	2280123	2280096
>Bifidobacterium_GCA_001025155_48_32_1486068_1486099	20	6	TTCCACGACCCGTACACCGGGCGGACCATGAG	32	0.0188707	Saccharothrix variisporea strain DSM 43911 Ga0197496_11- whole genome shotgun sequence	507818	507791
>Bifidobacterium_GCA_001025155_49_32_1486129_1486160	20	6	TAGAACGCCTCGAGGCTTTCGCACGGGCCGTC	32	0.50951	Streptomyces africanus strain NRRL B-24243 NRRL_B-24243_contig_421- whole genome shotgun sequence	1534	1564
>Bifidobacterium_GCA_001025155_49_32_1486129_1486160	20	6	TAGAACGCCTCGAGGCTTTCGCACGGGCCGTC	32	0.50951	Pirellulimonas nuda strain Pla175 chromosome- complete genome	6246541	6246511
>Bifidobacterium_GCA_001025155_49_32_1486129_1486160	20	6	TAGAACGCCTCGAGGCTTTCGCACGGGCCGTC	32	0.50951	Streptomyces yokosukanensis strain DSM 40224 PRJNA299221_s029- whole genome shotgun sequence	63096	63126
>Bifidobacterium_GCA_001025155_50_32_1486190_1486221	20	6	GCTCCGCCCCTCGCATGCCTCTTCGATGCACG	32	0.50951	Xanthomonas campestris pv. musacearum NCPPB 4379 chromosome- complete genome	623360	623390
>Bifidobacterium_GCA_001025155_54_32_1486434_1486465	24	4	GGCGTATGTCTTGAGCGCCTTCTCGTCGTCGA	32	0.0188707	Cryobacterium soli strain GCJ02 chromosome- complete genome	987740	987771
>Bifidobacterium_GCA_001025155_54_32_1486434_1486465	20	6	GGCGTATGTCTTGAGCGCCTTCTCGTCGTCGA	32	0.169837	Actinomycetospora endophytica strain TBRC 5722 NODE_2_length_927657_cov_52.596346- whole genome shotgun sequence	421994	421965
>Bifidobacterium_GCA_001025155_54_32_1486434_1486465	22	5	GGCGTATGTCTTGAGCGCCTTCTCGTCGTCGA	32	0.169837	Actinomycetospora succinea strain DSM 45775 Ga0310463_101- whole genome shotgun sequence	112865	112896
>Bifidobacterium_GCA_001025155_54_32_1486434_1486465	22	5	GGCGTATGTCTTGAGCGCCTTCTCGTCGTCGA	32	0.169837	Pseudoduganella albidiflava strain DSM 17472 chromosome- complete genome	6247399	6247430
>Bifidobacterium_GCA_001025155_54_32_1486434_1486465	22	5	GGCGTATGTCTTGAGCGCCTTCTCGTCGTCGA	32	0.169837	Nocardia asteroides strain NCTC11293 chromosome 1- complete sequence	22390	22421
>Bifidobacterium_GCA_001025155_54_32_1486434_1486465	20	6	GGCGTATGTCTTGAGCGCCTTCTCGTCGTCGA	32	0.50951	Microbacterium sulfonylureivorans strain LAM7116 LAM7116_Contig1- whole genome shotgun sequence	644683	644713
>Bifidobacterium_GCA_001025155_54_32_1486434_1486465	20	6	GGCGTATGTCTTGAGCGCCTTCTCGTCGTCGA	32	0.50951	Nocardioides cavernaquae strain K1W22B-1 Segkk1- whole genome shotgun sequence	2259789	2259759
>Bifidobacterium_GCA_001025155_55_32_1486495_1486526	20	6	GAACTGCCCGAACTGAGACAGGCGGCGATCCG	32	0.169837	Gimesia algae strain Pan161 chromosome	6248617	6248646
>Bifidobacterium_GCA_001025155_62_32_1486922_1486953	24	4	CCGGTGCGTGAGATTACCGTCTCTTTCGCCAT	32	0.00629024	Streptomonospora litoralis strain M2 chromosome- complete genome	1200345	1200315
>Bifidobacterium_GCA_001025155_62_32_1486922_1486953	20	6	CCGGTGCGTGAGATTACCGTCTCTTTCGCCAT	32	0.50951	Roseovarius arcticus strain MK6-18 tig00001- whole genome shotgun sequence	355952	355982
>Bifidobacterium_GCA_001025155_65_32_1487105_1487136	22	5	GCCGCCAGTGATTTTTCCATAGCGCTTACACG	32	0.0566122	Haloarcula quadrata strain DSM 11927 Ga0242598_11- whole genome shotgun sequence	242422	242392
>Bifidobacterium_GCA_001025155_65_32_1487105_1487136	22	5	GCCGCCAGTGATTTTTCCATAGCGCTTACACG	32	0.169837	Neisseria subflava strain ATCC 49275 chromosome- complete genome	2125396	2125365
>Bifidobacterium_GCA_001025155_65_32_1487105_1487136	22	5	GCCGCCAGTGATTTTTCCATAGCGCTTACACG	32	0.169837	Neisseria flavescens strain ATCC 13120 chromosome- complete genome	2170989	2170958
>Bifidobacterium_GCA_001025155_67_34_1487228_1487261	30	2	AAGGCGAACCCGGAGATCTTCGACGTGCTGCTGC	34	2.58856e-05	Microterricola gilva strain DSM 18319 Ga0197547_11- whole genome shotgun sequence	24638	24671
>Bifidobacterium_GCA_001025155_67_34_1487228_1487261	30	2	AAGGCGAACCCGGAGATCTTCGACGTGCTGCTGC	34	2.58856e-05	Amycolatopsis thermoflava strain DSM 44348 Ga0197486_11- whole genome shotgun sequence	535460	535493
>Bifidobacterium_GCA_001025155_67_34_1487228_1487261	24	5	AAGGCGAACCCGGAGATCTTCGACGTGCTGCTGC	34	0.0188706	Amycolatopsis thermoflava strain DSM 44348 Ga0197486_11- whole genome shotgun sequence	3807846	3807813
>Bifidobacterium_GCA_001025155_67_34_1487228_1487261	28	3	AAGGCGAACCCGGAGATCTTCGACGTGCTGCTGC	34	0.000232971	Rhodoferax sediminis strain CHu59-6-5 chromosome- complete genome	2274422	2274389
>Bifidobacterium_GCA_001025155_67_34_1487228_1487261	28	3	AAGGCGAACCCGGAGATCTTCGACGTGCTGCTGC	34	0.000232971	Ramlibacter humi strain 18x22-1 contig1- whole genome shotgun sequence	826373	826340
>Bifidobacterium_GCA_001025155_67_34_1487228_1487261	28	3	AAGGCGAACCCGGAGATCTTCGACGTGCTGCTGC	34	0.000232971	Variovorax guangxiensis strain DSM 27352 1- whole genome shotgun sequence	1178509	1178476
>Bifidobacterium_GCA_001025155_67_34_1487228_1487261	28	3	AAGGCGAACCCGGAGATCTTCGACGTGCTGCTGC	34	0.000232971	Acidovorax citrulli strain M6 chromosome- complete genome	4071043	4071076
>Bifidobacterium_GCA_001025155_67_34_1487228_1487261	24	5	AAGGCGAACCCGGAGATCTTCGACGTGCTGCTGC	34	0.0188706	Acidovorax citrulli strain M6 chromosome- complete genome	3266399	3266432
>Bifidobacterium_GCA_001025155_67_34_1487228_1487261	28	3	AAGGCGAACCCGGAGATCTTCGACGTGCTGCTGC	34	0.000232971	Paraburkholderia pallida strain 7MH5 chromosome 1	1427751	1427784
>Bifidobacterium_GCA_001025155_67_34_1487228_1487261	24	5	AAGGCGAACCCGGAGATCTTCGACGTGCTGCTGC	34	0.0188706	Paraburkholderia pallida strain 7MH5 chromosome 1	2187494	2187527
>Bifidobacterium_GCA_001025155_67_34_1487228_1487261	22	6	AAGGCGAACCCGGAGATCTTCGACGTGCTGCTGC	34	0.169836	Paraburkholderia pallida strain 7MH5 chromosome 1	2778906	2778873
>Bifidobacterium_GCA_001025155_67_34_1487228_1487261	28	3	AAGGCGAACCCGGAGATCTTCGACGTGCTGCTGC	34	0.000232971	Saccharopolyspora antimicrobica strain DSM 45119 Ga0074777_12- whole genome shotgun sequence	2986250	2986283
>Bifidobacterium_GCA_001025155_67_34_1487228_1487261	26	4	AAGGCGAACCCGGAGATCTTCGACGTGCTGCTGC	34	0.00209674	Nocardioides sambongensis strain KUDC 5002 chromosome- complete genome	2854842	2854809
>Bifidobacterium_GCA_001025155_67_34_1487228_1487261	26	4	AAGGCGAACCCGGAGATCTTCGACGTGCTGCTGC	34	0.00209674	Gordonia lacunae strain BS2 scaffold3.1- whole genome shotgun sequence	159612	159579
>Bifidobacterium_GCA_001025155_67_34_1487228_1487261	26	4	AAGGCGAACCCGGAGATCTTCGACGTGCTGCTGC	34	0.00209674	Plasticicumulans lactativorans strain DSM 25287 Ga0310538_115- whole genome shotgun sequence	143017	142984
>Bifidobacterium_GCA_001025155_67_34_1487228_1487261	26	4	AAGGCGAACCCGGAGATCTTCGACGTGCTGCTGC	34	0.00209674	Burkholderia contaminans strain CH-1	2905778	2905745
>Bifidobacterium_GCA_001025155_67_34_1487228_1487261	22	6	AAGGCGAACCCGGAGATCTTCGACGTGCTGCTGC	34	0.169836	Burkholderia contaminans strain CH-1	2121788	2121755
>Bifidobacterium_GCA_001025155_67_34_1487228_1487261	26	4	AAGGCGAACCCGGAGATCTTCGACGTGCTGCTGC	34	0.00209674	Cellulomonas shaoxiangyii strain Z28 chromosome- complete genome	3372761	3372728
>Bifidobacterium_GCA_001025155_67_34_1487228_1487261	26	4	AAGGCGAACCCGGAGATCTTCGACGTGCTGCTGC	34	0.00209674	Corynebacterium endometrii strain LMM-1653 chromosome- complete genome	2250530	2250497
>Bifidobacterium_GCA_001025155_67_34_1487228_1487261	26	4	AAGGCGAACCCGGAGATCTTCGACGTGCTGCTGC	34	0.00209674	Mycobacteroides salmoniphilum strain DSM 43276 chromosome	4201229	4201196
>Bifidobacterium_GCA_001025155_67_34_1487228_1487261	26	4	AAGGCGAACCCGGAGATCTTCGACGTGCTGCTGC	34	0.00209674	Hydrogenophaga pseudoflava strain DSM 1084 chromosome- complete genome	2811542	2811509
>Bifidobacterium_GCA_001025155_67_34_1487228_1487261	22	6	AAGGCGAACCCGGAGATCTTCGACGTGCTGCTGC	34	0.169836	Hydrogenophaga pseudoflava strain DSM 1084 chromosome- complete genome	2057990	2058023
>Bifidobacterium_GCA_001025155_67_34_1487228_1487261	26	4	AAGGCGAACCCGGAGATCTTCGACGTGCTGCTGC	34	0.00209674	Rathayibacter rathayi strain DSM 7485 chromosome- complete genome	2692501	2692468
>Bifidobacterium_GCA_001025155_67_34_1487228_1487261	22	6	AAGGCGAACCCGGAGATCTTCGACGTGCTGCTGC	34	0.169836	Rathayibacter rathayi strain DSM 7485 chromosome- complete genome	2132117	2132084
>Bifidobacterium_GCA_001025155_67_34_1487228_1487261	22	6	AAGGCGAACCCGGAGATCTTCGACGTGCTGCTGC	34	0.169836	Rathayibacter rathayi strain DSM 7485 chromosome- complete genome	2365166	2365133
>Bifidobacterium_GCA_001025155_67_34_1487228_1487261	26	4	AAGGCGAACCCGGAGATCTTCGACGTGCTGCTGC	34	0.00209674	Microbacterium sulfonylureivorans strain LAM7116 LAM7116_Contig1- whole genome shotgun sequence	1215992	1215959
>Bifidobacterium_GCA_001025155_67_34_1487228_1487261	26	4	AAGGCGAACCCGGAGATCTTCGACGTGCTGCTGC	34	0.00209674	Microbacterium lemovicicum strain Viu22 chromosome- complete genome	3373141	3373108
>Bifidobacterium_GCA_001025155_67_34_1487228_1487261	22	6	AAGGCGAACCCGGAGATCTTCGACGTGCTGCTGC	34	0.169836	Microbacterium lemovicicum strain Viu22 chromosome- complete genome	265026	265059
>Bifidobacterium_GCA_001025155_67_34_1487228_1487261	26	4	AAGGCGAACCCGGAGATCTTCGACGTGCTGCTGC	34	0.00209674	Microbacterium oleivorans strain A9 chromosome- complete genome	2765985	2765952
>Bifidobacterium_GCA_001025155_67_34_1487228_1487261	26	4	AAGGCGAACCCGGAGATCTTCGACGTGCTGCTGC	34	0.00209674	Gryllotalpicola protaetiae strain 2DFW10M-5 chromosome- complete genome	1445438	1445405
>Bifidobacterium_GCA_001025155_67_34_1487228_1487261	26	4	AAGGCGAACCCGGAGATCTTCGACGTGCTGCTGC	34	0.00209674	Agrococcus jenensis strain DSM 9580 Ga0197514_11- whole genome shotgun sequence	778565	778532
>Bifidobacterium_GCA_001025155_67_34_1487228_1487261	24	5	AAGGCGAACCCGGAGATCTTCGACGTGCTGCTGC	34	0.0188706	Agrococcus jenensis strain DSM 9580 Ga0197514_11- whole genome shotgun sequence	848363	848330
>Bifidobacterium_GCA_001025155_67_34_1487228_1487261	26	4	AAGGCGAACCCGGAGATCTTCGACGTGCTGCTGC	34	0.00209674	Amycolatopsis eburnea strain GLM-1 scaffold37_cov14- whole genome shotgun sequence	869328	869295
>Bifidobacterium_GCA_001025155_67_34_1487228_1487261	26	4	AAGGCGAACCCGGAGATCTTCGACGTGCTGCTGC	34	0.00209674	Mycolicibacterium nivoides strain DL90 chromosome	5608280	5608247
>Bifidobacterium_GCA_001025155_67_34_1487228_1487261	26	4	AAGGCGAACCCGGAGATCTTCGACGTGCTGCTGC	34	0.00209674	Agromyces laixinhei strain HY052 chromosome- complete genome	542173	542206
>Bifidobacterium_GCA_001025155_67_34_1487228_1487261	26	4	AAGGCGAACCCGGAGATCTTCGACGTGCTGCTGC	34	0.00209674	Variovorax ginsengisoli strain S09.D scaffold1.1- whole genome shotgun sequence	729111	729144
>Bifidobacterium_GCA_001025155_67_34_1487228_1487261	26	4	AAGGCGAACCCGGAGATCTTCGACGTGCTGCTGC	34	0.00209674	Paraburkholderia monticola strain JC2948 10.BMJC2948.1.00011- whole genome shotgun sequence	21888	21921
>Bifidobacterium_GCA_001025155_67_34_1487228_1487261	26	4	AAGGCGAACCCGGAGATCTTCGACGTGCTGCTGC	34	0.00209674	Ramlibacter rhizophilus strain CCTCC AB2015357 contig1- whole genome shotgun sequence	672990	673023
>Bifidobacterium_GCA_001025155_67_34_1487228_1487261	26	4	AAGGCGAACCCGGAGATCTTCGACGTGCTGCTGC	34	0.00209674	Nocardioides euryhalodurans strain MMS17-SY117 chromosome- complete genome	2865655	2865688
>Bifidobacterium_GCA_001025155_67_34_1487228_1487261	26	4	AAGGCGAACCCGGAGATCTTCGACGTGCTGCTGC	34	0.00209674	Amnibacterium kyonggiense strain DSM 24782 Ga0181010_11- whole genome shotgun sequence	410311	410344
>Bifidobacterium_GCA_001025155_67_34_1487228_1487261	26	4	AAGGCGAACCCGGAGATCTTCGACGTGCTGCTGC	34	0.00209674	Nocardioides oleivorans strain CGMCC 4.6882 NODE_1_length_3298636_cov_122.734134- whole genome shotgun sequence	1892706	1892739
>Bifidobacterium_GCA_001025155_67_34_1487228_1487261	26	4	AAGGCGAACCCGGAGATCTTCGACGTGCTGCTGC	34	0.00209674	Ornithinimicrobium flavum strain CPCC 203535 chromosome- complete genome	400538	400571
>Bifidobacterium_GCA_001025155_67_34_1487228_1487261	26	4	AAGGCGAACCCGGAGATCTTCGACGTGCTGCTGC	34	0.00209674	Leucobacter muris strain DSM 101948 chromosome- complete genome	248353	248386
>Bifidobacterium_GCA_001025155_67_34_1487228_1487261	26	4	AAGGCGAACCCGGAGATCTTCGACGTGCTGCTGC	34	0.00209674	Variovorax gossypii strain DSM 100435 1- whole genome shotgun sequence	329131	329164
>Bifidobacterium_GCA_001025155_67_34_1487228_1487261	26	4	AAGGCGAACCCGGAGATCTTCGACGTGCTGCTGC	34	0.00209674	Mycolicibacterium aurum strain NCTC10437 chromosome 1- complete sequence	512788	512821
>Bifidobacterium_GCA_001025155_67_34_1487228_1487261	26	4	AAGGCGAACCCGGAGATCTTCGACGTGCTGCTGC	34	0.00209674	Cryobacterium soli strain GCJ02 chromosome- complete genome	2882589	2882622
>Bifidobacterium_GCA_001025155_67_34_1487228_1487261	26	4	AAGGCGAACCCGGAGATCTTCGACGTGCTGCTGC	34	0.00209674	Actinoplanes teichomyceticus ATCC 31121 chromosome- complete genome	106571	106604
>Bifidobacterium_GCA_001025155_69_32_1487352_1487383	22	5	CTATAATCTGTCATGTTTCCTAAGTATCGGCT	32	0.0566122	Lachnoanaerobaculum orale strain DSM 24553 DSM24553_1- whole genome shotgun sequence	278515	278485
>Bifidobacterium_GCA_001025155_70_32_1487413_1487444	20	6	AAATGCCGCCCGGTCCGCCCAAGCCGCAGCCG	32	0.0188707	Rhodovulum marinum strain DSM 18063 Ga0310484_101- whole genome shotgun sequence	68039	68012
>Bifidobacterium_GCA_001025155_70_32_1487413_1487444	22	5	AAATGCCGCCCGGTCCGCCCAAGCCGCAGCCG	32	0.0566122	Methylovirgula ligni strain BW863 chromosome- complete genome	2012633	2012603
>Bifidobacterium_GCA_001025155_70_32_1487413_1487444	20	6	AAATGCCGCCCGGTCCGCCCAAGCCGCAGCCG	32	0.169837	Methylocystis hirsuta strain CSC1 Contig1- whole genome shotgun sequence	1647904	1647875
>Bifidobacterium_GCA_001025155_70_32_1487413_1487444	20	6	AAATGCCGCCCGGTCCGCCCAAGCCGCAGCCG	32	0.50951	Leptothrix mobilis strain DSM 10617 Ga0310535_101- whole genome shotgun sequence	288609	288579
>Bifidobacterium_GCA_001025155_70_32_1487413_1487444	20	6	AAATGCCGCCCGGTCCGCCCAAGCCGCAGCCG	32	0.50951	Sphingobium amiense strain DSM 16289 chromosome- complete genome	4027231	4027261
>Bifidobacterium_GCA_001025155_70_32_1487413_1487444	20	6	AAATGCCGCCCGGTCCGCCCAAGCCGCAGCCG	32	0.50951	Ralstonia pseudosolanacearum strain RS 476 plasmid unnamed- complete sequence	335161	335191
>Bifidobacterium_GCA_001025155_76_32_1487779_1487810	22	5	ATCCTCCTTTGCTAAGAGTCATCTTGTCGCAG	32	0.169837	Acidipila rosea strain DSM 103428 Ga0215723_102- whole genome shotgun sequence	268923	268954
>Bifidobacterium_GCA_001025155_76_32_1487779_1487810	20	6	ATCCTCCTTTGCTAAGAGTCATCTTGTCGCAG	32	0.50951	Leptospira fletcheri strain SSW15 contig_0001- whole genome shotgun sequence	1392841	1392871
>Bifidobacterium_GCA_001025155_78_32_1487901_1487932	22	5	CTTGCCGATGTGCTGGCGCATTACGACGACCC	32	0.0566122	Kribbella amoyensis strain DSM 24683 Ga0264281_11- whole genome shotgun sequence	1486970	1487000
>Bifidobacterium_GCA_001025155_78_32_1487901_1487932	22	5	CTTGCCGATGTGCTGGCGCATTACGACGACCC	32	0.0566122	Kribbella capetownensis strain YM53 NODE_1_length_2063845_cov_15.3322_ID_2045- whole genome shotgun sequence	1127471	1127441
>Bifidobacterium_GCA_001025155_78_32_1487901_1487932	22	5	CTTGCCGATGTGCTGGCGCATTACGACGACCC	32	0.0566122	Kribbella jiaozuonensis strain NEAU-THZ27 Scaffold3- whole genome shotgun sequence	648827	648797
>Bifidobacterium_GCA_001025155_78_32_1487901_1487932	20	6	CTTGCCGATGTGCTGGCGCATTACGACGACCC	32	0.50951	Kribbella soli strain KCTC 29219 NODE_1_length_2825443_cov_16.7106_ID_883- whole genome shotgun sequence	1963428	1963458
>Bifidobacterium_GCA_001025155_79_32_1487962_1487993	20	6	CCGCAGATACACAATGTTTTCCTCATTAGCCT	32	0.0566122	Endozoicomonas arenosclerae strain ab112 Contig38- whole genome shotgun sequence	51358	51386
>Bifidobacterium_GCA_001025155_81_32_1488084_1488115	20	6	TGCGTGCCCACCTGCGCCTGAGCGTAGGCGTT	32	0.50951	Marmoricola aurantiacus strain DSM 12652 Ga0197521_11- whole genome shotgun sequence	140251	140221
>Bifidobacterium_GCA_001025155_82_32_1488145_1488176	24	4	ACTTGGCCTTGGCGGCACCGGCCTTGGTCGCG	32	0.000698916	Kribbella albertanoniae strain JCM 30547 NODE_61_length_34976_cov_25.9467- whole genome shotgun sequence	21813	21785
>Bifidobacterium_GCA_001025155_82_32_1488145_1488176	20	6	ACTTGGCCTTGGCGGCACCGGCCTTGGTCGCG	32	0.0566122	Sulfurivermis fontis strain JG42 chromosome- complete genome	3149932	3149904
>Bifidobacterium_GCA_001025155_82_32_1488145_1488176	20	6	ACTTGGCCTTGGCGGCACCGGCCTTGGTCGCG	32	0.0566122	Mycobacterium pseudokansasii strain MK142- whole genome shotgun sequence	3721415	3721443
>Bifidobacterium_GCA_001025155_82_32_1488145_1488176	22	5	ACTTGGCCTTGGCGGCACCGGCCTTGGTCGCG	32	0.0566122	Streptomyces caeruleatus strain NRRL B-24802 PRJNA299234_s023- whole genome shotgun sequence	94754	94724
>Bifidobacterium_GCA_001025155_82_32_1488145_1488176	20	6	ACTTGGCCTTGGCGGCACCGGCCTTGGTCGCG	32	0.50951	Streptomyces cavourensis strain 1AS2a chromosome- complete genome	1302128	1302098
>Bifidobacterium_GCA_001025155_82_32_1488145_1488176	20	6	ACTTGGCCTTGGCGGCACCGGCCTTGGTCGCG	32	0.50951	Sphingomonas japonica strain KC 7T NODE_1_length_2450518_cov_263.578090- whole genome shotgun sequence	180860	180890
>Bifidobacterium_GCA_001025155_82_32_1488145_1488176	20	6	ACTTGGCCTTGGCGGCACCGGCCTTGGTCGCG	32	0.50951	Maioricimonas rarisocia strain Mal4 chromosome- complete genome	6642539	6642509
>Bifidobacterium_GCA_001025155_82_32_1488145_1488176	20	6	ACTTGGCCTTGGCGGCACCGGCCTTGGTCGCG	32	0.50951	Marinobacter piscensis strain Abdou3 NODE_2_length_1134880_cov_80.857880- whole genome shotgun sequence	385662	385692
>Bifidobacterium_GCA_001025155_82_32_1488145_1488176	20	6	ACTTGGCCTTGGCGGCACCGGCCTTGGTCGCG	32	0.50951	Rariglobus hedericola strain 53C-WASEF NODE_1_length_2445945_cov_106.723303- whole genome shotgun sequence	2051316	2051346
>Bifidobacterium_GCA_001025155_82_32_1488145_1488176	20	6	ACTTGGCCTTGGCGGCACCGGCCTTGGTCGCG	32	0.50951	Pelomonas saccharophila strain DSM 654 Ga0310527_1005- whole genome shotgun sequence	115234	115204
>Bifidobacterium_GCA_001025155_82_32_1488145_1488176	20	6	ACTTGGCCTTGGCGGCACCGGCCTTGGTCGCG	32	0.50951	Rhodovulum euryhalinum strain DSM 4868 Ga0310554_101- whole genome shotgun sequence	437240	437270
>Bifidobacterium_GCA_001025155_82_32_1488145_1488176	20	6	ACTTGGCCTTGGCGGCACCGGCCTTGGTCGCG	32	0.50951	Rhodovulum marinum strain DSM 18063 Ga0310484_119- whole genome shotgun sequence	3503	3473
>Bifidobacterium_GCA_001025155_82_32_1488145_1488176	20	6	ACTTGGCCTTGGCGGCACCGGCCTTGGTCGCG	32	0.50951	Bordetella pertussis strain H640 chromosome- complete genome	1055692	1055662
>Bifidobacterium_GCA_001025155_82_32_1488145_1488176	20	6	ACTTGGCCTTGGCGGCACCGGCCTTGGTCGCG	32	0.50951	Bordetella parapertussis strain A005 chromosome- complete genome	1570904	1570874
>Bifidobacterium_GCA_001025155_91_32_1488696_1488727	20	6	GTGCCCTTGGACATGAAACCGGCAGATTTGCA	32	0.169837	Vibrio zhugei strain HBUAS61001 chromosome 2- complete sequence	1709078	1709049
>Bifidobacterium_GCA_001025155_92_32_1488757_1488788	22	5	TTTTCGACGTTGGCGGTGTCGATGCCGGCGAA	32	0.0188707	Pseudooceanicola onchidii strain XY-99 NODE_1_length_1638634_cov_82.003351- whole genome shotgun sequence	217024	217053
>Bifidobacterium_GCA_001025155_92_32_1488757_1488788	20	6	TTTTCGACGTTGGCGGTGTCGATGCCGGCGAA	32	0.0566122	Actinoplanes brasiliensis strain DSM 43805 Ga0197474_11- whole genome shotgun sequence	2515467	2515439
>Bifidobacterium_GCA_001025155_92_32_1488757_1488788	20	6	TTTTCGACGTTGGCGGTGTCGATGCCGGCGAA	32	0.0566122	Inmirania thermothiophila strain DSM 100275 Ga0244718_12- whole genome shotgun sequence	460542	460514
>Bifidobacterium_GCA_001025155_92_32_1488757_1488788	20	6	TTTTCGACGTTGGCGGTGTCGATGCCGGCGAA	32	0.0566122	Marmoricola mangrovicus strain 4Q3S-7 scaffold19- whole genome shotgun sequence	287710	287738
>Bifidobacterium_GCA_001025155_92_32_1488757_1488788	20	6	TTTTCGACGTTGGCGGTGTCGATGCCGGCGAA	32	0.169837	Roseovarius arcticus strain MK6-18 tig00001- whole genome shotgun sequence	109616	109645
>Bifidobacterium_GCA_001025155_92_32_1488757_1488788	20	6	TTTTCGACGTTGGCGGTGTCGATGCCGGCGAA	32	0.169837	Actinomyces howellii strain NCTC11636 chromosome 1- complete sequence	2860512	2860541
>Bifidobacterium_GCA_001025155_92_32_1488757_1488788	20	6	TTTTCGACGTTGGCGGTGTCGATGCCGGCGAA	32	0.169837	Micromonospora costi strain CS1-12 contig0001- whole genome shotgun sequence	1550000	1549971
>Bifidobacterium_GCA_001025155_92_32_1488757_1488788	20	6	TTTTCGACGTTGGCGGTGTCGATGCCGGCGAA	32	0.50951	Stieleria neptunia strain Enr13 chromosome	3072367	3072337
>Bifidobacterium_GCA_001025155_96_32_1489001_1489032	20	6	TGCCGCTTGTCGGGGTAAAACAGCACGAGGCC	32	0.50951	Pirellulimonas nuda strain Pla175 chromosome- complete genome	4086171	4086141
>Bifidobacterium_GCA_001025155_99_32_1489184_1489215	22	5	ATGGCCGACTTCACGAGCGGCAACGGCCTGAC	32	0.00629024	Microbacterium lemovicicum strain Viu22 chromosome- complete genome	3400847	3400875
>Bifidobacterium_GCA_001025155_99_32_1489184_1489215	20	6	ATGGCCGACTTCACGAGCGGCAACGGCCTGAC	32	0.0188707	Gryllotalpicola protaetiae strain 2DFW10M-5 chromosome- complete genome	3155349	3155322
>Bifidobacterium_GCA_001025155_99_32_1489184_1489215	20	6	ATGGCCGACTTCACGAGCGGCAACGGCCTGAC	32	0.169837	Nocardioides humi strain DCY24 chromosome- complete genome	1185820	1185791
>Bifidobacterium_GCA_001025155_99_32_1489184_1489215	20	6	ATGGCCGACTTCACGAGCGGCAACGGCCTGAC	32	0.169837	Pseudoduganella lutea strain DSM 17473 chromosome	2454206	2454177
>Bifidobacterium_GCA_001025155_99_32_1489184_1489215	22	5	ATGGCCGACTTCACGAGCGGCAACGGCCTGAC	32	0.169837	Nonomuraea polychroma strain DSM 43925 Ga0197504_11- whole genome shotgun sequence	6549070	6549101
>Bifidobacterium_GCA_001025155_99_32_1489184_1489215	20	6	ATGGCCGACTTCACGAGCGGCAACGGCCTGAC	32	0.50951	Streptomyces seoulensis strain KCTC 9819 chromosome- complete genome	4320390	4320360
>Bifidobacterium_GCA_001025155_99_32_1489184_1489215	20	6	ATGGCCGACTTCACGAGCGGCAACGGCCTGAC	32	0.50951	Paraburkholderia flava strain LD6 contig1- whole genome shotgun sequence	2131035	2131065
>Bifidobacterium_GCA_001025155_99_32_1489184_1489215	20	6	ATGGCCGACTTCACGAGCGGCAACGGCCTGAC	32	0.50951	Parashewanella spongiae strain HJ039 chromosome- complete genome	246580	246610
>Bifidobacterium_GCA_001025155_100_32_1489245_1489276	20	6	CATATCGCCAATGGCATCGCGGCGTGTTTCGT	32	0.169837	Paraburkholderia monticola strain JC2948 10.BMJC2948.1.00012- whole genome shotgun sequence	196101	196130
>Bifidobacterium_GCA_001025155_103_32_1489428_1489459	20	6	CTGGACATGCGCGTGGTCATCGCGCCCATCGC	32	0.0188707	Rhodoligotrophos defluvii strain lm1 scaffold2.1-size1107524- whole genome shotgun sequence	833993	834020
>Bifidobacterium_GCA_001025155_103_32_1489428_1489459	22	5	CTGGACATGCGCGTGGTCATCGCGCCCATCGC	32	0.0566122	Ramlibacter humi strain 18x22-1 contig1- whole genome shotgun sequence	309081	309051
>Bifidobacterium_GCA_001025155_103_32_1489428_1489459	20	6	CTGGACATGCGCGTGGTCATCGCGCCCATCGC	32	0.169837	Labedaea rhizosphaerae strain DSM 45361 Ga0310470_102- whole genome shotgun sequence	1134901	1134930
>Bifidobacterium_GCA_001025155_103_32_1489428_1489459	22	5	CTGGACATGCGCGTGGTCATCGCGCCCATCGC	32	0.169837	Marmoricola aurantiacus strain DSM 12652 Ga0197521_11- whole genome shotgun sequence	1242304	1242335
>Bifidobacterium_GCA_001025155_103_32_1489428_1489459	20	6	CTGGACATGCGCGTGGTCATCGCGCCCATCGC	32	0.50951	Kocuria indica strain CE7 chromosome- complete genome	1815887	1815857
>Bifidobacterium_GCA_001025155_103_32_1489428_1489459	20	6	CTGGACATGCGCGTGGTCATCGCGCCCATCGC	32	0.50951	Glycocaulis alkaliphilus strain 6B-8 chromosome- complete genome	2348634	2348604
>Bifidobacterium_GCA_001025155_105_32_1489550_1489581	20	6	ATGGCCGACCGCATCGCCGCCAACCCAGAACA	32	0.50951	Pseudomonas indoloxydans strain JCM 14246 114- whole genome shotgun sequence	34600	34630
>Bifidobacterium_GCA_001025155_105_32_1489550_1489581	20	6	ATGGCCGACCGCATCGCCGCCAACCCAGAACA	32	0.50951	Pseudomonas indoloxydans strain JCM 14246 28- whole genome shotgun sequence	58779	58809
>Bifidobacterium_GCA_001025155_105_32_1489550_1489581	20	6	ATGGCCGACCGCATCGCCGCCAACCCAGAACA	32	0.50951	Pseudomonas indoloxydans strain JCM 14246 3- whole genome shotgun sequence	36808	36778
>Bifidobacterium_GCA_001025155_105_32_1489550_1489581	20	6	ATGGCCGACCGCATCGCCGCCAACCCAGAACA	32	0.50951	Pseudomonas indoloxydans strain JCM 14246 2- whole genome shotgun sequence	41200	41170
>Bifidobacterium_GCA_001025155_105_32_1489550_1489581	20	6	ATGGCCGACCGCATCGCCGCCAACCCAGAACA	32	0.50951	Ralstonia pseudosolanacearum strain RS 476 chromosome- complete genome	1350314	1350344
>Bifidobacterium_GCA_001025155_106_32_1489611_1489642	20	6	ATCGCGGTGATGACGATGACGATGGGGTTCGC	32	0.0566122	Brevibacterium epidermidis NBRC 14811- whole genome shotgun sequence	380534	380506
>Bifidobacterium_GCA_001025155_106_32_1489611_1489642	22	5	ATCGCGGTGATGACGATGACGATGGGGTTCGC	32	0.169837	Glacieibacterium frigidum strain LB1R16 NODE_2_length_1478873_cov_170.812718- whole genome shotgun sequence	35970	35939
>Bifidobacterium_GCA_001025155_106_32_1489611_1489642	22	5	ATCGCGGTGATGACGATGACGATGGGGTTCGC	32	0.169837	Pelomonas saccharophila strain DSM 654 Ga0310527_1039- whole genome shotgun sequence	18843	18874
>Bifidobacterium_GCA_001025155_106_32_1489611_1489642	20	6	ATCGCGGTGATGACGATGACGATGGGGTTCGC	32	0.169837	Saccharopolyspora elongata strain 7K502 NODE_126_length_18065_cov_91.8742- whole genome shotgun sequence	17560	17531
>Bifidobacterium_GCA_001025155_106_32_1489611_1489642	20	6	ATCGCGGTGATGACGATGACGATGGGGTTCGC	32	0.169837	Rothia halotolerans strain JCM 31975 NODE_2_length_1054027_cov_241.984- whole genome shotgun sequence	824563	824534
>Bifidobacterium_GCA_001025155_106_32_1489611_1489642	20	6	ATCGCGGTGATGACGATGACGATGGGGTTCGC	32	0.169837	Arachnia propionica strain NCTC12967 chromosome 1- complete sequence	3391010	3390981
>Bifidobacterium_GCA_001025155_106_32_1489611_1489642	22	5	ATCGCGGTGATGACGATGACGATGGGGTTCGC	32	0.169837	Actinomyces howellii strain NCTC11636 chromosome 1- complete sequence	1680135	1680104
>Bifidobacterium_GCA_001025155_106_32_1489611_1489642	20	6	ATCGCGGTGATGACGATGACGATGGGGTTCGC	32	0.50951	Rudaeicoccus suwonensis strain DSM 19560 Ga0104582_11- whole genome shotgun sequence	204537	204507
>Bifidobacterium_GCA_001025155_106_32_1489611_1489642	20	6	ATCGCGGTGATGACGATGACGATGGGGTTCGC	32	0.50951	Achromobacter aloeverae strain AVA-1 Scaffold1_1- whole genome shotgun sequence	467379	467409
>Bifidobacterium_GCA_001025155_106_32_1489611_1489642	20	6	ATCGCGGTGATGACGATGACGATGGGGTTCGC	32	0.50951	Amycolatopsis thermoflava strain DSM 44348 Ga0197486_11- whole genome shotgun sequence	1300235	1300205
>Bifidobacterium_GCA_001025155_107_32_1489672_1489703	20	6	CATCCGTCGCCATGCGGTCGCGCGTCGCCGCC	32	0.0566122	Arthrobacter agilis strain NCTC2676_1 chromosome 1- complete sequence	868928	868956
>Bifidobacterium_GCA_001025155_107_32_1489672_1489703	20	6	CATCCGTCGCCATGCGGTCGCGCGTCGCCGCC	32	0.50951	Thiocapsa rosea strain DSM 235 Ga0242571_11- whole genome shotgun sequence	3871345	3871315
>Bifidobacterium_GCA_001025155_107_32_1489672_1489703	20	6	CATCCGTCGCCATGCGGTCGCGCGTCGCCGCC	32	0.50951	Azospirillum cavernae strain K2W22B-5 Segkk0- whole genome shotgun sequence	2369657	2369627
>Bifidobacterium_GCA_001025155_108_32_1489733_1489764	20	6	GTCATCGGTGGCCAATACCGTTCGGCCGGCGA	32	0.50951	Saccharospirillum alexandrii strain LZ-5 scaffold2- whole genome shotgun sequence	790211	790181
>Bifidobacterium_GCA_001025155_110_32_1489855_1489886	20	6	GTGCCGCCGGATGACGAGCCTCCCCCGCCGCC	32	0.169837	Tautonia plasticadhaerens strain ElP chromosome- complete genome	8558268	8558297
>Bifidobacterium_GCA_001025155_110_32_1489855_1489886	20	6	GTGCCGCCGGATGACGAGCCTCCCCCGCCGCC	32	0.169837	Botrimarina mediterranea strain Spa11 chromosome	4594172	4594143
>Bifidobacterium_GCA_001025155_110_32_1489855_1489886	20	6	GTGCCGCCGGATGACGAGCCTCCCCCGCCGCC	32	0.169837	Actinomycetospora endophytica strain TBRC 5722 NODE_8_length_310738_cov_51.399770- whole genome shotgun sequence	63808	63837
>Bifidobacterium_GCA_001025155_110_32_1489855_1489886	20	6	GTGCCGCCGGATGACGAGCCTCCCCCGCCGCC	32	0.169837	Thioflavicoccus mobilis 8321- complete sequence	2473838	2473867
>Bifidobacterium_GCA_001025155_110_32_1489855_1489886	20	6	GTGCCGCCGGATGACGAGCCTCCCCCGCCGCC	32	0.169837	Qipengyuania sediminis strain CGMCC 1.12928 chromosome- complete genome	36520	36549
>Bifidobacterium_GCA_001025155_110_32_1489855_1489886	20	6	GTGCCGCCGGATGACGAGCCTCCCCCGCCGCC	32	0.169837	Actinoplanes teichomyceticus ATCC 31121 chromosome- complete genome	286217	286188
>Bifidobacterium_GCA_001025155_110_32_1489855_1489886	20	6	GTGCCGCCGGATGACGAGCCTCCCCCGCCGCC	32	0.50951	Actinoplanes teichomyceticus ATCC 31121 chromosome- complete genome	455066	455096
>Bifidobacterium_GCA_001025155_110_32_1489855_1489886	20	6	GTGCCGCCGGATGACGAGCCTCCCCCGCCGCC	32	0.169837	Halostella limicola strain LT12 Scaffold1_1- whole genome shotgun sequence	648019	648048
>Bifidobacterium_GCA_001025155_110_32_1489855_1489886	20	6	GTGCCGCCGGATGACGAGCCTCCCCCGCCGCC	32	0.50951	Microbacterium lemovicicum strain Viu22 chromosome- complete genome	918604	918634
>Bifidobacterium_GCA_001025155_110_32_1489855_1489886	20	6	GTGCCGCCGGATGACGAGCCTCCCCCGCCGCC	32	0.50951	Blastochloris tepida strain GI chromosome- complete genome	282781	282751
>Bifidobacterium_GCA_001025155_112_32_1489977_1490008	22	5	GACCCGAGGACCTGCCGCATCCTCACCGGCGA	32	0.169837	Kitasatospora viridis strain DSM 44826 Ga0264275_11- whole genome shotgun sequence	358860	358891
>Bifidobacterium_GCA_001025155_112_32_1489977_1490008	22	5	GACCCGAGGACCTGCCGCATCCTCACCGGCGA	32	0.169837	Rudaeicoccus suwonensis strain DSM 19560 Ga0104582_11- whole genome shotgun sequence	1472710	1472741
>Bifidobacterium_GCA_001025155_112_32_1489977_1490008	20	6	GACCCGAGGACCTGCCGCATCCTCACCGGCGA	32	0.50951	Streptomyces dangxiongensis strain Z022 chromosome- complete genome	6070681	6070651
>Bifidobacterium_GCA_001025155_112_32_1489977_1490008	20	6	GACCCGAGGACCTGCCGCATCCTCACCGGCGA	32	0.50951	Arthrobacter agilis strain NCTC2676_1 chromosome 1- complete sequence	2597324	2597354
>Bifidobacterium_GCA_001025155_112_32_1489977_1490008	20	6	GACCCGAGGACCTGCCGCATCCTCACCGGCGA	32	0.50951	Oleiharenicola lentus strain TWA-58 NODE_2_length_1417836_cov_82- whole genome shotgun sequence	97145	97175
>Bifidobacterium_GCA_001025155_113_32_1490038_1490069	20	6	GTCGAACCGGGCGATGACGCGTCGCCCCTCAA	32	0.50951	Bordetella pertussis strain H640 chromosome- complete genome	1575320	1575350
>Bifidobacterium_GCA_001025155_115_32_1490160_1490191	20	6	TCCGGCAGTTTCGTGACCCGATCGATGTTCGC	32	0.50951	Burkholderia contaminans strain CH-1	733409	733379
>Bifidobacterium_GCA_001025155_116_32_1490221_1490252	20	6	GCCGAAGCGCCGGTGCATCCTGATGCCGGGCT	32	0.169837	Cohnella candidum strain 18JY8-7 chromosome- complete genome	215153	215182
>Bifidobacterium_GCA_001025155_116_32_1490221_1490252	20	6	GCCGAAGCGCCGGTGCATCCTGATGCCGGGCT	32	0.169837	Cohnella candidum strain 18JY8-7 chromosome- complete genome	4254660	4254689
>Bifidobacterium_GCA_001025155_116_32_1490221_1490252	20	6	GCCGAAGCGCCGGTGCATCCTGATGCCGGGCT	32	0.169837	Cohnella candidum strain 18JY8-7 chromosome- complete genome	4425306	4425335
>Bifidobacterium_GCA_001025155_116_32_1490221_1490252	20	6	GCCGAAGCGCCGGTGCATCCTGATGCCGGGCT	32	0.50951	Alienimonas californiensis strain CA12 chromosome	3306834	3306864
>Bifidobacterium_GCA_001025155_116_32_1490221_1490252	20	6	GCCGAAGCGCCGGTGCATCCTGATGCCGGGCT	32	0.50951	Saccharopolyspora elongata strain 7K502 NODE_119_length_19604_cov_91.0959- whole genome shotgun sequence	18906	18936
>Bifidobacterium_GCA_001025155_118_32_1490343_1490374	20	6	ACGGCGAGTTCGCGGTAGATATCACGGTTGGT	32	0.50951	Streptomyces paromomycinus strain NBRC 15454 sequence1- whole genome shotgun sequence	7393454	7393424
>Bifidobacterium_GCA_001025155_128_32_1490953_1490984	20	6	GAGACGGAGGACGGCATGACGGTGCGCGTCCC	32	0.50951	Lautropia mirabilis strain NCTC12852 chromosome 1- complete sequence	1666891	1666861
>Bifidobacterium_GCA_001025155_131_32_1491136_1491167	20	6	TGACCGTTTCGATCACCCACGGCGGCTTCTCC	32	0.169837	Actinokineospora alba strain DSM 45114 Ga0197470_11- whole genome shotgun sequence	6191290	6191319
>Bifidobacterium_GCA_001025155_142_32_1491809_1491840	20	6	TGGATGCCGGCGATCTTGTGTCGGCCAAGCGG	32	0.169837	Kribbella amoyensis strain DSM 24683 Ga0264281_11- whole genome shotgun sequence	5284541	5284512
>Bifidobacterium_GCA_001025155_142_32_1491809_1491840	20	6	TGGATGCCGGCGATCTTGTGTCGGCCAAGCGG	32	0.169837	Kribbella pittospori strain NRRL B-24813 NODE_1_length_1408609_cov_11.951_ID_4260- whole genome shotgun sequence	1287040	1287011
>Bifidobacterium_GCA_001025155_142_32_1491809_1491840	20	6	TGGATGCCGGCGATCTTGTGTCGGCCAAGCGG	32	0.169837	Kribbella soli strain KCTC 29219 NODE_3_length_1691475_cov_12.6706_ID_887- whole genome shotgun sequence	202420	202449
>Bifidobacterium_GCA_001025155_142_32_1491809_1491840	20	6	TGGATGCCGGCGATCTTGTGTCGGCCAAGCGG	32	0.169837	Kribbella albertanoniae strain JCM 30547 NODE_40_length_43223_cov_28.2744- whole genome shotgun sequence	14984	14955
>Bifidobacterium_GCA_001025155_144_32_1491931_1491962	20	6	CCAGTATCGATGAAGCAAGCGTTACCAAGCTC	32	0.50951	Pigmentiphaga kullae strain K24 Ga0310531_11- whole genome shotgun sequence	2511187	2511217
>Bifidobacterium_GCA_001025155_151_32_1492358_1492389	24	4	GACCTGACCTCCCGCGAGCTCGGCCTGAGCGG	32	0.00629024	Halostella litorea strain DLLS-108 Scaffold1_1- whole genome shotgun sequence	907520	907490
>Bifidobacterium_GCA_001025155_151_32_1492358_1492389	22	5	GACCTGACCTCCCGCGAGCTCGGCCTGAGCGG	32	0.0188707	Luteimonas lumbrici strain 1.1416 NODE_1- whole genome shotgun sequence	456488	456517
>Bifidobacterium_GCA_001025155_151_32_1492358_1492389	22	5	GACCTGACCTCCCGCGAGCTCGGCCTGAGCGG	32	0.0566122	Luteibacter pinisoli strain MAH-14 chromosome- complete genome	3530715	3530745
>Bifidobacterium_GCA_001025155_151_32_1492358_1492389	20	6	GACCTGACCTCCCGCGAGCTCGGCCTGAGCGG	32	0.169837	Mycolicibacterium hassiacum DSM 44199 isolate Mhassiacum chromosome 1- complete sequence	5072144	5072115
>Bifidobacterium_GCA_001025155_151_32_1492358_1492389	20	6	GACCTGACCTCCCGCGAGCTCGGCCTGAGCGG	32	0.169837	Kitasatospora cineracea strain DSM 44780 Ga0197500_11- whole genome shotgun sequence	1467086	1467057
>Bifidobacterium_GCA_001025155_151_32_1492358_1492389	20	6	GACCTGACCTCCCGCGAGCTCGGCCTGAGCGG	32	0.50951	Luteimonas granuli strain Gr-4 chromosome- complete genome	2021415	2021445
>Bifidobacterium_GCA_001025155_151_32_1492358_1492389	20	6	GACCTGACCTCCCGCGAGCTCGGCCTGAGCGG	32	0.50951	Natrinema pellirubrum DSM 15624- complete sequence	723476	723506
>Bifidobacterium_GCA_001025155_151_32_1492358_1492389	20	6	GACCTGACCTCCCGCGAGCTCGGCCTGAGCGG	32	0.50951	Deinococcus psychrotolerans strain S14-83 chromosome 1- complete sequence	222984	222954
>Bifidobacterium_GCA_001025155_152_32_1492419_1492450	20	6	GAACAGGCGGATGCGGAGACATTGAAGCTCAC	32	0.0566122	Sphingobium algorifonticola strain TLA-22 NODE_1_length_1082127_cov_84- whole genome shotgun sequence	997585	997557
>Bifidobacterium_GCA_001025155_153_44_1492480_1492523	20	12	TAGAGCGGCGCGGCCTGCGCGTATCCATGCAAATCCATCATCAT	44	0.21229	Myxococcus stipitatus DSM 14675- complete sequence	4299355	4299396
>Bifidobacterium_GCA_001025155_160_32_1492919_1492950	20	6	CTCCGTGGTCTCAACCGATTCATGGCCTAGAA	32	0.169837	Bradyrhizobium sacchari strain BR 10556 Ga0314227_102- whole genome shotgun sequence	85473	85502
>Bifidobacterium_GCA_001025155_163_32_1493102_1493133	22	5	GTCTATCTCGCCCGCCACGTCGGCCACCAACC	32	0.0566122	Saccharopolyspora elongata strain 7K502 NODE_16_length_146035_cov_105.833- whole genome shotgun sequence	127228	127198
>Bifidobacterium_GCA_001025155_163_32_1493102_1493133	20	6	GTCTATCTCGCCCGCCACGTCGGCCACCAACC	32	0.0566122	Pigmentiphaga kullae strain K24 Ga0310531_11- whole genome shotgun sequence	203628	203656
>Bifidobacterium_GCA_001025155_163_32_1493102_1493133	22	5	GTCTATCTCGCCCGCCACGTCGGCCACCAACC	32	0.0566122	Aeromicrobium endophyticum strain M2KJ-4 Scaffold1- whole genome shotgun sequence	2065949	2065919
>Bifidobacterium_GCA_001025155_163_32_1493102_1493133	22	5	GTCTATCTCGCCCGCCACGTCGGCCACCAACC	32	0.0566122	Streptomyces dangxiongensis strain Z022 chromosome- complete genome	5310832	5310802
>Bifidobacterium_GCA_001025155_163_32_1493102_1493133	20	6	GTCTATCTCGCCCGCCACGTCGGCCACCAACC	32	0.169837	Egicoccus halophilus strain EGI 80432 chromosome- complete genome	3835017	3835046
>Bifidobacterium_GCA_001025155_163_32_1493102_1493133	22	5	GTCTATCTCGCCCGCCACGTCGGCCACCAACC	32	0.169837	Shewanella psychromarinicola strain M2 chromosome	3589210	3589179
>Bifidobacterium_GCA_001025155_163_32_1493102_1493133	20	6	GTCTATCTCGCCCGCCACGTCGGCCACCAACC	32	0.50951	Kitasatospora atroaurantiaca strain DSM 41649 Ga0197563_11- whole genome shotgun sequence	2275934	2275964
>Bifidobacterium_GCA_001025155_174_32_1493773_1493804	20	6	GGCGACACGACCTACCGGTACCGGATGGCCGT	32	0.50951	Streptomyces capillispiralis strain DSM 41695 Ga0264340_11- whole genome shotgun sequence	8090407	8090437
>Bifidobacterium_GCA_001025155_174_32_1493773_1493804	20	6	GGCGACACGACCTACCGGTACCGGATGGCCGT	32	0.50951	Nocardioides oleivorans strain CGMCC 4.6882 NODE_1_length_3298636_cov_122.734134- whole genome shotgun sequence	2983518	2983548
>Bifidobacterium_GCA_001025155_178_32_1494017_1494048	20	6	AGCAGCGTGTCGTCTATGGTGTGTATCGCCGC	32	0.50951	Saccharopolyspora elongata strain 7K502 NODE_23_length_123274_cov_85.2095- whole genome shotgun sequence	78042	78072
>Bifidobacterium_GCA_001025215_6_34_1624879_1624912	22	6	CGCCGCCCTGCTTGGCGATTGCCACGTCGGTCAG	34	0.0566119	Nocardioides euryhalodurans strain MMS17-SY117 chromosome- complete genome	3898128	3898096
>Bifidobacterium_GCA_001025215_6_34_1624879_1624912	20	7	CGCCGCCCTGCTTGGCGATTGCCACGTCGGTCAG	34	0.0566119	Natrinema pellirubrum DSM 15624- complete sequence	637857	637827
>Bifidobacterium_GCA_001025215_6_34_1624879_1624912	22	6	CGCCGCCCTGCTTGGCGATTGCCACGTCGGTCAG	34	0.169836	Pseudoduganella plicata strain DSM 17505 chromosome- complete genome	4250440	4250473
>Bifidobacterium_GCA_001025215_6_34_1624879_1624912	20	7	CGCCGCCCTGCTTGGCGATTGCCACGTCGGTCAG	34	0.169836	Planococcus citreus strain DSM 20549 Ga0244514_101- whole genome shotgun sequence	717396	717427
>Bifidobacterium_GCA_001025215_6_34_1624879_1624912	20	7	CGCCGCCCTGCTTGGCGATTGCCACGTCGGTCAG	34	0.169836	Trebonia kvetii strain 15TR583 NODE_3_length_1129685_cov_89.439233- whole genome shotgun sequence	647230	647199
>Bifidobacterium_GCA_001025215_6_34_1624879_1624912	22	6	CGCCGCCCTGCTTGGCGATTGCCACGTCGGTCAG	34	0.169836	Prauserella rugosa strain DSM 43194 JD82DRAFT_unitig_0_quiver.1- whole genome shotgun sequence	3269728	3269695
>Bifidobacterium_GCA_001025215_6_34_1624879_1624912	20	7	CGCCGCCCTGCTTGGCGATTGCCACGTCGGTCAG	34	0.169836	Agromyces ramosus strain DSM 43045 Ga0310469_11- whole genome shotgun sequence	194457	194426
>Bifidobacterium_GCA_001025215_6_34_1624879_1624912	20	7	CGCCGCCCTGCTTGGCGATTGCCACGTCGGTCAG	34	0.509507	Trebonia kvetii strain 15TR583 NODE_1_length_1889528_cov_89.067929- whole genome shotgun sequence	1693027	1693059
>Bifidobacterium_GCA_001025215_6_34_1624879_1624912	20	7	CGCCGCCCTGCTTGGCGATTGCCACGTCGGTCAG	34	0.509507	Kitasatospora atroaurantiaca strain DSM 41649 Ga0197563_11- whole genome shotgun sequence	3495282	3495314
>Bifidobacterium_GCA_001025215_6_34_1624879_1624912	20	7	CGCCGCCCTGCTTGGCGATTGCCACGTCGGTCAG	34	0.509507	Candidatus Bipolaricaulis anaerobius isolate BARAN1 MAG chromosome BARAN1- complete sequence	1006813	1006845
>Bifidobacterium_GCA_001025215_6_34_1624879_1624912	20	7	CGCCGCCCTGCTTGGCGATTGCCACGTCGGTCAG	34	0.509507	Sphingomonas ginkgonis strain HMF7854 contig00001- whole genome shotgun sequence	1526229	1526261
>Bifidobacterium_GCA_001025215_6_34_1624879_1624912	20	7	CGCCGCCCTGCTTGGCGATTGCCACGTCGGTCAG	34	0.509507	Pseudomonas orientalis strain 8B chromosome- complete genome	5902204	5902236
>Bifidobacterium_GCA_001025215_6_34_1624879_1624912	20	7	CGCCGCCCTGCTTGGCGATTGCCACGTCGGTCAG	34	0.509507	Pseudomonas synxantha strain R6-28-08 chromosome- complete genome	6544696	6544728
>Bifidobacterium_GCA_001025215_6_34_1624879_1624912	20	7	CGCCGCCCTGCTTGGCGATTGCCACGTCGGTCAG	34	0.509507	Trebonia kvetii strain 15TR583 NODE_2_length_1327398_cov_76.882915- whole genome shotgun sequence	178992	178960
>Bifidobacterium_GCA_001025215_6_34_1624879_1624912	20	7	CGCCGCCCTGCTTGGCGATTGCCACGTCGGTCAG	34	0.509507	Pseudoduganella umbonata strain DSMZ 26121 chromosome- complete genome	7186023	7185991
>Bifidobacterium_GCA_001025215_18_34_1625686_1625719	20	7	GCAACGCCTTCCACGATGCGATCACCTCGGGTGT	34	0.509507	Streptomyces griseorubiginosus strain 3E-1 chromosome- complete genome	8608912	8608944
>Bifidobacterium_GCA_001025215_21_33_1625888_1625920	21	6	GTCGGCGCTGAGCGGGTCGCCGTCCTGCATGAG	33	0.056612	Actinocorallia herbida strain DSM 44254 Ga0197506_11- whole genome shotgun sequence	9364823	9364853
>Bifidobacterium_GCA_001025215_21_33_1625888_1625920	21	6	GTCGGCGCTGAGCGGGTCGCCGTCCTGCATGAG	33	0.056612	Actinoplanes teichomyceticus ATCC 31121 chromosome- complete genome	2082929	2082959
>Bifidobacterium_GCA_001025215_21_33_1625888_1625920	21	6	GTCGGCGCTGAGCGGGTCGCCGTCCTGCATGAG	33	0.169836	Kitasatospora viridis strain DSM 44826 Ga0264275_11- whole genome shotgun sequence	3408685	3408654
>Bifidobacterium_GCA_001025215_21_33_1625888_1625920	21	6	GTCGGCGCTGAGCGGGTCGCCGTCCTGCATGAG	33	0.509508	Streptomyces griseoviridis strain F1-27 chromosome- complete genome	7380096	7380064
>Bifidobacterium_GCA_001025215_21_33_1625888_1625920	21	6	GTCGGCGCTGAGCGGGTCGCCGTCCTGCATGAG	33	0.169836	Urbifossiella limnaea strain ETA_A1 chromosome- complete genome	2584229	2584260
>Bifidobacterium_GCA_001025215_21_33_1625888_1625920	21	6	GTCGGCGCTGAGCGGGTCGCCGTCCTGCATGAG	33	0.509508	Nocardioides seonyuensis strain MMS17-SY207-3 chromosome- complete genome	3147041	3147009
>Bifidobacterium_GCA_001025215_21_33_1625888_1625920	21	6	GTCGGCGCTGAGCGGGTCGCCGTCCTGCATGAG	33	0.509508	Streptomyces lasalocidi strain X-537 Scaffold1- whole genome shotgun sequence	1273652	1273684
>Bifidobacterium_GCA_001025215_21_33_1625888_1625920	21	6	GTCGGCGCTGAGCGGGTCGCCGTCCTGCATGAG	33	0.509508	Arthrobacter agilis strain NCTC2676_1 chromosome 1- complete sequence	738516	738484
>Bifidobacterium_GCA_001025215_21_33_1625888_1625920	21	6	GTCGGCGCTGAGCGGGTCGCCGTCCTGCATGAG	33	0.509508	Krasilnikovia cinnamomea strain DSM 45162 Ga0197533_11- whole genome shotgun sequence	6175392	6175360
>Bifidobacterium_GCA_001025215_28_33_1626357_1626389	21	6	CTTGTCGGCCCAGAGGATGGCGCTCGCGAGCAG	33	0.056612	Oceanibaculum indicum strain USBA 36 Ga0105851_101- whole genome shotgun sequence	444683	444653
>Bifidobacterium_GCA_001025215_28_33_1626357_1626389	21	6	CTTGTCGGCCCAGAGGATGGCGCTCGCGAGCAG	33	0.056612	Pseudonocardia autotrophica strain NBRC 12743 chromosome- complete genome	3016691	3016721
>Bifidobacterium_GCA_001025215_28_33_1626357_1626389	21	6	CTTGTCGGCCCAGAGGATGGCGCTCGCGAGCAG	33	0.509508	Xanthomonas campestris pv. musacearum NCPPB 4379 chromosome- complete genome	4127814	4127782
>Bifidobacterium_GCA_001042635_1_32_2307034_2307065	20	6	ATGCTGTCCTTCATCGACACGCCGCCGTCCGA	32	0.0566122	Komagataeibacter xylinus strain DSM 2325 chromosome	1982341	1982313
>Bifidobacterium_GCA_001042635_1_32_2307034_2307065	22	5	ATGCTGTCCTTCATCGACACGCCGCCGTCCGA	32	0.169837	Streptomyces cellostaticus strain DSM 40189 PRJNA299219_s003- whole genome shotgun sequence	162165	162134
>Bifidobacterium_GCA_001042635_1_32_2307034_2307065	20	6	ATGCTGTCCTTCATCGACACGCCGCCGTCCGA	32	0.50951	Streptomyces marianii strain ICN19 unitig_0_consensus- whole genome shotgun sequence	2328007	2327977
>Bifidobacterium_GCA_001042635_1_32_2307034_2307065	20	6	ATGCTGTCCTTCATCGACACGCCGCCGTCCGA	32	0.50951	Serratia nematodiphila strain DH-S01 chromosome- complete genome	4307206	4307236
>Bifidobacterium_GCA_001042635_1_32_2307034_2307065	20	6	ATGCTGTCCTTCATCGACACGCCGCCGTCCGA	32	0.50951	Aquincola rivuli strain KYPY4 NODE_1_length_1066195_cov_77- whole genome shotgun sequence	785903	785933
>Bifidobacterium_GCA_001042635_6_32_2307339_2307370	22	5	GGCGTGGAGAACATCGCCGGCACGATCAACAA	32	0.0566122	Oleiharenicola lentus strain TWA-58 NODE_1_length_3295555_cov_75- whole genome shotgun sequence	1395164	1395194
>Bifidobacterium_GCA_001042635_6_32_2307339_2307370	20	6	GGCGTGGAGAACATCGCCGGCACGATCAACAA	32	0.169837	Acidovorax citrulli strain M6 chromosome- complete genome	942388	942359
>Bifidobacterium_GCA_001042635_6_32_2307339_2307370	20	6	GGCGTGGAGAACATCGCCGGCACGATCAACAA	32	0.50951	Plasticicumulans lactativorans strain DSM 25287 Ga0310538_117- whole genome shotgun sequence	38487	38517
>Bifidobacterium_GCA_001042635_6_32_2307339_2307370	20	6	GGCGTGGAGAACATCGCCGGCACGATCAACAA	32	0.50951	Haematobacter massiliensis strain OT1 chromosome- complete genome	85023	84993
>Bifidobacterium_GCA_001042635_6_32_2307339_2307370	20	6	GGCGTGGAGAACATCGCCGGCACGATCAACAA	32	0.50951	Microbacterium wangchenii strain dk512 chromosome- complete genome	849291	849321
>Bifidobacterium_GCA_001042635_6_32_2307339_2307370	20	6	GGCGTGGAGAACATCGCCGGCACGATCAACAA	32	0.50951	Actinokineospora alba strain DSM 45114 Ga0197470_11- whole genome shotgun sequence	2264290	2264260
>Bifidobacterium_GCA_001042635_6_32_2307339_2307370	20	6	GGCGTGGAGAACATCGCCGGCACGATCAACAA	32	0.50951	Alistipes megaguti strain Marseille-P5997 chromosome contig00001	1918921	1918951
>Bifidobacterium_GCA_001042635_6_32_2307339_2307370	20	6	GGCGTGGAGAACATCGCCGGCACGATCAACAA	32	0.50951	Aerosticca soli strain Dysh456 chromosome- complete genome	901966	901996
>Bifidobacterium_GCA_001042635_6_32_2307339_2307370	20	6	GGCGTGGAGAACATCGCCGGCACGATCAACAA	32	0.50951	Corynebacterium xerosis strain GS 1 chromosome- complete genome	2561373	2561343
>Bifidobacterium_GCA_001042635_9_32_2307522_2307553	20	6	AGCTTGTCCGCGATGATCGCGGCGGACACGAT	32	0.0566122	Paracoccus liaowanqingii strain 2251 chromosome- complete genome	2478130	2478102
>Bifidobacterium_GCA_001042635_9_32_2307522_2307553	22	5	AGCTTGTCCGCGATGATCGCGGCGGACACGAT	32	0.169837	Georhizobium profundi strain WS11 chromosome- complete genome	2629363	2629332
>Bifidobacterium_GCA_001042635_9_32_2307522_2307553	22	5	AGCTTGTCCGCGATGATCGCGGCGGACACGAT	32	0.169837	Georhizobium profundi strain WS11 chromosome- complete genome	2910768	2910799
>Bifidobacterium_GCA_001042635_9_32_2307522_2307553	20	6	AGCTTGTCCGCGATGATCGCGGCGGACACGAT	32	0.50951	Kribbella soli strain KCTC 29219 NODE_1_length_2825443_cov_16.7106_ID_883- whole genome shotgun sequence	1412732	1412762
>Bifidobacterium_GCA_001042635_9_32_2307522_2307553	20	6	AGCTTGTCCGCGATGATCGCGGCGGACACGAT	32	0.50951	Saccharothrix espanaensis DSM 44229- complete sequence	3154530	3154500
>Bifidobacterium_GCA_001042635_9_32_2307522_2307553	20	6	AGCTTGTCCGCGATGATCGCGGCGGACACGAT	32	0.50951	Paraburkholderia pallida strain 7MH5 chromosome 3	619532	619502
>Bifidobacterium_GCA_001042635_9_32_2307522_2307553	20	6	AGCTTGTCCGCGATGATCGCGGCGGACACGAT	32	0.50951	Kribbella albertanoniae strain JCM 30547 NODE_8_length_89246_cov_29.1914- whole genome shotgun sequence	79347	79377
>Bifidobacterium_GCA_001042635_9_32_2307522_2307553	20	6	AGCTTGTCCGCGATGATCGCGGCGGACACGAT	32	0.50951	Nocardia alba strain DSM 44684 Ga0244504_108- whole genome shotgun sequence	35632	35662
>Bifidobacterium_GCA_001042635_9_32_2307522_2307553	20	6	AGCTTGTCCGCGATGATCGCGGCGGACACGAT	32	0.50951	Gryllotalpicola protaetiae strain 2DFW10M-5 chromosome- complete genome	3244587	3244557
>Bifidobacterium_GCA_001042635_9_32_2307522_2307553	20	6	AGCTTGTCCGCGATGATCGCGGCGGACACGAT	32	0.50951	Marmoricola solisilvae strain KIS18-7 scaffold3_148.5- whole genome shotgun sequence	367609	367579
>Bifidobacterium_GCA_001042635_11_32_2307644_2307675	22	5	TTGTCGGATGTGATGCTGTTGGCCGCCATGTT	32	0.169837	Xenorhabdus ehlersii strain DSM 16337 Ga0242589_11- whole genome shotgun sequence	1119481	1119512
>Bifidobacterium_GCA_001042635_18_32_2308071_2308102	22	5	TTCGCCACCCTCACCGGATACCAGCCCAGCGA	32	0.0566122	Ilumatobacter fluminis strain DSM 18936 Ga0074717_11- whole genome shotgun sequence	1322409	1322439
>Bifidobacterium_GCA_001042635_18_32_2308071_2308102	20	6	TTCGCCACCCTCACCGGATACCAGCCCAGCGA	32	0.0566122	Streptomyces fungicidicus strain TXX3120 chromosome- complete genome	28950	28922
>Bifidobacterium_GCA_001042635_18_32_2308071_2308102	20	6	TTCGCCACCCTCACCGGATACCAGCCCAGCGA	32	0.50951	Dyella soli strain KACC 12747 scaffold2- whole genome shotgun sequence	1235258	1235288
>Bifidobacterium_GCA_001042635_23_32_2308376_2308407	20	6	TTGCTTGCCGTCCGCGGCAGTTGTCAAAAATT	32	0.50951	Sporomusa termitida strain DSM 4440 chromosome- complete genome	1253664	1253694
>Bifidobacterium_GCA_001042635_26_32_2308560_2308591	22	5	GCCATAGCCTCGTAGTCGGTGCGCCACGGTCC	32	0.169837	Kribbella albertanoniae strain JCM 30547 NODE_189_length_18397_cov_29.141- whole genome shotgun sequence	12411	12380
>Bifidobacterium_GCA_001042635_26_32_2308560_2308591	20	6	GCCATAGCCTCGTAGTCGGTGCGCCACGGTCC	32	0.50951	Mangrovicoccus ximenensis strain T1lg56 NODE_25- whole genome shotgun sequence	62258	62228
>Bifidobacterium_GCA_001042635_29_32_2308743_2308774	20	6	GGGCAGGCGGCCGCTGATCCATGCGTCGCGCG	32	0.50951	Nocardioides eburneiflavus strain MMS17-SY213 EXE59_contig1- whole genome shotgun sequence	3392366	3392396
>Bifidobacterium_GCA_001042635_32_32_2322699_2322730	20	6	TCCGGCGTGGCCTCGTCGTTGACTGCGGCGTC	32	0.169837	Nocardioides sambongensis strain KUDC 5002 chromosome- complete genome	2595183	2595154
>Bifidobacterium_GCA_001042635_32_32_2322699_2322730	20	6	TCCGGCGTGGCCTCGTCGTTGACTGCGGCGTC	32	0.169837	Gordonia lacunae strain BS2 scaffold7.1- whole genome shotgun sequence	4411	4440
>Bifidobacterium_GCA_001042635_32_32_2322699_2322730	22	5	TCCGGCGTGGCCTCGTCGTTGACTGCGGCGTC	32	0.169837	Nonomuraea diastatica strain KC712 NODE_69_length_46969_cov_31.7328- whole genome shotgun sequence	38654	38623
>Bifidobacterium_GCA_001042635_32_32_2322699_2322730	22	5	TCCGGCGTGGCCTCGTCGTTGACTGCGGCGTC	32	0.169837	Cellulomonas shaoxiangyii strain Z28 chromosome- complete genome	3205698	3205729
>Bifidobacterium_GCA_001042635_32_32_2322699_2322730	20	6	TCCGGCGTGGCCTCGTCGTTGACTGCGGCGTC	32	0.169837	Actinomyces slackii strain NCTC11923 chromosome 1- complete sequence	1181712	1181741
>Bifidobacterium_GCA_001042635_32_32_2322699_2322730	20	6	TCCGGCGTGGCCTCGTCGTTGACTGCGGCGTC	32	0.50951	Micromonospora olivasterospora strain DSM 43868 JD77DRAFT_unitig_0_quiver.1- whole genome shotgun sequence	417667	417697
>Bifidobacterium_GCA_001042635_32_32_2322699_2322730	20	6	TCCGGCGTGGCCTCGTCGTTGACTGCGGCGTC	32	0.50951	Solidesulfovibrio carbinolicus strain DSM 3852 chromosome- complete genome	4190030	4190060
>Bifidobacterium_GCA_001042635_32_32_2322699_2322730	20	6	TCCGGCGTGGCCTCGTCGTTGACTGCGGCGTC	32	0.50951	Streptomonospora litoralis strain M2 chromosome- complete genome	885190	885160
>Bifidobacterium_GCA_001042635_33_32_2322760_2322791	20	6	GTCGTGAGTATTTCTCCTCTTCCGTCCATTGT	32	0.50951	Pontiella sulfatireligans strain F21(T)- whole genome shotgun sequence	1847052	1847082
>Bifidobacterium_GCA_001042635_35_32_2322882_2322913	22	5	GCCCTGAGCGAGGTGAGCGCGGCGTTGAGCTG	32	0.0566122	Micromonospora violae strain DSM 45888 Ga0197538_11- whole genome shotgun sequence	1242629	1242599
>Bifidobacterium_GCA_001042635_35_32_2322882_2322913	22	5	GCCCTGAGCGAGGTGAGCGCGGCGTTGAGCTG	32	0.0566122	Parolsenella catena strain JCM 31932 chromosome- complete genome	837975	837945
>Bifidobacterium_GCA_001042635_35_32_2322882_2322913	20	6	GCCCTGAGCGAGGTGAGCGCGGCGTTGAGCTG	32	0.50951	Trebonia kvetii strain 15TR583 NODE_3_length_1129685_cov_89.439233- whole genome shotgun sequence	1033019	1033049
>Bifidobacterium_GCA_001042635_35_32_2322882_2322913	20	6	GCCCTGAGCGAGGTGAGCGCGGCGTTGAGCTG	32	0.50951	Micromonospora olivasterospora strain DSM 43868 JD77DRAFT_unitig_0_quiver.1- whole genome shotgun sequence	5592985	5592955
>Bifidobacterium_GCA_001042635_35_32_2322882_2322913	20	6	GCCCTGAGCGAGGTGAGCGCGGCGTTGAGCTG	32	0.50951	Ancylobacter aquaticus strain DSM 101 Ga0310526_101- whole genome shotgun sequence	1953304	1953274
>Bifidobacterium_GCA_001042635_37_32_2323004_2323035	20	6	TTGATCTCCGCCTTCATCGCCTGCAACCCCGT	32	0.50951	Trebonia kvetii strain 15TR583 NODE_2_length_1327398_cov_76.882915- whole genome shotgun sequence	965306	965276
>Bifidobacterium_GCA_001042635_37_32_2323004_2323035	20	6	TTGATCTCCGCCTTCATCGCCTGCAACCCCGT	32	0.50951	Pseudoduganella plicata strain DSM 17505 chromosome- complete genome	2091625	2091655
>Bifidobacterium_GCA_001042635_37_32_2323004_2323035	20	6	TTGATCTCCGCCTTCATCGCCTGCAACCCCGT	32	0.50951	Saccharothrix variisporea strain DSM 43911 Ga0197496_11- whole genome shotgun sequence	977551	977521
>Bifidobacterium_GCA_001042635_37_32_2323004_2323035	20	6	TTGATCTCCGCCTTCATCGCCTGCAACCCCGT	32	0.50951	Streptomyces yokosukanensis strain DSM 40224 PRJNA299221_s009- whole genome shotgun sequence	439481	439451
>Bifidobacterium_GCA_001042635_38_32_2323065_2323096	22	5	GCGTTGGCGAGGACCTGCTGGAGGGTTTCGGC	32	0.169837	Georgenia yuyongxinii strain Z443 chromosome- complete genome	3092805	3092836
>Bifidobacterium_GCA_001042635_38_32_2323065_2323096	20	6	GCGTTGGCGAGGACCTGCTGGAGGGTTTCGGC	32	0.169837	Natronorubrum bangense strain JCM 10635 chromosome- complete genome	952190	952219
>Bifidobacterium_GCA_001042635_38_32_2323065_2323096	22	5	GCGTTGGCGAGGACCTGCTGGAGGGTTTCGGC	32	0.169837	Xylanibacterium ulmi strain DSM 16932 Ga0197527_11- whole genome shotgun sequence	2620382	2620413
>Bifidobacterium_GCA_001042635_38_32_2323065_2323096	22	5	GCGTTGGCGAGGACCTGCTGGAGGGTTTCGGC	32	0.169837	Kitasatospora cineracea strain DSM 44780 Ga0197500_11- whole genome shotgun sequence	2968265	2968234
>Bifidobacterium_GCA_001042635_38_32_2323065_2323096	20	6	GCGTTGGCGAGGACCTGCTGGAGGGTTTCGGC	32	0.169837	Streptomyces griseorubiginosus strain 3E-1 chromosome- complete genome	1644004	1643975
>Bifidobacterium_GCA_001042635_38_32_2323065_2323096	20	6	GCGTTGGCGAGGACCTGCTGGAGGGTTTCGGC	32	0.50951	Xylanimonas protaetiae strain FW10M-9 chromosome- complete genome	2012662	2012692
>Bifidobacterium_GCA_001042635_38_32_2323065_2323096	20	6	GCGTTGGCGAGGACCTGCTGGAGGGTTTCGGC	32	0.50951	Variovorax gossypii strain DSM 100435 2- whole genome shotgun sequence	1502003	1502033
>Bifidobacterium_GCA_001042635_38_32_2323065_2323096	20	6	GCGTTGGCGAGGACCTGCTGGAGGGTTTCGGC	32	0.50951	Corynebacterium xerosis strain GS 1 chromosome- complete genome	1713842	1713812
>Bifidobacterium_GCA_001042635_38_32_2323065_2323096	20	6	GCGTTGGCGAGGACCTGCTGGAGGGTTTCGGC	32	0.50951	Haloplanus aerogenes strain JCM 16430 chromosome- complete genome	3306620	3306650
>Bifidobacterium_GCA_001042635_41_32_2323248_2323279	22	5	GTCATGGTCGCCAACGGCATCGCCAAGAAGAT	32	0.0188707	Flaviflexus salsibiostraticola strain KCTC 33148 chromosome- complete genome	89991	90020
>Bifidobacterium_GCA_001042635_41_32_2323248_2323279	22	5	GTCATGGTCGCCAACGGCATCGCCAAGAAGAT	32	0.0566122	Bremerella volcania strain Pan97 chromosome- complete genome	1964049	1964079
>Bifidobacterium_GCA_001042635_41_32_2323248_2323279	22	5	GTCATGGTCGCCAACGGCATCGCCAAGAAGAT	32	0.0566122	Paenibacillus pinisoli strain JCM 19203 NODE_2_length_1372443_cov_25.6866- whole genome shotgun sequence	1337583	1337553
>Bifidobacterium_GCA_001042635_41_32_2323248_2323279	20	6	GTCATGGTCGCCAACGGCATCGCCAAGAAGAT	32	0.169837	Pseudomonas tructae strain SNU WT1 chromosome- complete genome	1746559	1746530
>Bifidobacterium_GCA_001042635_41_32_2323248_2323279	20	6	GTCATGGTCGCCAACGGCATCGCCAAGAAGAT	32	0.169837	Pseudomonas cavernicola strain K1S02-6 Segkk5- whole genome shotgun sequence	523659	523688
>Bifidobacterium_GCA_001042635_41_32_2323248_2323279	20	6	GTCATGGTCGCCAACGGCATCGCCAAGAAGAT	32	0.50951	Kitasatospora atroaurantiaca strain DSM 41649 Ga0197563_11- whole genome shotgun sequence	4634060	4634030
>Bifidobacterium_GCA_001042635_41_32_2323248_2323279	20	6	GTCATGGTCGCCAACGGCATCGCCAAGAAGAT	32	0.50951	Streptomyces lasalocidi strain X-537 Scaffold1- whole genome shotgun sequence	3347816	3347786
>Bifidobacterium_GCA_001042635_41_32_2323248_2323279	20	6	GTCATGGTCGCCAACGGCATCGCCAAGAAGAT	32	0.50951	Pseudomonas oryziphila strain 1257 chromosome- complete genome	581902	581932
>Bifidobacterium_GCA_001042635_42_32_2323309_2323340	20	6	TGCCGCAACGGCGCAGGCCCAGCAGTCGTACA	32	0.169837	Streptomyces cyaneochromogenes strain MK-45 chromosome- complete genome	4071212	4071183
>Bifidobacterium_GCA_001042635_42_32_2323309_2323340	20	6	TGCCGCAACGGCGCAGGCCCAGCAGTCGTACA	32	0.50951	Streptomyces caeruleatus strain NRRL B-24802 PRJNA299234_s003- whole genome shotgun sequence	113791	113761
>Bifidobacterium_GCA_001042635_43_32_2323370_2323401	22	5	GGGCGAGATCACCGCGAGCTGCAACGTCAACG	32	0.0566122	Urbifossiella limnaea strain ETA_A1 chromosome- complete genome	2399150	2399120
>Bifidobacterium_GCA_001042635_43_32_2323370_2323401	20	6	GGGCGAGATCACCGCGAGCTGCAACGTCAACG	32	0.50951	Actinocrispum wychmicini strain DSM 45934 Ga0310477_101- whole genome shotgun sequence	260037	260007
>Bifidobacterium_GCA_001042635_43_32_2323370_2323401	20	6	GGGCGAGATCACCGCGAGCTGCAACGTCAACG	32	0.50951	Pigmentiphaga kullae strain K24 Ga0310531_11- whole genome shotgun sequence	453263	453293
>Bifidobacterium_GCA_001042635_43_32_2323370_2323401	20	6	GGGCGAGATCACCGCGAGCTGCAACGTCAACG	32	0.50951	Streptomyces cyaneochromogenes strain MK-45 chromosome- complete genome	5508173	5508143
>Bifidobacterium_GCA_001042635_43_32_2323370_2323401	20	6	GGGCGAGATCACCGCGAGCTGCAACGTCAACG	32	0.50951	Streptomyces cyaneochromogenes strain MK-45 chromosome- complete genome	6470765	6470795
>Bifidobacterium_GCA_001042635_43_32_2323370_2323401	20	6	GGGCGAGATCACCGCGAGCTGCAACGTCAACG	32	0.50951	Streptomyces caeruleatus strain NRRL B-24802 PRJNA299234_s009- whole genome shotgun sequence	454115	454145
>Bifidobacterium_GCA_001042635_45_32_2323492_2323523	24	4	CCGCGTCGAGTATCGCAAGAACATCGCCGGCG	32	0.0188707	Methylovirgula ligni strain BW863 chromosome- complete genome	1444985	1444954
>Bifidobacterium_GCA_001042635_45_32_2323492_2323523	20	6	CCGCGTCGAGTATCGCAAGAACATCGCCGGCG	32	0.169837	Caulobacter flavus strain RHGG3 chromosome- complete genome	908113	908142
>Bifidobacterium_GCA_001042635_46_32_2323553_2323584	20	6	TGGATCATCACCCGGGACAACCACCGCCACGC	32	0.169837	Kocuria tytonis strain 442 NODE_1_length_1311741_cov_375.730067- whole genome shotgun sequence	1150366	1150395
>Bifidobacterium_GCA_001042635_46_32_2323553_2323584	20	6	TGGATCATCACCCGGGACAACCACCGCCACGC	32	0.50951	[Pseudopropionibacterium] massiliense strain Marseille-P6184- whole genome shotgun sequence	2877932	2877902
>Bifidobacterium_GCA_001042635_46_32_2323553_2323584	20	6	TGGATCATCACCCGGGACAACCACCGCCACGC	32	0.50951	Arachnia propionica strain NCTC12967 chromosome 1- complete sequence	2734435	2734405
>Bifidobacterium_GCA_001042635_46_32_2323553_2323584	20	6	TGGATCATCACCCGGGACAACCACCGCCACGC	32	0.50951	Streptomyces paromomycinus strain NBRC 15454 sequence1- whole genome shotgun sequence	6485869	6485899
>Bifidobacterium_GCA_001042635_46_32_2323553_2323584	20	6	TGGATCATCACCCGGGACAACCACCGCCACGC	32	0.50951	Streptomyces chrestomyceticus JCM 4735 strain NBRC 13444 sequence1- whole genome shotgun sequence	6227087	6227117
>Bifidobacterium_GCA_001042635_48_32_2323675_2323706	20	6	CGGGACGCTGCCGGCGTACTGCGCAACATGGG	32	0.50951	Kitasatospora viridis strain DSM 44826 Ga0264275_11- whole genome shotgun sequence	3540410	3540440
>Bifidobacterium_GCA_001042635_48_32_2323675_2323706	20	6	CGGGACGCTGCCGGCGTACTGCGCAACATGGG	32	0.50951	Streptomyces capillispiralis strain DSM 41695 Ga0264340_11- whole genome shotgun sequence	3340610	3340580
>Bifidobacterium_GCA_001042635_49_32_2323736_2323767	22	5	GGGCGGGTAGGCGGTGTGCACGGTGACCTGGC	32	0.0566122	Actinoplanes teichomyceticus ATCC 31121 chromosome- complete genome	7863356	7863326
>Bifidobacterium_GCA_001042635_49_32_2323736_2323767	22	5	GGGCGGGTAGGCGGTGTGCACGGTGACCTGGC	32	0.169837	Actinomyces procaprae strain dk561 chromosome- complete genome	2359305	2359274
>Bifidobacterium_GCA_001042635_49_32_2323736_2323767	20	6	GGGCGGGTAGGCGGTGTGCACGGTGACCTGGC	32	0.50951	Labedaea rhizosphaerae strain DSM 45361 Ga0310470_101- whole genome shotgun sequence	345757	345727
>Bifidobacterium_GCA_001042635_49_32_2323736_2323767	20	6	GGGCGGGTAGGCGGTGTGCACGGTGACCTGGC	32	0.50951	Micromonospora costi strain CS1-12 contig0003- whole genome shotgun sequence	712124	712154
>Bifidobacterium_GCA_001042635_49_32_2323736_2323767	20	6	GGGCGGGTAGGCGGTGTGCACGGTGACCTGGC	32	0.50951	Kitasatospora cineracea strain DSM 44780 Ga0197500_11- whole genome shotgun sequence	5124314	5124284
>Bifidobacterium_GCA_001042635_52_51_2323919_2323969	21	15	CGAGCCGCGACGGGTGATGCGCCACGCGTCCCCGCTCCATGTGCGGGCGCT	51	0.0518929	Labedaea rhizosphaerae strain DSM 45361 Ga0310470_101- whole genome shotgun sequence	266281	266234
>Bifidobacterium_GCA_001042635_52_51_2323919_2323969	21	15	CGAGCCGCGACGGGTGATGCGCCACGCGTCCCCGCTCCATGTGCGGGCGCT	51	0.155679	Nocardioides currus strain IB-3 Nocar-IB3_2- whole genome shotgun sequence	86820	86772
>Bifidobacterium_GCA_001042635_52_51_2323919_2323969	21	15	CGAGCCGCGACGGGTGATGCGCCACGCGTCCCCGCTCCATGTGCGGGCGCT	51	0.467037	Actinoplanes teichomyceticus ATCC 31121 chromosome- complete genome	1020752	1020801
>Bifidobacterium_GCA_001042635_55_32_2324121_2324152	20	6	GCCATATCCCTGGCCATCGCCACGATCGCCTT	32	0.169837	Paraburkholderia dipogonis strain ICMP 19430 tig00000050- whole genome shotgun sequence	270880	270909
>Bifidobacterium_GCA_001042635_55_32_2324121_2324152	20	6	GCCATATCCCTGGCCATCGCCACGATCGCCTT	32	0.169837	Actinomyces viscosus strain NCTC10951 chromosome 1- complete sequence	82011	82040
>Bifidobacterium_GCA_001042635_55_32_2324121_2324152	20	6	GCCATATCCCTGGCCATCGCCACGATCGCCTT	32	0.50951	Halonotius roseus strain F9-27 F9-27-c1- whole genome shotgun sequence	18336	18306
>Bifidobacterium_GCA_001042635_55_32_2324121_2324152	20	6	GCCATATCCCTGGCCATCGCCACGATCGCCTT	32	0.50951	Nonomuraea polychroma strain DSM 43925 Ga0197504_11- whole genome shotgun sequence	7179933	7179903
>Bifidobacterium_GCA_001042635_55_32_2324121_2324152	20	6	GCCATATCCCTGGCCATCGCCACGATCGCCTT	32	0.50951	Dactylococcopsis salina PCC 8305- complete sequence	2883073	2883103
>Bifidobacterium_GCA_001042635_56_32_2324182_2324213	22	5	ATCGAATCCGTCAGCGCCAACCAGGTGCGTGA	32	0.0566122	Nocardioides euryhalodurans strain MMS17-SY117 chromosome- complete genome	2937287	2937317
>Bifidobacterium_GCA_001042635_56_32_2324182_2324213	22	5	ATCGAATCCGTCAGCGCCAACCAGGTGCGTGA	32	0.169837	Microbacterium sediminis strain YLB-01 chromosome- complete genome	1994775	1994744
>Bifidobacterium_GCA_001042635_56_32_2324182_2324213	22	5	ATCGAATCCGTCAGCGCCAACCAGGTGCGTGA	32	0.169837	Mycolicibacterium nivoides strain DL90 chromosome	189755	189724
>Bifidobacterium_GCA_001042635_57_32_2324243_2324274	22	5	CAGGTCGTTGACCGCGCCACGGTAGAAGAGGC	32	0.169837	Azospirillum palustre strain B2 Scaffold_07- whole genome shotgun sequence	281367	281336
>Bifidobacterium_GCA_001042635_59_32_2324365_2324396	26	3	TTGGTGGCGATGGCCTCGAGCAGGCCGCGGGT	32	0.00209675	Cryobacterium soli strain GCJ02 chromosome- complete genome	1851591	1851560
>Bifidobacterium_GCA_001042635_59_32_2324365_2324396	22	5	TTGGTGGCGATGGCCTCGAGCAGGCCGCGGGT	32	0.00629024	Krasilnikovia cinnamomea strain DSM 45162 Ga0197533_11- whole genome shotgun sequence	1599220	1599248
>Bifidobacterium_GCA_001042635_59_32_2324365_2324396	22	5	TTGGTGGCGATGGCCTCGAGCAGGCCGCGGGT	32	0.0188707	Herbaspirillum seropedicae strain AU13965 chromosome- complete genome	2183755	2183784
>Bifidobacterium_GCA_001042635_59_32_2324365_2324396	20	6	TTGGTGGCGATGGCCTCGAGCAGGCCGCGGGT	32	0.50951	Herbaspirillum seropedicae strain AU13965 chromosome- complete genome	2288164	2288134
>Bifidobacterium_GCA_001042635_59_32_2324365_2324396	24	4	TTGGTGGCGATGGCCTCGAGCAGGCCGCGGGT	32	0.0188707	Labedaea rhizosphaerae strain DSM 45361 Ga0310470_102- whole genome shotgun sequence	1270783	1270814
>Bifidobacterium_GCA_001042635_59_32_2324365_2324396	20	6	TTGGTGGCGATGGCCTCGAGCAGGCCGCGGGT	32	0.50951	Marmoricola aurantiacus strain DSM 12652 Ga0197521_11- whole genome shotgun sequence	2571917	2571887
>Bifidobacterium_GCA_001042635_59_32_2324365_2324396	22	5	TTGGTGGCGATGGCCTCGAGCAGGCCGCGGGT	32	0.169837	Chitinophaga vietnamensis strain VP 7442- whole genome shotgun sequence	5865422	5865453
>Bifidobacterium_GCA_001042635_59_32_2324365_2324396	20	6	TTGGTGGCGATGGCCTCGAGCAGGCCGCGGGT	32	0.169837	Prauserella rugosa strain DSM 43194 JD82DRAFT_unitig_0_quiver.1- whole genome shotgun sequence	1923261	1923290
>Bifidobacterium_GCA_001042635_59_32_2324365_2324396	20	6	TTGGTGGCGATGGCCTCGAGCAGGCCGCGGGT	32	0.50951	Prauserella rugosa strain DSM 43194 JD82DRAFT_unitig_0_quiver.1- whole genome shotgun sequence	802071	802101
>Bifidobacterium_GCA_001042635_59_32_2324365_2324396	22	5	TTGGTGGCGATGGCCTCGAGCAGGCCGCGGGT	32	0.169837	Azospirillum palustre strain B2 Scaffold_02- whole genome shotgun sequence	297138	297107
>Bifidobacterium_GCA_001042635_59_32_2324365_2324396	20	6	TTGGTGGCGATGGCCTCGAGCAGGCCGCGGGT	32	0.169837	Pelomonas saccharophila strain DSM 654 Ga0310527_1024- whole genome shotgun sequence	56820	56849
>Bifidobacterium_GCA_001042635_59_32_2324365_2324396	20	6	TTGGTGGCGATGGCCTCGAGCAGGCCGCGGGT	32	0.169837	Mesorhizobium australicum WSM2073- complete sequence	3197959	3197930
>Bifidobacterium_GCA_001042635_59_32_2324365_2324396	20	6	TTGGTGGCGATGGCCTCGAGCAGGCCGCGGGT	32	0.169837	Saccharothrix espanaensis DSM 44229- complete sequence	2442751	2442722
>Bifidobacterium_GCA_001042635_59_32_2324365_2324396	22	5	TTGGTGGCGATGGCCTCGAGCAGGCCGCGGGT	32	0.169837	Kitasatospora cineracea strain DSM 44780 Ga0197500_11- whole genome shotgun sequence	5787962	5787931
>Bifidobacterium_GCA_001042635_59_32_2324365_2324396	20	6	TTGGTGGCGATGGCCTCGAGCAGGCCGCGGGT	32	0.169837	Oleomonas cavernae strain K1W22B-8 Segkk10- whole genome shotgun sequence	3250075	3250046
>Bifidobacterium_GCA_001042635_60_32_2324426_2324457	20	6	GGTTTGACCTCGTATCCCTTGCGGTGCACGAG	32	0.50951	Thermobacillus composti KWC4- complete sequence	1077696	1077726
>Bifidobacterium_GCA_001042635_61_32_2324487_2324518	20	6	TCCAGGATGGCCGGATACACGATCTGCCGCCA	32	0.169837	Mycolicibacterium hassiacum DSM 44199 isolate Mhassiacum chromosome 1- complete sequence	589719	589748
>Bifidobacterium_GCA_001042635_62_32_2324548_2324579	20	6	TAGGCCTGGCCGAGGCCGTCCACGTTTGAGGG	32	0.0566122	Tautonia plasticadhaerens strain ElP chromosome- complete genome	2143422	2143450
>Bifidobacterium_GCA_001263395_1_32_1653903_1653934	22	5	AGAACATGCGCGTGATGCGCTGGGGCGACAAC	32	0.169837	Nonomuraea polychroma strain DSM 43925 Ga0197504_11- whole genome shotgun sequence	11247415	11247446
>Bifidobacterium_GCA_001263395_1_32_1653903_1653934	20	6	AGAACATGCGCGTGATGCGCTGGGGCGACAAC	32	0.50951	Rhodovulum euryhalinum strain DSM 4868 Ga0310554_107- whole genome shotgun sequence	195315	195345
>Bifidobacterium_GCA_001263395_2_32_1653964_1653995	20	6	CCGGCGACACGCTCAGCGGAATCGCCGCAAAA	32	0.0188707	Actinoplanes brasiliensis strain DSM 43805 Ga0197474_12- whole genome shotgun sequence	1472597	1472570
>Bifidobacterium_GCA_001263395_2_32_1653964_1653995	20	6	CCGGCGACACGCTCAGCGGAATCGCCGCAAAA	32	0.169837	Paraburkholderia pallida strain 7MH5 chromosome 3	1680510	1680481
>Bifidobacterium_GCA_001263395_2_32_1653964_1653995	20	6	CCGGCGACACGCTCAGCGGAATCGCCGCAAAA	32	0.50951	Lacticaseibacillus pantheris DSM 15945 = JCM 12539 = NBRC 106106- whole genome shotgun sequence	17100	17130
>Bifidobacterium_GCA_001263395_2_32_1653964_1653995	20	6	CCGGCGACACGCTCAGCGGAATCGCCGCAAAA	32	0.50951	Arthrobacter agilis strain NCTC2676_1 chromosome 1- complete sequence	582205	582175
>Bifidobacterium_GCA_001263395_5_32_1654147_1654178	20	6	GGCTCCTTCGCGTACTCAATCTTGACGGCCGG	32	0.50951	Streptomyces caeruleatus strain NRRL B-24802 PRJNA299234_s010- whole genome shotgun sequence	33171	33141
>Bifidobacterium_GCA_001263395_6_32_1654208_1654239	20	6	GCTTTGGCCGTCCTCTTCAACGAAGAGTACGC	32	0.50951	Corynebacterium urogenitale strain LMM-1652 chromosome- complete genome	1622079	1622049
>Bifidobacterium_GCA_001263395_24_32_1655307_1655338	20	6	TTGGCAACATTTGGCAGACATGAACAACATCA	32	0.50951	Filimonas effusa strain TTM-71 NODE_2_length_1650484_cov_81- whole genome shotgun sequence	367632	367662
>Bifidobacterium_GCA_001263395_25_32_1655368_1655399	20	6	CTCACGCCGGCCGAAGCGGACCGGATCATTGA	32	0.50951	Sphingomonas desiccabilis strain CP1D NODE_1_length_1757769_cov_65.773517- whole genome shotgun sequence	375330	375300
>Bifidobacterium_GCA_001263395_25_32_1655368_1655399	20	6	CTCACGCCGGCCGAAGCGGACCGGATCATTGA	32	0.50951	Cobetia marina strain T1 NODE_1_length_1498310_cov_36.169830- whole genome shotgun sequence	688074	688044
>Bifidobacterium_GCA_001263395_27_32_1655490_1655521	22	5	TCCGACGGTGTGCAGGCGGTGGGCGGGTTCGC	32	0.0566122	Saccharopolyspora dendranthemae strain DSM 46699 Ga0310433_11- whole genome shotgun sequence	1593929	1593899
>Bifidobacterium_GCA_001263395_27_32_1655490_1655521	22	5	TCCGACGGTGTGCAGGCGGTGGGCGGGTTCGC	32	0.0566122	Paraburkholderia dipogonis strain ICMP 19430 tig00000001- whole genome shotgun sequence	973025	972995
>Bifidobacterium_GCA_001263395_27_32_1655490_1655521	20	6	TCCGACGGTGTGCAGGCGGTGGGCGGGTTCGC	32	0.169837	Georgenia wutianyii strain Z294 chromosome- complete genome	1892108	1892137
>Bifidobacterium_GCA_001263395_27_32_1655490_1655521	20	6	TCCGACGGTGTGCAGGCGGTGGGCGGGTTCGC	32	0.169837	Natronorubrum bangense strain JCM 10635 chromosome- complete genome	1301555	1301526
>Bifidobacterium_GCA_001263395_27_32_1655490_1655521	20	6	TCCGACGGTGTGCAGGCGGTGGGCGGGTTCGC	32	0.169837	Streptomyces aquilus strain GGCR-6 chromosome- complete genome	9989944	9989973
>Bifidobacterium_GCA_001263395_27_32_1655490_1655521	20	6	TCCGACGGTGTGCAGGCGGTGGGCGGGTTCGC	32	0.169837	Zhihengliuella halotolerans strain DSM 17364 Ga0197544_11- whole genome shotgun sequence	2308917	2308946
>Bifidobacterium_GCA_001263395_27_32_1655490_1655521	20	6	TCCGACGGTGTGCAGGCGGTGGGCGGGTTCGC	32	0.169837	Saccharopolyspora antimicrobica strain DSM 45119 Ga0074777_12- whole genome shotgun sequence	5217090	5217119
>Bifidobacterium_GCA_001263395_27_32_1655490_1655521	20	6	TCCGACGGTGTGCAGGCGGTGGGCGGGTTCGC	32	0.50951	Saccharopolyspora antimicrobica strain DSM 45119 Ga0074777_12- whole genome shotgun sequence	4435030	4435060
>Bifidobacterium_GCA_001263395_27_32_1655490_1655521	20	6	TCCGACGGTGTGCAGGCGGTGGGCGGGTTCGC	32	0.169837	Micromonospora pisi strain DSM 45175 Ga0074691_11- whole genome shotgun sequence	4733331	4733360
>Bifidobacterium_GCA_001263395_27_32_1655490_1655521	20	6	TCCGACGGTGTGCAGGCGGTGGGCGGGTTCGC	32	0.50951	Microbacterium wangchenii strain dk512 chromosome- complete genome	429792	429822
>Bifidobacterium_GCA_001263395_27_32_1655490_1655521	20	6	TCCGACGGTGTGCAGGCGGTGGGCGGGTTCGC	32	0.50951	Saccharothrix espanaensis DSM 44229- complete sequence	3241279	3241249
>Bifidobacterium_GCA_001263395_27_32_1655490_1655521	20	6	TCCGACGGTGTGCAGGCGGTGGGCGGGTTCGC	32	0.50951	Corynebacterium neomassiliense strain Marseille-P3888- whole genome shotgun sequence	2670034	2670064
>Bifidobacterium_GCA_001263395_27_32_1655490_1655521	20	6	TCCGACGGTGTGCAGGCGGTGGGCGGGTTCGC	32	0.50951	Kitasatospora cineracea strain DSM 44780 Ga0197500_12- whole genome shotgun sequence	273485	273515
>Bifidobacterium_GCA_001263395_27_32_1655490_1655521	20	6	TCCGACGGTGTGCAGGCGGTGGGCGGGTTCGC	32	0.50951	Pseudonocardia autotrophica strain NBRC 12743 chromosome- complete genome	3363097	3363127
>Bifidobacterium_GCA_001263395_28_32_1655551_1655582	20	6	GGCCCCGGCATATACGCGCTCTTCTACCACGG	32	0.50951	Actinomycetospora endophytica strain TBRC 5722 NODE_2_length_927657_cov_52.596346- whole genome shotgun sequence	227749	227779
>Bifidobacterium_GCA_001263395_31_32_1655734_1655765	20	6	CAGGGTCGCCATCCACCGTAACTACAGATTCG	32	0.169837	Pseudoalteromonas carrageenovora strain KCTC 22325 chromosome I- complete sequence	523494	523465
>Bifidobacterium_GCA_001263395_42_32_1656405_1656436	22	5	GGTAAGATTAATAATTATCTTAATCCAACAAA	32	0.169837	Aquimarina brevivitae strain DSM 17196 Ga0310459_102- whole genome shotgun sequence	501476	501507
>Bifidobacterium_GCA_001263395_43_32_1656466_1656497	20	6	CTTAAAAAATTATCCCCTGAACTGAACGACAG	32	0.50951	Paenibacillus oralis strain KCOM 3021 KCOM3021_1- whole genome shotgun sequence	260484	260454
>Bifidobacterium_GCA_001263395_53_32_1657077_1657108	20	6	GTGAACCTGACCGTGACCAGCCGGTCCGTGGC	32	0.169837	Streptomyces capillispiralis strain DSM 41695 Ga0264340_11- whole genome shotgun sequence	3110987	3111016
>Bifidobacterium_GCA_001263395_53_32_1657077_1657108	20	6	GTGAACCTGACCGTGACCAGCCGGTCCGTGGC	32	0.169837	Streptomyces yokosukanensis strain DSM 40224 PRJNA299221_s003- whole genome shotgun sequence	426825	426796
>Bifidobacterium_GCA_001263395_53_32_1657077_1657108	20	6	GTGAACCTGACCGTGACCAGCCGGTCCGTGGC	32	0.169837	Streptomyces cellostaticus strain DSM 40189 PRJNA299219_s012- whole genome shotgun sequence	26117	26088
>Bifidobacterium_GCA_001263395_53_32_1657077_1657108	20	6	GTGAACCTGACCGTGACCAGCCGGTCCGTGGC	32	0.50951	Microbacterium sediminis strain YLB-01 chromosome- complete genome	1170589	1170559
>Bifidobacterium_GCA_001263395_53_32_1657077_1657108	20	6	GTGAACCTGACCGTGACCAGCCGGTCCGTGGC	32	0.50951	Saccharothrix espanaensis DSM 44229- complete sequence	1512921	1512951
>Bifidobacterium_GCA_001263395_55_32_1657199_1657230	20	6	GGCGTGACATCGGGCATGGTGTCGGGCATGAT	32	0.169837	Pseudoduganella lutea strain DSM 17473 chromosome	1384189	1384218
>Bifidobacterium_GCA_001263395_55_32_1657199_1657230	20	6	GGCGTGACATCGGGCATGGTGTCGGGCATGAT	32	0.50951	Xylanimonas allomyrinae strain 2JSPR-7 chromosome- complete genome	1602772	1602802
>Bifidobacterium_GCA_001263395_55_32_1657199_1657230	20	6	GGCGTGACATCGGGCATGGTGTCGGGCATGAT	32	0.50951	Xylanimonas allomyrinae strain 2JSPR-7 chromosome- complete genome	1602784	1602814
>Bifidobacterium_GCA_001263395_55_32_1657199_1657230	20	6	GGCGTGACATCGGGCATGGTGTCGGGCATGAT	32	0.50951	Xylanimonas allomyrinae strain 2JSPR-7 chromosome- complete genome	1602796	1602826
>Bifidobacterium_GCA_001263395_55_32_1657199_1657230	20	6	GGCGTGACATCGGGCATGGTGTCGGGCATGAT	32	0.50951	Hydrocarboniclastica marina strain soil36-7 chromosome- complete genome	609024	608994
>Bifidobacterium_GCA_001263395_55_32_1657199_1657230	20	6	GGCGTGACATCGGGCATGGTGTCGGGCATGAT	32	0.50951	Nonomuraea polychroma strain DSM 43925 Ga0197504_11- whole genome shotgun sequence	7755921	7755891
>Bifidobacterium_GCA_001263395_55_32_1657199_1657230	20	6	GGCGTGACATCGGGCATGGTGTCGGGCATGAT	32	0.50951	Trinickia fusca strain 7MK8-2 scaffold1- whole genome shotgun sequence	513300	513330
>Bifidobacterium_GCA_001263395_55_32_1657199_1657230	20	6	GGCGTGACATCGGGCATGGTGTCGGGCATGAT	32	0.50951	Pseudomonas sessilinigenes strain CMR12a chromosome- complete genome	5785129	5785099
>Bifidobacterium_GCA_001263395_56_32_1657260_1657291	20	6	GCAATCAAGGATTCGGCTGGCCCGGTGCTGGA	32	0.0566122	Dyadobacter sediminis strain Z12 NODE_1- whole genome shotgun sequence	1449540	1449512
>Bifidobacterium_GCA_001263395_58_32_1657382_1657413	20	6	CCCGGTAGCGTGGCGTGGCCATGACGGTCACC	32	0.169837	Pseudomonas monteilii strain B5 chromosome- complete genome	4912214	4912243
>Bifidobacterium_GCA_001263395_58_32_1657382_1657413	20	6	CCCGGTAGCGTGGCGTGGCCATGACGGTCACC	32	0.50951	Saccharothrix australiensis strain DSM 43800 Ga0197483_11- whole genome shotgun sequence	2722033	2722063
>Bifidobacterium_GCA_001263395_64_32_1657748_1657779	20	6	TGTTCGGCCAGCTCACCTCGCTGCGCCCCTTC	32	0.50951	Rhodomicrobium lacus strain JA980 NODE_13_length_1721687_cov_26.857853- whole genome shotgun sequence	1113723	1113753
>Bifidobacterium_GCA_001263395_66_32_1657870_1657901	20	6	TGCGCCGTGAACCGGTCGCCGGCGGGACCACC	32	0.169837	Micromonospora sagamiensis strain DSM 43912 JD81DRAFT_unitig_0_quiver.1- whole genome shotgun sequence	5867508	5867537
>Bifidobacterium_GCA_001263395_66_32_1657870_1657901	20	6	TGCGCCGTGAACCGGTCGCCGGCGGGACCACC	32	0.50951	Natrinema pellirubrum DSM 15624- complete sequence	3045758	3045728
>Bifidobacterium_GCA_001263395_71_32_1658175_1658206	20	6	CAGCCACAATCCGGCCGTGATGCGTGCGCCGT	32	0.50951	Burkholderia stabilis isolate E chromosome I	1183231	1183201
>Bifidobacterium_GCA_001263395_74_32_1658358_1658389	20	6	TGCTGCGCGTCATCCAGGTTAGCCATGTTAGG	32	0.50951	Chroococcidiopsis thermalis PCC 7203- complete sequence	202156	202126
>Bifidobacterium_GCA_001263395_74_32_1658358_1658389	20	6	TGCTGCGCGTCATCCAGGTTAGCCATGTTAGG	32	0.50951	Pragia fontium strain NCTC12284 chromosome 1- complete sequence	2685382	2685352
>Bifidobacterium_GCA_001263395_75_32_1658419_1658450	20	6	GCCTGGTTGGTGTCCAACCGGTCCCGGTCCTG	32	0.50951	Micromonospora sagamiensis strain DSM 43912 JD81DRAFT_unitig_0_quiver.1- whole genome shotgun sequence	298712	298682
>Bifidobacterium_GCA_001263395_75_32_1658419_1658450	20	6	GCCTGGTTGGTGTCCAACCGGTCCCGGTCCTG	32	0.50951	Nitrosococcus wardiae strain D1FHS chromosome- complete genome	3106740	3106710
>Bifidobacterium_GCA_001263395_75_32_1658419_1658450	20	6	GCCTGGTTGGTGTCCAACCGGTCCCGGTCCTG	32	0.50951	Alkalispirillum mobile strain DSM 12769 Ga0244526_101- whole genome shotgun sequence	1200788	1200758
>Bifidobacterium_GCA_001263395_76_32_1658480_1658511	20	6	CAGTGAGCCCGTCGGGCGTCACGAACCGGCCG	32	0.169837	Xylanimonas allomyrinae strain 2JSPR-7 chromosome- complete genome	2404902	2404873
>Bifidobacterium_GCA_001263395_76_32_1658480_1658511	20	6	CAGTGAGCCCGTCGGGCGTCACGAACCGGCCG	32	0.50951	Urbifossiella limnaea strain ETA_A1 chromosome- complete genome	3682585	3682555
>Bifidobacterium_GCA_001263395_77_32_1658541_1658572	22	5	GCCGCATAGGTCGCGTAGGCCGAACCGTAGAC	32	0.169837	Cupriavidus agavae strain ASC-9842 Ga0310579_101- whole genome shotgun sequence	267428	267459
>Bifidobacterium_GCA_001263395_77_32_1658541_1658572	20	6	GCCGCATAGGTCGCGTAGGCCGAACCGTAGAC	32	0.50951	Cohnella candidum strain 18JY8-7 chromosome- complete genome	821571	821541
>Bifidobacterium_GCA_001263395_80_32_1658724_1658755	24	4	ACTTTCCGCCTCCTCGTGCACCTCGTCCCAGC	32	0.000698916	Arthrobacter agilis strain NCTC2676_1 chromosome 1- complete sequence	2133758	2133730
>Bifidobacterium_GCA_001263395_80_32_1658724_1658755	22	5	ACTTTCCGCCTCCTCGTGCACCTCGTCCCAGC	32	0.00209675	Microbacterium wangchenii strain dk512 chromosome- complete genome	3660832	3660805
>Bifidobacterium_GCA_001263395_80_32_1658724_1658755	22	5	ACTTTCCGCCTCCTCGTGCACCTCGTCCCAGC	32	0.00209675	Xylanimonas protaetiae strain FW10M-9 chromosome- complete genome	3663612	3663639
>Bifidobacterium_GCA_001263395_80_32_1658724_1658755	22	5	ACTTTCCGCCTCCTCGTGCACCTCGTCCCAGC	32	0.00209675	Pseudonocardia endophytica strain DSM 44969 Ga0197528_12- whole genome shotgun sequence	3529131	3529104
>Bifidobacterium_GCA_001263395_80_32_1658724_1658755	22	5	ACTTTCCGCCTCCTCGTGCACCTCGTCCCAGC	32	0.00209675	Cryobacterium soli strain GCJ02 chromosome- complete genome	2559999	2560026
>Bifidobacterium_GCA_001263395_80_32_1658724_1658755	24	4	ACTTTCCGCCTCCTCGTGCACCTCGTCCCAGC	32	0.00209675	Mycolicibacterium nivoides strain DL90 chromosome	588652	588681
>Bifidobacterium_GCA_001263395_80_32_1658724_1658755	22	5	ACTTTCCGCCTCCTCGTGCACCTCGTCCCAGC	32	0.00209675	Thermus oshimai JL-2- complete sequence	1047273	1047246
>Bifidobacterium_GCA_001263395_80_32_1658724_1658755	20	6	ACTTTCCGCCTCCTCGTGCACCTCGTCCCAGC	32	0.00629024	Tautonia plasticadhaerens strain ElP chromosome- complete genome	7157447	7157473
>Bifidobacterium_GCA_001263395_80_32_1658724_1658755	24	4	ACTTTCCGCCTCCTCGTGCACCTCGTCCCAGC	32	0.00629024	Glutamicibacter arilaitensis strain LJH19 unitig_4- whole genome shotgun sequence	857605	857635
>Bifidobacterium_GCA_001263395_80_32_1658724_1658755	20	6	ACTTTCCGCCTCCTCGTGCACCTCGTCCCAGC	32	0.00629024	Salana multivorans strain DSM 13521 Ga0197523_11- whole genome shotgun sequence	128453	128479
>Bifidobacterium_GCA_001263395_80_32_1658724_1658755	20	6	ACTTTCCGCCTCCTCGTGCACCTCGTCCCAGC	32	0.00629024	Agrococcus jenensis strain DSM 9580 Ga0197514_11- whole genome shotgun sequence	2894791	2894817
>Bifidobacterium_GCA_001263395_80_32_1658724_1658755	20	6	ACTTTCCGCCTCCTCGTGCACCTCGTCCCAGC	32	0.00629024	Pseudonocardia autotrophica strain NBRC 12743 chromosome- complete genome	633550	633524
>Bifidobacterium_GCA_001263395_80_32_1658724_1658755	20	6	ACTTTCCGCCTCCTCGTGCACCTCGTCCCAGC	32	0.0188707	Agromyces laixinhei strain HY052 chromosome- complete genome	649106	649133
>Bifidobacterium_GCA_001263395_80_32_1658724_1658755	20	6	ACTTTCCGCCTCCTCGTGCACCTCGTCCCAGC	32	0.0188707	Pirellulimonas nuda strain Pla175 chromosome- complete genome	6597994	6597967
>Bifidobacterium_GCA_001263395_80_32_1658724_1658755	20	6	ACTTTCCGCCTCCTCGTGCACCTCGTCCCAGC	32	0.0188707	Naumannella halotolerans strain DSM 24323 Ga0181006_11- whole genome shotgun sequence	1072332	1072359
>Bifidobacterium_GCA_001263395_80_32_1658724_1658755	20	6	ACTTTCCGCCTCCTCGTGCACCTCGTCCCAGC	32	0.0188707	Nocardia ignorata strain DSM 44496 Ga0244500_101- whole genome shotgun sequence	799406	799379
>Bifidobacterium_GCA_001263395_80_32_1658724_1658755	20	6	ACTTTCCGCCTCCTCGTGCACCTCGTCCCAGC	32	0.0188707	Nocardia alba strain DSM 44684 Ga0244504_101- whole genome shotgun sequence	71697	71670
>Bifidobacterium_GCA_001263395_80_32_1658724_1658755	20	6	ACTTTCCGCCTCCTCGTGCACCTCGTCCCAGC	32	0.0188707	Mycobacteroides salmoniphilum strain DSM 43276 chromosome	2924637	2924610
>Bifidobacterium_GCA_001263395_80_32_1658724_1658755	20	6	ACTTTCCGCCTCCTCGTGCACCTCGTCCCAGC	32	0.0188707	Gordonia alkanivorans strain YC-RL2 chromosome- complete genome	2992277	2992304
>Bifidobacterium_GCA_001263395_80_32_1658724_1658755	20	6	ACTTTCCGCCTCCTCGTGCACCTCGTCCCAGC	32	0.0188707	Lujinxingia sediminis strain SEH01 Contig1_1- whole genome shotgun sequence	1116179	1116152
>Bifidobacterium_GCA_001263395_80_32_1658724_1658755	20	6	ACTTTCCGCCTCCTCGTGCACCTCGTCCCAGC	32	0.0188707	Glaciihabitans arcticus strain RP-3-7 contig1- whole genome shotgun sequence	1584424	1584451
>Bifidobacterium_GCA_001263395_80_32_1658724_1658755	20	6	ACTTTCCGCCTCCTCGTGCACCTCGTCCCAGC	32	0.0188707	Xylanibacterium ulmi strain DSM 16932 Ga0197527_11- whole genome shotgun sequence	562121	562094
>Bifidobacterium_GCA_001263395_80_32_1658724_1658755	20	6	ACTTTCCGCCTCCTCGTGCACCTCGTCCCAGC	32	0.0188707	Microbacterium lemovicicum strain Viu22 chromosome- complete genome	3348078	3348051
>Bifidobacterium_GCA_001263395_80_32_1658724_1658755	20	6	ACTTTCCGCCTCCTCGTGCACCTCGTCCCAGC	32	0.0188707	Nocardia asteroides strain NCTC11293 chromosome 1- complete sequence	5570036	5570009
>Bifidobacterium_GCA_001263395_80_32_1658724_1658755	20	6	ACTTTCCGCCTCCTCGTGCACCTCGTCCCAGC	32	0.0188707	Mycolicibacterium chitae strain NCTC10485 chromosome 1- complete sequence	3088294	3088267
>Bifidobacterium_GCA_001263395_80_32_1658724_1658755	20	6	ACTTTCCGCCTCCTCGTGCACCTCGTCCCAGC	32	0.0188707	Mycolicibacterium aurum strain NCTC10437 chromosome 1- complete sequence	2300947	2300974
>Bifidobacterium_GCA_001263395_80_32_1658724_1658755	20	6	ACTTTCCGCCTCCTCGTGCACCTCGTCCCAGC	32	0.0188707	Mycobacterium paragordonae strain 49061 chromosome- complete genome	2372646	2372673
>Bifidobacterium_GCA_001263395_80_32_1658724_1658755	20	6	ACTTTCCGCCTCCTCGTGCACCTCGTCCCAGC	32	0.0188707	Plantibacter flavus strain DSM 14012 Ga0197524_11- whole genome shotgun sequence	3130057	3130030
>Bifidobacterium_GCA_001263395_80_32_1658724_1658755	20	6	ACTTTCCGCCTCCTCGTGCACCTCGTCCCAGC	32	0.0188707	Aeromicrobium endophyticum strain M2KJ-4 Scaffold2- whole genome shotgun sequence	602834	602807
>Bifidobacterium_GCA_001263395_80_32_1658724_1658755	20	6	ACTTTCCGCCTCCTCGTGCACCTCGTCCCAGC	32	0.0566122	Pedobacter psychroterrae strain RP-1-14 contig1- whole genome shotgun sequence	1435004	1435032
>Bifidobacterium_GCA_001281305_5_34_1537591_1537624	22	6	CACTTGTCCTTGGTCTCTATGGGGTTGCCGCCGC	34	0.169836	Kribbella jiaozuonensis strain NEAU-THZ27 Scaffold3- whole genome shotgun sequence	1193994	1193961
>Bifidobacterium_GCA_001281305_6_34_1537658_1537691	20	7	AACGCTTCCTCGACCTGCTGGTCCCACCGTTCGA	34	0.169836	Agromyces protaetiae strain FW100M-8 chromosome- complete genome	278739	278708
>Bifidobacterium_GCA_001281305_6_34_1537658_1537691	20	7	AACGCTTCCTCGACCTGCTGGTCCCACCGTTCGA	34	0.509507	Actinomadura pelletieri DSM 43383 Ga0170373_102- whole genome shotgun sequence	1141230	1141262
>Bifidobacterium_GCA_001281305_10_35_1537926_1537960	21	7	GGCCAATGTGGCCAAGTCCGACGCGGCTTCGGCCA	35	0.509506	Kinneretia asaccharophila strain DSM 25082 Ga0244555_101- whole genome shotgun sequence	91400	91366
>Bifidobacterium_GCA_001281305_10_35_1537926_1537960	21	7	GGCCAATGTGGCCAAGTCCGACGCGGCTTCGGCCA	35	0.509506	Pseudomonas tructae strain SNU WT1 chromosome- complete genome	1650953	1650987
>Bifidobacterium_GCA_001281305_17_34_1538401_1538434	20	7	ATGGACGCGTACTGCGCCTTCCACAGCATGCAAT	34	0.169836	Stenotrophomonas nitritireducens strain DSM 12575 contig_2- whole genome shotgun sequence	239214	239245
>Bifidobacterium_GCA_001281305_20_34_1538602_1538635	20	7	TCGCTCTCATCGGTGGTGGTGGGCTTGGCGGACT	34	0.0188706	Limnohabitans parvus II-B4 LimC-II-B4-C1- whole genome shotgun sequence	706425	706396
>Bifidobacterium_GCA_001281305_20_34_1538602_1538635	22	6	TCGCTCTCATCGGTGGTGGTGGGCTTGGCGGACT	34	0.169836	Kitasatospora atroaurantiaca strain DSM 41649 Ga0197563_11- whole genome shotgun sequence	5001425	5001458
>Bifidobacterium_GCA_001281305_20_34_1538602_1538635	20	7	TCGCTCTCATCGGTGGTGGTGGGCTTGGCGGACT	34	0.509507	Streptomyces yokosukanensis strain DSM 40224 PRJNA299221_s019- whole genome shotgun sequence	150070	150038
>Bifidobacterium_GCA_001281305_22_34_1538736_1538769	20	7	AACAACGTCGAAAGCATCGAACAGGTGGAGGCCG	34	0.0566119	Hydrogenovibrio thermophilus strain JR-2 chromosome- complete genome	1372631	1372601
>Bifidobacterium_GCA_001281305_22_34_1538736_1538769	20	7	AACAACGTCGAAAGCATCGAACAGGTGGAGGCCG	34	0.509507	Bacillus glycinifermentans strain SRCM103574 chromosome- complete genome	3083374	3083406
>Bifidobacterium_GCA_001281305_22_34_1538736_1538769	20	7	AACAACGTCGAAAGCATCGAACAGGTGGAGGCCG	34	0.509507	Saccharopolyspora dendranthemae strain DSM 46699 Ga0310433_12- whole genome shotgun sequence	920418	920386
>Bifidobacterium_GCA_001281305_23_35_1538803_1538837	23	6	TCGGCACGATGACGGCGGCCTCCTCACCGGCTTCG	35	0.0566118	Bradyrhizobium guangzhouense strain CCBAU 51670 chromosome- complete genome	1080515	1080481
>Bifidobacterium_GCA_001281305_23_35_1538803_1538837	21	7	TCGGCACGATGACGGCGGCCTCCTCACCGGCTTCG	35	0.169835	Pusillimonas thiosulfatoxidans strain YE3 chromosome- complete genome	1233140	1233107
>Bifidobacterium_GCA_001281305_23_35_1538803_1538837	21	7	TCGGCACGATGACGGCGGCCTCCTCACCGGCTTCG	35	0.169835	Actinocorallia herbida strain DSM 44254 Ga0197506_11- whole genome shotgun sequence	8525813	8525780
>Bifidobacterium_GCA_001281305_23_35_1538803_1538837	21	7	TCGGCACGATGACGGCGGCCTCCTCACCGGCTTCG	35	0.169835	Nocardioides eburneiflavus strain MMS17-SY213 EXE59_contig1- whole genome shotgun sequence	469498	469531
>Bifidobacterium_GCA_001281305_23_35_1538803_1538837	21	7	TCGGCACGATGACGGCGGCCTCCTCACCGGCTTCG	35	0.169835	Ancylobacter aquaticus strain DSM 101 Ga0310526_102- whole genome shotgun sequence	382278	382311
>Bifidobacterium_GCA_001281305_23_35_1538803_1538837	21	7	TCGGCACGATGACGGCGGCCTCCTCACCGGCTTCG	35	0.509506	Blastococcus saxobsidens strain DSM 44509 Ga0104556_11- whole genome shotgun sequence	3601028	3600994
>Bifidobacterium_GCA_001281305_33_35_1539477_1539511	23	6	ACCTGGCTGAAGGGCGCCGTCACCGGCGACCATCA	35	0.000698911	Rhodoligotrophos defluvii strain lm1 scaffold1.1-size1904632- whole genome shotgun sequence	239911	239941
>Bifidobacterium_GCA_001281305_33_35_1539477_1539511	21	7	ACCTGGCTGAAGGGCGCCGTCACCGGCGACCATCA	35	0.509506	Naumannella halotolerans strain DSM 24323 Ga0181006_11- whole genome shotgun sequence	2255029	2255063
>Bifidobacterium_GCA_001281305_34_36_1539545_1539580	22	7	CTGATGGCCGGACTGACCGACTCCTACCAGTCGCTG	36	0.0566116	Pseudonocardia endophytica strain DSM 44969 Ga0197528_11- whole genome shotgun sequence	1763967	1764001
>Bifidobacterium_GCA_001281305_36_34_1539681_1539714	22	6	ACCTACACGGCGTCCGGCGGCGTGATCCGCTGCC	34	0.169836	Prauserella rugosa strain DSM 43194 JD82DRAFT_unitig_0_quiver.1- whole genome shotgun sequence	1289598	1289565
>Bifidobacterium_GCA_001281305_36_34_1539681_1539714	20	7	ACCTACACGGCGTCCGGCGGCGTGATCCGCTGCC	34	0.169836	Burkholderia stabilis isolate E chromosome I	1297005	1296974
>Bifidobacterium_GCA_001281305_36_34_1539681_1539714	20	7	ACCTACACGGCGTCCGGCGGCGTGATCCGCTGCC	34	0.169836	Actinocorallia herbida strain DSM 44254 Ga0197506_11- whole genome shotgun sequence	2531520	2531551
>Bifidobacterium_GCA_001281305_36_34_1539681_1539714	20	7	ACCTACACGGCGTCCGGCGGCGTGATCCGCTGCC	34	0.509507	Trebonia kvetii strain 15TR583 NODE_2_length_1327398_cov_76.882915- whole genome shotgun sequence	270087	270055
>Bifidobacterium_GCA_001281305_36_34_1539681_1539714	20	7	ACCTACACGGCGTCCGGCGGCGTGATCCGCTGCC	34	0.509507	Panacagrimonas perspica strain DSM 26377 Ga0244566_101- whole genome shotgun sequence	1946174	1946142
>Bifidobacterium_GCA_001281305_36_34_1539681_1539714	20	7	ACCTACACGGCGTCCGGCGGCGTGATCCGCTGCC	34	0.509507	Amnibacterium setariae strain DD4a contig1- whole genome shotgun sequence	861649	861617
>Bifidobacterium_GCA_001281305_38_34_1539813_1539846	20	7	ATCGAAAACGCCCACGCCGCAGGCATGAGCGAAC	34	0.0566119	Pseudomonas protegens CHA0 chromosome 1- complete sequence	3721050	3721020
>Bifidobacterium_GCA_001281305_38_34_1539813_1539846	20	7	ATCGAAAACGCCCACGCCGCAGGCATGAGCGAAC	34	0.169836	Rhodovulum euryhalinum strain DSM 4868 Ga0310554_113- whole genome shotgun sequence	63925	63894
>Bifidobacterium_GCA_001281305_38_34_1539813_1539846	20	7	ATCGAAAACGCCCACGCCGCAGGCATGAGCGAAC	34	0.509507	Achromobacter spanius strain NCTC13519 chromosome 1- complete sequence	2650126	2650094
>Bifidobacterium_GCA_001281305_38_34_1539813_1539846	20	7	ATCGAAAACGCCCACGCCGCAGGCATGAGCGAAC	34	0.509507	Aquitalea aquatilis strain THG-DN7.12 chromosome- complete genome	1479001	1479033
>Bifidobacterium_GCA_001281305_40_33_1539948_1539980	21	6	ACGATCCTCGGCAAGCGCAGGACGCTGGCCATC	33	0.169836	Roseibium alexandrii DFL-11 chromosome- whole genome shotgun sequence	4799797	4799828
>Bifidobacterium_GCA_001281305_40_33_1539948_1539980	21	6	ACGATCCTCGGCAAGCGCAGGACGCTGGCCATC	33	0.169836	Paenibacillus oralis strain KCOM 3021 KCOM3021_1- whole genome shotgun sequence	3091133	3091164
>Bifidobacterium_GCA_001281305_40_33_1539948_1539980	21	6	ACGATCCTCGGCAAGCGCAGGACGCTGGCCATC	33	0.509508	Leucobacter triazinivorans strain JW-1 chromosome- complete genome	2118000	2117968
>Bifidobacterium_GCA_001281305_40_33_1539948_1539980	21	6	ACGATCCTCGGCAAGCGCAGGACGCTGGCCATC	33	0.509508	Sphingomonas desiccabilis strain CP1D NODE_2_length_1156372_cov_67.323254- whole genome shotgun sequence	504130	504098
>Bifidobacterium_GCA_001281305_41_33_1540014_1540046	21	6	CCGCTGACCGGCGATACGGCGACGCTCGAGAGG	33	0.169836	Rhizobium mesoamericanum STM3625- whole genome shotgun sequence	1566605	1566636
>Bifidobacterium_GCA_001281305_41_33_1540014_1540046	21	6	CCGCTGACCGGCGATACGGCGACGCTCGAGAGG	33	0.509508	Tautonia plasticadhaerens strain ElP chromosome- complete genome	1156824	1156792
>Bifidobacterium_GCA_001281305_43_34_1540149_1540182	20	7	GTCGGCTGTCAGATACACGTGGCGTCGACGCTGT	34	0.509507	Microbacterium sulfonylureivorans strain LAM7116 LAM7116_Contig1- whole genome shotgun sequence	1434478	1434446
>Bifidobacterium_GCA_001281305_48_32_1540485_1540516	22	5	TCCATGGTGGAGGTATTGCGCGCCGAGGCCGC	32	0.0566122	Nocardioides euryhalodurans strain MMS17-SY117 chromosome- complete genome	2471617	2471587
>Bifidobacterium_GCA_001281305_48_32_1540485_1540516	20	6	TCCATGGTGGAGGTATTGCGCGCCGAGGCCGC	32	0.50951	Corynebacterium endometrii strain LMM-1653 chromosome- complete genome	1681168	1681198
>Bifidobacterium_GCA_001281305_48_32_1540485_1540516	20	6	TCCATGGTGGAGGTATTGCGCGCCGAGGCCGC	32	0.50951	Ancylobacter aquaticus strain DSM 101 Ga0310526_102- whole genome shotgun sequence	437218	437188
>Bifidobacterium_GCA_001281305_48_32_1540485_1540516	20	6	TCCATGGTGGAGGTATTGCGCGCCGAGGCCGC	32	0.50951	Marmoricola mangrovicus strain 4Q3S-7 scaffold19- whole genome shotgun sequence	1015873	1015903
>Bifidobacterium_GCA_001281305_54_34_1540887_1540920	20	7	AACGACATCGACTACCAAATCGGCATCATGCTCG	34	0.509507	Nonomuraea longispora strain KC201 NODE_99_length_30456_cov_21.2508- whole genome shotgun sequence	16785	16753
>Bifidobacterium_GCA_001281305_54_34_1540887_1540920	20	7	AACGACATCGACTACCAAATCGGCATCATGCTCG	34	0.509507	Lacipirellula parvula strain PX69 chromosome- complete genome	5566882	5566850
>Bifidobacterium_GCA_001281305_55_35_1540954_1540988	21	7	ACGGTGCGCACGTCCGTGGGGTCGCCGTTCTGATA	35	0.0566118	Myxococcus stipitatus DSM 14675- complete sequence	7114858	7114826
>Bifidobacterium_GCA_001719085_1_34_1656134_1656167	22	6	GCCACGATTCCAAGGATCGTGTCGACCGCTTCCA	34	0.169836	Tautonia plasticadhaerens strain ElP chromosome- complete genome	4611364	4611331
>Bifidobacterium_GCA_001719085_8_37_1656598_1656634	21	8	CGTTCGTCAGATACACCGTATCCGCGTACCCGTTATT	37	0.509503	Serratia quinivorans strain NCTC13188 chromosome 1- complete sequence	4543866	4543902
>Bifidobacterium_GCA_001719085_11_33_1656799_1656831	21	6	GAGATTATTCACGCCGTTGGCGGGTTCGATACG	33	0.509508	Xanthomonas campestris pv. musacearum NCPPB 4379 chromosome- complete genome	3365268	3365236
>Bifidobacterium_GCA_001719085_12_34_1656864_1656897	22	6	CGACGGCACGGCCACGTTCCGGTCGGACGCGGTT	34	0.0566119	Nocardia ignorata strain DSM 44496 Ga0244500_101- whole genome shotgun sequence	501696	501728
>Bifidobacterium_GCA_001719085_12_34_1656864_1656897	20	7	CGACGGCACGGCCACGTTCCGGTCGGACGCGGTT	34	0.169836	Micromonospora olivasterospora strain DSM 43868 JD77DRAFT_unitig_0_quiver.1- whole genome shotgun sequence	5841767	5841736
>Bifidobacterium_GCA_001719085_12_34_1656864_1656897	20	7	CGACGGCACGGCCACGTTCCGGTCGGACGCGGTT	34	0.169836	Actinomadura pelletieri DSM 43383 Ga0170373_102- whole genome shotgun sequence	161164	161195
>Bifidobacterium_GCA_001719085_12_34_1656864_1656897	20	7	CGACGGCACGGCCACGTTCCGGTCGGACGCGGTT	34	0.509507	Actinocrispum wychmicini strain DSM 45934 Ga0310477_101- whole genome shotgun sequence	948052	948020
>Bifidobacterium_GCA_001719085_12_34_1656864_1656897	20	7	CGACGGCACGGCCACGTTCCGGTCGGACGCGGTT	34	0.509507	Amnibacterium setariae strain DD4a contig1- whole genome shotgun sequence	98389	98421
>Bifidobacterium_GCA_001719085_18_34_1657262_1657295	20	7	CCCGCGACGCCCGATCGGCGGACTCCCACGAGAA	34	0.0188706	Haloplanus aerogenes strain JCM 16430 chromosome- complete genome	2571297	2571268
>Bifidobacterium_GCA_001719085_18_34_1657262_1657295	22	6	CCCGCGACGCCCGATCGGCGGACTCCCACGAGAA	34	0.0566119	Actinocorallia herbida strain DSM 44254 Ga0197506_11- whole genome shotgun sequence	1362937	1362905
>Bifidobacterium_GCA_001719085_18_34_1657262_1657295	22	6	CCCGCGACGCCCGATCGGCGGACTCCCACGAGAA	34	0.169836	Aeoliella mucimassa strain Pan181 chromosome- complete genome	1049493	1049460
>Bifidobacterium_GCA_001719085_18_34_1657262_1657295	20	7	CCCGCGACGCCCGATCGGCGGACTCCCACGAGAA	34	0.169836	Actinomyces procaprae strain dk561 chromosome- complete genome	1117803	1117834
>Bifidobacterium_GCA_001719085_18_34_1657262_1657295	20	7	CCCGCGACGCCCGATCGGCGGACTCCCACGAGAA	34	0.509507	Bradyrhizobium guangzhouense strain CCBAU 51670 chromosome- complete genome	2101643	2101675
>Bifidobacterium_GCA_001719085_19_34_1657328_1657361	20	7	AAACGAGGCACAGGAGCCGCAAGGGAACGAGCCC	34	0.509507	Salinigranum salinum strain YJ-50-S2 Scaffold1- whole genome shotgun sequence	456061	456093
>Bifidobacterium_GCA_001719085_20_35_1657394_1657428	21	7	ATCTTCTGGTTCGCGCCGTCGCGTCCGCCAAATGA	35	0.509506	Roseitalea porphyridii strain MA7-20 chromosome- complete genome	2713117	2713151
>Bifidobacterium_GCA_001719085_22_35_1657526_1657560	21	7	GGCGACACCATCATGGACGCCATCATCCCGACCAT	35	0.169835	Streptomyces fungicidicus strain TXX3120 chromosome- complete genome	4247653	4247686
>Bifidobacterium_GCA_001719085_22_35_1657526_1657560	21	7	GGCGACACCATCATGGACGCCATCATCCCGACCAT	35	0.169835	Pedococcus bigeumensis strain S9.3A scaffold1.1- whole genome shotgun sequence	892566	892533
>Bifidobacterium_GCA_001719085_22_35_1657526_1657560	21	7	GGCGACACCATCATGGACGCCATCATCCCGACCAT	35	0.169835	Thioflavicoccus mobilis 8321- complete sequence	782114	782081
>Bifidobacterium_GCA_001719085_22_35_1657526_1657560	21	7	GGCGACACCATCATGGACGCCATCATCCCGACCAT	35	0.169835	Candidatus Velamenicoccus archaeovorus strain LiM chromosome- complete genome	890493	890460
>Bifidobacterium_GCA_001719085_22_35_1657526_1657560	21	7	GGCGACACCATCATGGACGCCATCATCCCGACCAT	35	0.169835	Plantibacter flavus strain DSM 14012 Ga0197524_11- whole genome shotgun sequence	197907	197874
>Bifidobacterium_GCA_001719085_22_35_1657526_1657560	21	7	GGCGACACCATCATGGACGCCATCATCCCGACCAT	35	0.509506	Streptomyces seoulensis strain KCTC 9819 chromosome- complete genome	2267285	2267319
>Bifidobacterium_GCA_001719085_22_35_1657526_1657560	21	7	GGCGACACCATCATGGACGCCATCATCCCGACCAT	35	0.509506	Brevibacterium linens strain ATCC 19391 chromosome- complete genome	2489203	2489237
>Bifidobacterium_GCA_001719085_22_35_1657526_1657560	21	7	GGCGACACCATCATGGACGCCATCATCCCGACCAT	35	0.509506	Brevibacterium epidermidis NBRC 14811- whole genome shotgun sequence	485445	485411
>Bifidobacterium_GCA_001719085_30_36_1658056_1658091	22	7	GTCGTCGGCTGCCACCTCGCGGTTGTCCACGGGGAT	36	0.0566116	Streptomyces dysideae strain RV15 PRJNA299236_s001- whole genome shotgun sequence	443232	443198
>Bifidobacterium_GCA_001719085_30_36_1658056_1658091	22	7	GTCGTCGGCTGCCACCTCGCGGTTGTCCACGGGGAT	36	0.0566116	Gordonia lacunae strain BS2 scaffold13.1- whole genome shotgun sequence	8150	8184
>Bifidobacterium_GCA_001719085_30_36_1658056_1658091	20	8	GTCGTCGGCTGCCACCTCGCGGTTGTCCACGGGGAT	36	0.169835	Halorubrum ezzemoulense strain Fb21 chromosome- complete genome	976231	976198
>Bifidobacterium_GCA_001719085_30_36_1658056_1658091	22	7	GTCGTCGGCTGCCACCTCGCGGTTGTCCACGGGGAT	36	0.169835	Rhodovarius crocodyli strain CCP-6 NODE_1_length_1241579_cov_70- whole genome shotgun sequence	698534	698499
>Bifidobacterium_GCA_001719085_30_36_1658056_1658091	20	8	GTCGTCGGCTGCCACCTCGCGGTTGTCCACGGGGAT	36	0.169835	Mycolicibacterium aurum strain NCTC10437 chromosome 1- complete sequence	4465549	4465516
>Bifidobacterium_GCA_001719085_30_36_1658056_1658091	20	8	GTCGTCGGCTGCCACCTCGCGGTTGTCCACGGGGAT	36	0.169835	Nocardioides cavernaquae strain K1W22B-1 Segkk1- whole genome shotgun sequence	1047754	1047721
>Bifidobacterium_GCA_001719085_30_36_1658056_1658091	22	7	GTCGTCGGCTGCCACCTCGCGGTTGTCCACGGGGAT	36	0.169835	Actinomycetospora succinea strain DSM 45775 Ga0310463_101- whole genome shotgun sequence	623706	623741
>Bifidobacterium_GCA_001719085_30_36_1658056_1658091	20	8	GTCGTCGGCTGCCACCTCGCGGTTGTCCACGGGGAT	36	0.509505	Paraburkholderia monticola strain JC2948 10.BMJC2948.1.00039- whole genome shotgun sequence	380523	380557
>Bifidobacterium_GCA_001719085_30_36_1658056_1658091	20	8	GTCGTCGGCTGCCACCTCGCGGTTGTCCACGGGGAT	36	0.509505	Xylanibacterium ulmi strain DSM 16932 Ga0197527_11- whole genome shotgun sequence	2425870	2425904
>Bifidobacterium_GCA_001719085_31_34_1658124_1658157	20	7	GCAACATCACCACCATCTGGGTGCCGGCGATCAA	34	0.169836	Leucobacter triazinivorans strain JW-1 chromosome- complete genome	1886363	1886394
>Bifidobacterium_GCA_001719085_31_34_1658124_1658157	20	7	GCAACATCACCACCATCTGGGTGCCGGCGATCAA	34	0.509507	Paucibacter toxinivorans strain DSM 16998 Ga0244532_102- whole genome shotgun sequence	1084496	1084464
>Bifidobacterium_GCA_001719085_31_34_1658124_1658157	20	7	GCAACATCACCACCATCTGGGTGCCGGCGATCAA	34	0.509507	Aquabacter cavernae strain Sn-9-2 NODE_1- whole genome shotgun sequence	1146403	1146435
>Bifidobacterium_GCA_001719085_31_34_1658124_1658157	20	7	GCAACATCACCACCATCTGGGTGCCGGCGATCAA	34	0.509507	Roseovarius halotolerans strain DSM 29507 Ga0170393_101- whole genome shotgun sequence	1241883	1241915
>Bifidobacterium_GCA_001719085_38_35_1658589_1658623	21	7	ACGATCCCGCGTGGCGATGCCGGGACTGCTGGCGT	35	0.169835	Rhizobium rhizophilum strain 7209-2 1- whole genome shotgun sequence	567387	567420
>Bifidobacterium_GCA_001719085_40_34_1658722_1658755	20	7	TATCGGCCTTCTTGCTGGCGGCTTCCTTGTCGAG	34	0.0188706	Enhygromyxa salina strain SWB007 ENSA7_contig000093- whole genome shotgun sequence	44588	44559
>Bifidobacterium_GCA_001719085_40_34_1658722_1658755	20	7	TATCGGCCTTCTTGCTGGCGGCTTCCTTGTCGAG	34	0.169836	Urbifossiella limnaea strain ETA_A1 chromosome- complete genome	1855624	1855655
>Bifidobacterium_GCA_001719085_40_34_1658722_1658755	20	7	TATCGGCCTTCTTGCTGGCGGCTTCCTTGTCGAG	34	0.169836	Singulisphaera acidiphila DSM 18658- complete sequence	3865831	3865800
>Bifidobacterium_GCA_001719085_40_34_1658722_1658755	20	7	TATCGGCCTTCTTGCTGGCGGCTTCCTTGTCGAG	34	0.509507	Streptomyces africanus strain NRRL B-24243 NRRL_B-24243_contig_855- whole genome shotgun sequence	1056	1024
>Bifidobacterium_GCA_001719085_40_34_1658722_1658755	20	7	TATCGGCCTTCTTGCTGGCGGCTTCCTTGTCGAG	34	0.509507	Roseimaritima multifibrata strain FF011L chromosome- complete genome	5327218	5327186
>Bifidobacterium_GCA_001719085_47_35_1659184_1659218	21	7	GAGGCCACGTCCTTGGCGAGGTCCTTGCCCTGGGT	35	0.0188706	Xylanimonas protaetiae strain FW10M-9 chromosome- complete genome	3417774	3417743
>Bifidobacterium_GCA_001719085_47_35_1659184_1659218	23	6	GAGGCCACGTCCTTGGCGAGGTCCTTGCCCTGGGT	35	0.0188706	Actinomyces slackii strain NCTC11923 chromosome 1- complete sequence	468076	468043
>Bifidobacterium_GCA_001719085_47_35_1659184_1659218	21	7	GAGGCCACGTCCTTGGCGAGGTCCTTGCCCTGGGT	35	0.0188706	Agromyces protaetiae strain FW100M-8 chromosome- complete genome	2049915	2049946
>Bifidobacterium_GCA_001719085_47_35_1659184_1659218	21	7	GAGGCCACGTCCTTGGCGAGGTCCTTGCCCTGGGT	35	0.0566118	Pseudomonas protegens CHA0 chromosome 1- complete sequence	5045379	5045347
>Bifidobacterium_GCA_001719085_47_35_1659184_1659218	21	7	GAGGCCACGTCCTTGGCGAGGTCCTTGCCCTGGGT	35	0.0566118	Nocardioides sambongensis strain KUDC 5002 chromosome- complete genome	1531292	1531324
>Bifidobacterium_GCA_001719085_47_35_1659184_1659218	21	7	GAGGCCACGTCCTTGGCGAGGTCCTTGCCCTGGGT	35	0.0566118	Rhodovulum marinum strain DSM 18063 Ga0310484_106- whole genome shotgun sequence	187672	187704
>Bifidobacterium_GCA_001719085_48_36_1659251_1659286	22	7	CGGGCGGAAGCTCAGGTTGTTGAACATGCAGTCCGA	36	0.169835	Rhizobium rhizophilum strain 7209-2 2- whole genome shotgun sequence	673161	673196
>Bifidobacterium_GCA_001719085_52_33_1659515_1659547	21	6	TTCGGGCACGATCTGGCAGTCGCAGTCGTCGTG	33	0.00629023	Actinomyces procaprae strain dk561 chromosome- complete genome	3483679	3483707
>Bifidobacterium_GCA_001719085_52_33_1659515_1659547	23	5	TTCGGGCACGATCTGGCAGTCGCAGTCGTCGTG	33	0.0188707	Leucobacter muris strain DSM 101948 chromosome- complete genome	778133	778102
>Bifidobacterium_GCA_001719085_53_33_1659580_1659612	27	3	GGCCATGTCACGCCAGGCACTGCAGCGCATGAA	33	0.000698914	Brevibacterium jeotgali strain DSM 29217 Ga0314179_11- whole genome shotgun sequence	97792	97824
>Bifidobacterium_GCA_001719085_54_35_1659645_1659679	21	7	CCGGCAGCAACCGACGCCTTGCCTACCTTGTCCTT	35	0.169835	Georhizobium profundi strain WS11 chromosome- complete genome	2604340	2604307
>Bifidobacterium_GCA_001719085_55_33_1659712_1659744	25	4	GATGCCCTGGCCGTCGATCTTGCCGACGACGGC	33	0.00629023	Geomonas terrae strain Red111 contig2- whole genome shotgun sequence	304903	304935
>Bifidobacterium_GCA_001719085_55_33_1659712_1659744	25	4	GATGCCCTGGCCGTCGATCTTGCCGACGACGGC	33	0.00629023	Streptomyces bungoensis strain DSM 41781 PRJNA299233_s015- whole genome shotgun sequence	91195	91227
>Bifidobacterium_GCA_001719085_55_33_1659712_1659744	25	4	GATGCCCTGGCCGTCGATCTTGCCGACGACGGC	33	0.00629023	Geomonas edaphica strain Red53 contig1- whole genome shotgun sequence	413672	413704
>Bifidobacterium_GCA_001719085_55_33_1659712_1659744	25	4	GATGCCCTGGCCGTCGATCTTGCCGACGACGGC	33	0.00629023	Caulobacter flavus strain RHGG3 chromosome- complete genome	3097813	3097781
>Bifidobacterium_GCA_001719085_55_33_1659712_1659744	21	6	GATGCCCTGGCCGTCGATCTTGCCGACGACGGC	33	0.0188707	Roseitalea porphyridii strain MA7-20 chromosome- complete genome	1351525	1351496
>Bifidobacterium_GCA_001719085_55_33_1659712_1659744	23	5	GATGCCCTGGCCGTCGATCTTGCCGACGACGGC	33	0.056612	Serinibacter arcticus strain K3-2 NODE_1_length_1060947_cov_36.497890- whole genome shotgun sequence	203581	203613
>Bifidobacterium_GCA_001719085_55_33_1659712_1659744	23	5	GATGCCCTGGCCGTCGATCTTGCCGACGACGGC	33	0.056612	Nocardioides eburneiflavus strain MMS17-SY213 EXE59_contig1- whole genome shotgun sequence	4503168	4503200
>Bifidobacterium_GCA_001719085_55_33_1659712_1659744	23	5	GATGCCCTGGCCGTCGATCTTGCCGACGACGGC	33	0.056612	Nocardioides seonyuensis strain MMS17-SY207-3 chromosome- complete genome	682413	682381
>Bifidobacterium_GCA_001719085_55_33_1659712_1659744	21	6	GATGCCCTGGCCGTCGATCTTGCCGACGACGGC	33	0.509508	Nocardioides seonyuensis strain MMS17-SY207-3 chromosome- complete genome	402647	402679
>Bifidobacterium_GCA_001719085_55_33_1659712_1659744	23	5	GATGCCCTGGCCGTCGATCTTGCCGACGACGGC	33	0.056612	Amnibacterium kyonggiense strain DSM 24782 Ga0181010_11- whole genome shotgun sequence	1499385	1499353
>Bifidobacterium_GCA_001719085_55_33_1659712_1659744	21	6	GATGCCCTGGCCGTCGATCTTGCCGACGACGGC	33	0.056612	Phreatobacter stygius strain KCTC 52518 chromosome- complete genome	1187793	1187763
>Bifidobacterium_GCA_001719085_55_33_1659712_1659744	23	5	GATGCCCTGGCCGTCGATCTTGCCGACGACGGC	33	0.056612	Geomonas ferrireducens strain S62 contig2- whole genome shotgun sequence	801290	801258
>Bifidobacterium_GCA_001719085_55_33_1659712_1659744	23	5	GATGCCCTGGCCGTCGATCTTGCCGACGACGGC	33	0.056612	Streptomyces aquilus strain GGCR-6 chromosome- complete genome	1482587	1482619
>Bifidobacterium_GCA_001719085_55_33_1659712_1659744	23	5	GATGCCCTGGCCGTCGATCTTGCCGACGACGGC	33	0.056612	Actinomyces slackii strain NCTC11923 chromosome 1- complete sequence	2796530	2796562
>Bifidobacterium_GCA_001719085_55_33_1659712_1659744	21	6	GATGCCCTGGCCGTCGATCTTGCCGACGACGGC	33	0.056612	Streptomyces caeruleatus strain NRRL B-24802 PRJNA299234_s027- whole genome shotgun sequence	28175	28205
>Bifidobacterium_GCA_001719085_55_33_1659712_1659744	21	6	GATGCCCTGGCCGTCGATCTTGCCGACGACGGC	33	0.509508	Burkholderia contaminans strain CH-1	1924560	1924528
>Bifidobacterium_GCA_001719085_61_36_1660107_1660142	24	6	CATCAGGCCCAAAACCGTGGCCACGCCGCCACAGAT	36	0.0188705	Limnohabitans parvus II-B4 LimC-II-B4-C1- whole genome shotgun sequence	791143	791108
>Bifidobacterium_GCA_001719085_63_35_1660239_1660273	21	7	GATATCACCGCCACGCTGTTCGGCGTGTCCGGCAA	35	0.509506	Pirellulimonas nuda strain Pla175 chromosome- complete genome	6014913	6014879
>Bifidobacterium_GCA_001719085_63_35_1660239_1660273	21	7	GATATCACCGCCACGCTGTTCGGCGTGTCCGGCAA	35	0.169835	Pseudidiomarina donghaiensis strain 908033 contig1- whole genome shotgun sequence	881662	881695
>Bifidobacterium_GCA_001719085_63_35_1660239_1660273	21	7	GATATCACCGCCACGCTGTTCGGCGTGTCCGGCAA	35	0.169835	Streptomyces caeruleatus strain NRRL B-24802 PRJNA299234_s006- whole genome shotgun sequence	384222	384189
>Bifidobacterium_GCA_001719085_63_35_1660239_1660273	21	7	GATATCACCGCCACGCTGTTCGGCGTGTCCGGCAA	35	0.509506	Georgenia wutianyii strain Z294 chromosome- complete genome	109426	109392
>Bifidobacterium_GCA_001719085_63_35_1660239_1660273	21	7	GATATCACCGCCACGCTGTTCGGCGTGTCCGGCAA	35	0.509506	Steroidobacter soli strain JW-3 Scaffold2_1- whole genome shotgun sequence	348488	348454
>Bifidobacterium_GCA_001719085_68_34_1660571_1660604	20	7	TCACGGTGCCGTCCAGGCCTCTCAATTTCAGCCA	34	0.169836	Caulobacter flavus strain RHGG3 chromosome- complete genome	2149078	2149109
>Bifidobacterium_GCA_001719085_71_36_1660769_1660804	26	5	TTGTTGTCCTTGGCGCGTTTCTCCCATTCGCGGGAA	36	0.00023297	Streptomyces phaeolivaceus strain GY16 chromosome- complete genome	3392057	3392024
>Bifidobacterium_GCA_001719085_71_36_1660769_1660804	20	8	TTGTTGTCCTTGGCGCGTTTCTCCCATTCGCGGGAA	36	0.169835	Streptomyces phaeolivaceus strain GY16 chromosome- complete genome	8999208	8999175
>Bifidobacterium_GCA_001719085_71_36_1660769_1660804	20	8	TTGTTGTCCTTGGCGCGTTTCTCCCATTCGCGGGAA	36	0.509505	Leucobacter muris strain DSM 101948 chromosome- complete genome	1210270	1210236
>Bifidobacterium_GCA_001719085_79_34_1661296_1661329	22	6	CGGTCTGGCTGCCGCCCTCGCTGTGCCCGTCAAG	34	0.169836	Mangrovicoccus ximenensis strain T1lg56 NODE_16- whole genome shotgun sequence	561458	561491
>Bifidobacterium_GCA_001719085_79_34_1661296_1661329	20	7	CGGTCTGGCTGCCGCCCTCGCTGTGCCCGTCAAG	34	0.169836	Cupriavidus necator H16 chromosome 2- complete sequence	432683	432652
>Bifidobacterium_GCA_001719085_79_34_1661296_1661329	20	7	CGGTCTGGCTGCCGCCCTCGCTGTGCCCGTCAAG	34	0.169836	Mycolicibacterium hassiacum DSM 44199 isolate Mhassiacum chromosome 1- complete sequence	5126387	5126356
>Bifidobacterium_GCA_001719085_80_33_1661362_1661394	23	5	GAACGCGCGCCGCCAGCCGGCCGGGTCGTCCGC	33	0.00209674	Sulfurivermis fontis strain JG42 chromosome- complete genome	833954	833925
>Bifidobacterium_GCA_001719085_80_33_1661362_1661394	23	5	GAACGCGCGCCGCCAGCCGGCCGGGTCGTCCGC	33	0.00629023	Micromonospora violae strain DSM 45888 Ga0197538_11- whole genome shotgun sequence	5278541	5278511
>Bifidobacterium_GCA_001719085_80_33_1661362_1661394	23	5	GAACGCGCGCCGCCAGCCGGCCGGGTCGTCCGC	33	0.056612	Microcella putealis strain CV2 Ga0310588_11- whole genome shotgun sequence	746556	746588
>Bifidobacterium_GCA_001719085_80_33_1661362_1661394	21	6	GAACGCGCGCCGCCAGCCGGCCGGGTCGTCCGC	33	0.056612	Streptomyces cavourensis strain 1AS2a chromosome- complete genome	3278092	3278122
>Bifidobacterium_GCA_001719085_80_33_1661362_1661394	23	5	GAACGCGCGCCGCCAGCCGGCCGGGTCGTCCGC	33	0.056612	Micromonospora kangleipakensis strain DSM 45612 Ga0197552_11- whole genome shotgun sequence	6651496	6651464
>Bifidobacterium_GCA_001719085_80_33_1661362_1661394	21	6	GAACGCGCGCCGCCAGCCGGCCGGGTCGTCCGC	33	0.169836	Nonomuraea longispora strain KC201 NODE_21_length_57884_cov_18.8695- whole genome shotgun sequence	17815	17846
>Bifidobacterium_GCA_001719085_80_33_1661362_1661394	21	6	GAACGCGCGCCGCCAGCCGGCCGGGTCGTCCGC	33	0.509508	Couchioplanes caeruleus strain DSM 43634 Ga0197494_11- whole genome shotgun sequence	2326553	2326585
>Bifidobacterium_GCA_001719085_80_33_1661362_1661394	21	6	GAACGCGCGCCGCCAGCCGGCCGGGTCGTCCGC	33	0.509508	Trebonia kvetii strain 15TR583 NODE_1_length_1889528_cov_89.067929- whole genome shotgun sequence	233686	233718
>Bifidobacterium_GCA_001719085_80_33_1661362_1661394	21	6	GAACGCGCGCCGCCAGCCGGCCGGGTCGTCCGC	33	0.509508	Leptothrix mobilis strain DSM 10617 Ga0310535_101- whole genome shotgun sequence	496375	496407
>Bifidobacterium_GCA_001719085_80_33_1661362_1661394	21	6	GAACGCGCGCCGCCAGCCGGCCGGGTCGTCCGC	33	0.509508	Saccharothrix australiensis strain DSM 43800 Ga0197483_11- whole genome shotgun sequence	2485919	2485887
>Bifidobacterium_GCA_001719085_80_33_1661362_1661394	21	6	GAACGCGCGCCGCCAGCCGGCCGGGTCGTCCGC	33	0.509508	Stella humosa strain DSM 5900 Ga0244656_101- whole genome shotgun sequence	416703	416735
>Bifidobacterium_GCA_001719085_85_34_1661692_1661725	20	7	CGGTGTTGGCCTGCACGGTGCTCATCTGCTGGTC	34	0.169836	Oceanospirillum sanctuarii strain AK56 YS43_1_contig_3- whole genome shotgun sequence	232178	232147
>Bifidobacterium_GCA_001719085_85_34_1661692_1661725	20	7	CGGTGTTGGCCTGCACGGTGCTCATCTGCTGGTC	34	0.169836	Pseudomonas protegens CHA0 chromosome 1- complete sequence	6662912	6662943
>Bifidobacterium_GCA_001719085_85_34_1661692_1661725	22	6	CGGTGTTGGCCTGCACGGTGCTCATCTGCTGGTC	34	0.169836	Paraburkholderia pallida strain 7MH5 chromosome 2	2091838	2091805
>Bifidobacterium_GCA_001719085_85_34_1661692_1661725	20	7	CGGTGTTGGCCTGCACGGTGCTCATCTGCTGGTC	34	0.169836	Pseudomonas tructae strain SNU WT1 chromosome- complete genome	177538	177569
>Bifidobacterium_GCA_001719085_85_34_1661692_1661725	20	7	CGGTGTTGGCCTGCACGGTGCTCATCTGCTGGTC	34	0.169836	Cardiobacterium hominis strain NCTC10426 chromosome 1- complete sequence	980685	980716
>Bifidobacterium_GCA_001719085_85_34_1661692_1661725	20	7	CGGTGTTGGCCTGCACGGTGCTCATCTGCTGGTC	34	0.169836	Pseudomonas sessilinigenes strain CMR12a chromosome- complete genome	3869316	3869285
>Bifidobacterium_GCA_001719085_85_34_1661692_1661725	20	7	CGGTGTTGGCCTGCACGGTGCTCATCTGCTGGTC	34	0.509507	Glutamicibacter creatinolyticus strain LGCM 259 chromosome- complete genome	1671590	1671622
>Bifidobacterium_GCA_001719085_85_34_1661692_1661725	20	7	CGGTGTTGGCCTGCACGGTGCTCATCTGCTGGTC	34	0.509507	Actinokineospora alba strain DSM 45114 Ga0197470_11- whole genome shotgun sequence	4597742	4597710
>Bifidobacterium_GCA_001719085_85_34_1661692_1661725	20	7	CGGTGTTGGCCTGCACGGTGCTCATCTGCTGGTC	34	0.509507	Saccharopolyspora elongata strain 7K502 NODE_79_length_42343_cov_118.133- whole genome shotgun sequence	15698	15730
>Bifidobacterium_GCA_001719085_85_34_1661692_1661725	20	7	CGGTGTTGGCCTGCACGGTGCTCATCTGCTGGTC	34	0.509507	Hydrogenophaga pseudoflava strain DSM 1084 chromosome- complete genome	4207033	4207001
>Bifidobacterium_GCA_001719085_87_36_1661824_1661859	26	5	TTGGGCATCCCGGCGTCGTTGATGCTCGCGAAGGTG	36	0.000698909	Georgenia yuyongxinii strain Z443 chromosome- complete genome	2076900	2076934
>Bifidobacterium_GCA_001719085_87_36_1661824_1661859	22	7	TTGGGCATCCCGGCGTCGTTGATGCTCGCGAAGGTG	36	0.0566116	Sphingomonas baiyangensis strain L-1-4 w-11 NODE_4_length_2628328_cov_351.128296- whole genome shotgun sequence	1641791	1641757
>Bifidobacterium_GCA_001719085_87_36_1661824_1661859	20	8	TTGGGCATCCCGGCGTCGTTGATGCTCGCGAAGGTG	36	0.0566116	Trinickia fusca strain 7MK8-2 scaffold1- whole genome shotgun sequence	1005039	1005007
>Bifidobacterium_GCA_001719085_87_36_1661824_1661859	20	8	TTGGGCATCCCGGCGTCGTTGATGCTCGCGAAGGTG	36	0.169835	Saccharothrix variisporea strain DSM 43911 Ga0197496_11- whole genome shotgun sequence	7989396	7989363
>Bifidobacterium_GCA_001719085_87_36_1661824_1661859	22	7	TTGGGCATCCCGGCGTCGTTGATGCTCGCGAAGGTG	36	0.169835	Streptomyces griseorubiginosus strain 3E-1 chromosome- complete genome	6925614	6925649
>Bifidobacterium_GCA_001719085_87_36_1661824_1661859	20	8	TTGGGCATCCCGGCGTCGTTGATGCTCGCGAAGGTG	36	0.509505	Nocardioides seonyuensis strain MMS17-SY207-3 chromosome- complete genome	2481095	2481129
>Bifidobacterium_GCA_001719085_87_36_1661824_1661859	20	8	TTGGGCATCCCGGCGTCGTTGATGCTCGCGAAGGTG	36	0.509505	Sphingobium algorifonticola strain TLA-22 NODE_1_length_1082127_cov_84- whole genome shotgun sequence	757952	757986
>Bifidobacterium_GCA_001719085_87_36_1661824_1661859	20	8	TTGGGCATCCCGGCGTCGTTGATGCTCGCGAAGGTG	36	0.509505	Pseudonocardia autotrophica strain NBRC 12743 chromosome- complete genome	5684816	5684782
>Bifidobacterium_GCA_001719085_88_35_1661892_1661926	21	7	TGGCCGCCCTACGCGAAGAACTTATCGGGCTTATC	35	0.509506	Ktedonosporobacter rubrisoli strain SCAWS-G2 chromosome- complete genome	7575551	7575585
>Bifidobacterium_GCA_001719085_90_33_1662024_1662056	21	6	CCAGCCCGGTTATCACACCGGGCTGGTTCATCT	33	0.509508	Lacipirellula parvula strain PX69 chromosome- complete genome	6418770	6418802
>Bifidobacterium_GCA_001719085_90_33_1662024_1662056	21	6	CCAGCCCGGTTATCACACCGGGCTGGTTCATCT	33	0.509508	Roseovarius halotolerans strain DSM 29507 Ga0170393_101- whole genome shotgun sequence	427813	427845
>Bifidobacterium_GCA_001719085_95_33_1662353_1662385	21	6	CATCACGTCGGAGATGGTCTGCTGGTCGGCGTT	33	0.056612	Larkinella rosea strain KCTC52004 NODE_1_length_2158016_cov_33.509823- whole genome shotgun sequence	1981685	1981655
>Bifidobacterium_GCA_001719085_95_33_1662353_1662385	21	6	CATCACGTCGGAGATGGTCTGCTGGTCGGCGTT	33	0.169836	Kitasatospora viridis strain DSM 44826 Ga0264275_11- whole genome shotgun sequence	5854348	5854379
>Bifidobacterium_GCA_001719085_98_35_1662550_1662584	23	6	GATTCTTGGCGGCTTACTACAGCAATCAGGTATAA	35	0.0188706	Staphylospora marina strain SCSIO 07575 chromosome- complete genome	2127560	2127593
>Bifidobacterium_GCA_001719085_104_34_1662949_1662982	20	7	GACAGGTCAACAACAACTGCCTCGTGTCCGGCGT	34	0.169836	Kribbella albertanoniae strain JCM 30547 NODE_142_length_22703_cov_31.0412- whole genome shotgun sequence	15457	15426
>Bifidobacterium_GCA_001719085_104_34_1662949_1662982	20	7	GACAGGTCAACAACAACTGCCTCGTGTCCGGCGT	34	0.509507	Brevibacillus marinus strain SCSIO 07484 chromosome- complete genome	1173238	1173206
>Bifidobacterium_GCA_001719085_106_36_1663082_1663117	22	7	GTTGCGCTGGTCAAAACGGTTCACCTCCTCGACGCG	36	0.0566116	Paenibacillus albus strain 18JY67-1 chromosome- complete genome	5636162	5636196
>Bifidobacterium_GCA_001719085_106_36_1663082_1663117	20	8	GTTGCGCTGGTCAAAACGGTTCACCTCCTCGACGCG	36	0.169835	Bradyrhizobium guangxiense strain CCBAU 53363 chromosome- complete genome	492440	492407
>Bifidobacterium_GCA_001719085_106_36_1663082_1663117	20	8	GTTGCGCTGGTCAAAACGGTTCACCTCCTCGACGCG	36	0.509505	Klebsiella huaxiensis strain WCHKl090001 chromosome- complete genome	2011164	2011198
>Bifidobacterium_GCA_001719085_106_36_1663082_1663117	20	8	GTTGCGCTGGTCAAAACGGTTCACCTCCTCGACGCG	36	0.509505	Alistipes megaguti strain Marseille-P5997 chromosome contig00001	433861	433895
>Bifidobacterium_GCA_001719085_106_36_1663082_1663117	20	8	GTTGCGCTGGTCAAAACGGTTCACCTCCTCGACGCG	36	0.509505	Actinoplanes teichomyceticus ATCC 31121 chromosome- complete genome	1295939	1295905
>Bifidobacterium_GCA_001719085_109_33_1663280_1663312	21	6	TTCCGGGGCTCCGGCTTCGGCGAGGTGCGTGGA	33	0.509508	Aeoliella mucimassa strain Pan181 chromosome- complete genome	3205706	3205738
>Bifidobacterium_GCA_001719085_111_35_1663412_1663446	21	7	CCGGTGTGGCTTGGGTAGGCGTTCCACGCCGTGGT	35	0.509506	Arachnia propionica strain NCTC12967 chromosome 1- complete sequence	648971	649005
>Bifidobacterium_GCA_001719085_118_34_1663880_1663913	24	5	ATGAACAAACACCATTTTTAACACCACAACATAT	34	0.0188706	Haploplasma axanthum strain NCTC10138 chromosome 1	100716	100683
>Bifidobacterium_GCA_001719085_118_34_1663880_1663913	22	6	ATGAACAAACACCATTTTTAACACCACAACATAT	34	0.169836	Clostridium manihotivorum strain CT4 chromosome- complete genome	5564436	5564403
>Bifidobacterium_GCA_001719085_118_34_1663880_1663913	22	6	ATGAACAAACACCATTTTTAACACCACAACATAT	34	0.169836	Clostridium manihotivorum strain CT4 chromosome- complete genome	6301698	6301665
>Bifidobacterium_GCA_001719085_121_34_1664076_1664109	20	7	CGTTGACGGCAATCGACGCGACAATGGACGGATT	34	0.509507	Rhizobium deserti strain SPY-1 ZB100001- whole genome shotgun sequence	144852	144884
>Bifidobacterium_GCA_001719085_121_34_1664076_1664109	20	7	CGTTGACGGCAATCGACGCGACAATGGACGGATT	34	0.509507	Mycobacterium paragordonae strain 49061 chromosome- complete genome	2176455	2176487
>Bifidobacterium_GCA_001719085_124_34_1664275_1664308	22	6	GGCTCATCTCCGACGAGGTGGCGCAGGCCAACGA	34	0.0566119	Acidovorax citrulli strain M6 chromosome- complete genome	3568049	3568081
>Bifidobacterium_GCA_001719085_124_34_1664275_1664308	22	6	GGCTCATCTCCGACGAGGTGGCGCAGGCCAACGA	34	0.169836	Panacagrimonas perspica strain DSM 26377 Ga0244566_101- whole genome shotgun sequence	672582	672549
>Bifidobacterium_GCA_001719085_124_34_1664275_1664308	22	6	GGCTCATCTCCGACGAGGTGGCGCAGGCCAACGA	34	0.169836	Agrobacterium fabrum strain 1D132 chromosome circular- complete sequence	564863	564830
>Bifidobacterium_GCA_001719085_124_34_1664275_1664308	20	7	GGCTCATCTCCGACGAGGTGGCGCAGGCCAACGA	34	0.509507	Glycomyces terrestris strain YIM 121974 Scaffold1- whole genome shotgun sequence	523531	523499
>Bifidobacterium_GCA_001719085_124_34_1664275_1664308	20	7	GGCTCATCTCCGACGAGGTGGCGCAGGCCAACGA	34	0.509507	Corynebacterium bovis strain 4826 1- whole genome shotgun sequence	933582	933550
>Bifidobacterium_GCA_001719085_124_34_1664275_1664308	20	7	GGCTCATCTCCGACGAGGTGGCGCAGGCCAACGA	34	0.509507	Thermaerobacter subterraneus DSM 13965 ThesuDRAFT_TSB.2- whole genome shotgun sequence	1204187	1204155
>Bifidobacterium_GCA_001719085_124_34_1664275_1664308	20	7	GGCTCATCTCCGACGAGGTGGCGCAGGCCAACGA	34	0.509507	Tautonia plasticadhaerens strain ElP chromosome- complete genome	8353606	8353638
>Bifidobacterium_GCA_001719085_124_34_1664275_1664308	20	7	GGCTCATCTCCGACGAGGTGGCGCAGGCCAACGA	34	0.509507	Jiella endophytica strain CBS5Q-3 Scaffold1_1- whole genome shotgun sequence	1061923	1061955
>Bifidobacterium_GCA_001719085_124_34_1664275_1664308	20	7	GGCTCATCTCCGACGAGGTGGCGCAGGCCAACGA	34	0.509507	Terracoccus luteus strain DSM 44267 Ga0197499_11- whole genome shotgun sequence	3459	3491
>Bifidobacterium_GCA_001719085_127_34_1664476_1664509	20	7	ACTGCGGCAAGCATGATTGACGCCGGGATGCCGA	34	0.169836	Pseudoduganella lutea strain DSM 17473 chromosome	6650265	6650296
>Bifidobacterium_GCA_001719085_130_34_1664673_1664706	22	6	CGGTTCGGCCCAGACGCGGACCTTCCCGGAAGCG	34	0.0566119	Singulisphaera acidiphila DSM 18658- complete sequence	3460414	3460382
>Bifidobacterium_GCA_001719085_131_34_1664739_1664772	20	7	CGATGGCCTGTGCGGGGTCTCCGCCGGTCTCGTT	34	0.509507	Rhizobium glycinendophyticum strain CL12 contig1- whole genome shotgun sequence	577748	577716
>Bifidobacterium_GCA_001719085_134_35_1664938_1664972	21	7	TCGGTGACCGGAACCAACCTGAACGGATCACGGAA	35	0.509506	Rosistilla ulvae strain EC9 chromosome	1979195	1979229
>Bifidobacterium_GCA_001719085_145_34_1665674_1665707	20	7	CCGTGGCGCGCCGCTCTCGCATACTGGGCGGCAT	34	0.509507	Amnibacterium setariae strain DD4a contig2- whole genome shotgun sequence	826565	826597
>Bifidobacterium_GCA_001719085_152_34_1666137_1666170	20	7	ATGCGGCCGCGACCTACATCGGCAAGGTGTCGAA	34	0.509507	Pseudoduganella umbonata strain DSMZ 26121 chromosome- complete genome	5599826	5599794
>Bifidobacterium_GCA_001719085_152_34_1666137_1666170	20	7	ATGCGGCCGCGACCTACATCGGCAAGGTGTCGAA	34	0.509507	Actinokineospora cianjurensis strain DSM 45657 Ga0180969_101- whole genome shotgun sequence	1890216	1890184
>Bifidobacterium_GCA_001719085_154_37_1666269_1666305	21	8	TCGTCGATTTACCAGTTCCTGGATCACCATAGATTAC	37	0.0188705	Pleionea sediminis strain S1-5-21 NODE_1_length_2360749_cov_59.598- whole genome shotgun sequence	873474	873507
>Bifidobacterium_GCA_001719085_156_33_1666404_1666436	21	6	CGACCGCCATCGGAATCCCAACCTACGAATAAG	33	0.509508	Lacipirellula limnantheis strain I41 chromosome	2108235	2108267
>Bifidobacterium_GCA_001719085_157_33_1666469_1666501	21	6	GTTCGCCGCATTGGCGGCGGCGTTGAAGCCGAT	33	0.056612	Mycobacterium pseudokansasii strain MK142- whole genome shotgun sequence	444874	444904
>Bifidobacterium_GCA_001719085_157_33_1666469_1666501	21	6	GTTCGCCGCATTGGCGGCGGCGTTGAAGCCGAT	33	0.056612	Bradyrhizobium vignae isolate ORS3257 chromosome BRAD3257- complete sequence	2815889	2815859
>Bifidobacterium_GCA_001719085_157_33_1666469_1666501	21	6	GTTCGCCGCATTGGCGGCGGCGTTGAAGCCGAT	33	0.169836	Cupriavidus agavae strain ASC-9842 Ga0310579_101- whole genome shotgun sequence	1471093	1471062
>Bifidobacterium_GCA_001719085_157_33_1666469_1666501	21	6	GTTCGCCGCATTGGCGGCGGCGTTGAAGCCGAT	33	0.509508	Luteibacter pinisoli strain MAH-14 chromosome- complete genome	2858598	2858630
>Bifidobacterium_GCA_001719085_157_33_1666469_1666501	21	6	GTTCGCCGCATTGGCGGCGGCGTTGAAGCCGAT	33	0.509508	Tessaracoccus massiliensis strain SIT6- whole genome shotgun sequence	918796	918764
>Bifidobacterium_GCA_001719085_158_34_1666534_1666567	22	6	CCGGCGGGGTCCAGGCCACTCCGGTCGGAGCCAC	34	0.169836	Actinokineospora alba strain DSM 45114 Ga0197470_11- whole genome shotgun sequence	3700374	3700341
>Bifidobacterium_GCA_001719085_158_34_1666534_1666567	22	6	CCGGCGGGGTCCAGGCCACTCCGGTCGGAGCCAC	34	0.169836	Corynebacterium xerosis strain GS 1 chromosome- complete genome	376511	376478
>Bifidobacterium_GCA_001719085_160_34_1666667_1666700	20	7	CCGTATCGGACTGCAGGACATCATCACCGTCACG	34	0.169836	Pseudomonas viciae strain 11K1 chromosome- complete genome	2102809	2102778
>Bifidobacterium_GCA_001719085_160_34_1666667_1666700	20	7	CCGTATCGGACTGCAGGACATCATCACCGTCACG	34	0.509507	Haematobacter massiliensis strain OT1 chromosome- complete genome	235083	235115
>Bifidobacterium_GCA_002715865_5_34_1586128_1586161	22	6	GTCACCGTCCACCGTCAGGGCCTCCTTGGGGTCG	34	0.169836	Stenotrophomonas indicatrix strain DAIF1 chromosome- complete genome	1212015	1211982
>Bifidobacterium_GCA_002715865_5_34_1586128_1586161	20	7	GTCACCGTCCACCGTCAGGGCCTCCTTGGGGTCG	34	0.509507	Pseudomonas protegens CHA0 chromosome 1- complete sequence	3614872	3614840
>Bifidobacterium_GCA_002715865_5_34_1586128_1586161	20	7	GTCACCGTCCACCGTCAGGGCCTCCTTGGGGTCG	34	0.509507	Agromyces ramosus strain DSM 43045 Ga0310469_11- whole genome shotgun sequence	31361	31329
>Bifidobacterium_GCA_002715865_9_33_1586373_1586405	21	6	AGGTCTTCGAGCCGTACGCTGCCGATGACCGAA	33	0.509508	Roseibium alexandrii DFL-11 chromosome- whole genome shotgun sequence	449973	450005
>Bifidobacterium_GCA_002715865_10_33_1586434_1586466	21	6	TGCCGCCGGCCGAGCCTGCCGCTGACTGCCGGA	33	0.169836	Nonomuraea longispora strain KC201 NODE_5_length_101207_cov_23.1765- whole genome shotgun sequence	60042	60073
>Bifidobacterium_GCA_002715865_10_33_1586434_1586466	21	6	TGCCGCCGGCCGAGCCTGCCGCTGACTGCCGGA	33	0.169836	Saccharothrix australiensis strain DSM 43800 Ga0197483_11- whole genome shotgun sequence	1217370	1217401
>Bifidobacterium_GCA_002715865_10_33_1586434_1586466	21	6	TGCCGCCGGCCGAGCCTGCCGCTGACTGCCGGA	33	0.509508	Nonomuraea diastatica strain KC712 NODE_39_length_61960_cov_37.5925- whole genome shotgun sequence	37031	37063
>Bifidobacterium_GCA_002715865_10_33_1586434_1586466	21	6	TGCCGCCGGCCGAGCCTGCCGCTGACTGCCGGA	33	0.509508	Marmoricola solisilvae strain KIS18-7 scaffold3_148.5- whole genome shotgun sequence	42339	42371
>Bifidobacterium_GCA_002715865_12_33_1586556_1586588	21	6	CCGGACATGACCCCCAGGCTGCGGATCGTCAAG	33	0.509508	Saccharothrix espanaensis DSM 44229- complete sequence	3994256	3994224
>Bifidobacterium_GCA_002715865_15_33_1586739_1586771	21	6	GTCGGGCATGGCGCATCTGAGCGCCAGGATCGA	33	0.509508	Variovorax gossypii strain DSM 100435 2- whole genome shotgun sequence	839734	839766
>Bifidobacterium_GCA_002715865_15_33_1586739_1586771	21	6	GTCGGGCATGGCGCATCTGAGCGCCAGGATCGA	33	0.509508	Maritimibacter alexandrii strain LZ-17 NODE_1- whole genome shotgun sequence	107081	107049
>Bifidobacterium_GCA_002715865_17_33_1586861_1586893	21	6	GTCTACGACATCAAGCCCATGATCTACATGCAG	33	0.509508	Corynebacterium xerosis strain GS 1 chromosome- complete genome	2147078	2147046
>Bifidobacterium_GCA_002715865_23_33_1587227_1587259	25	4	ATCAGTGGATTACGTCAATGCGAACGTGACACG	33	0.00629023	Staphylococcus argensis strain DE0069 NODE_1_length_1275692_cov_31.136151- whole genome shotgun sequence	817197	817165
>Bifidobacterium_GCA_002715865_26_33_1587410_1587442	23	5	TTGGACATATCGTTGAGATAATCCACCAGTTTG	33	0.056612	Luteithermobacter gelatinilyticus strain MEBiC09520 chromosome- complete genome	196991	197023
>Bifidobacterium_GCA_002715865_27_33_1587471_1587503	21	6	GTTATCTGCGCGTTGTCCGCTCCGTTGTATGCA	33	0.169836	Samsonia erythrinae strain DSM 16730 Ga0244673_105- whole genome shotgun sequence	65356	65387
>Bifidobacterium_GCA_002715865_28_33_1587532_1587564	21	6	CCATCTGGAGAAACTGTTGAAGCTAGGGGAGAA	33	0.509508	Malaciobacter pacificus strain LMG 26638 chromosome- complete genome	272374	272406
>Bifidobacterium_GCA_002715865_43_33_1588447_1588479	21	6	GGCACCCACGGCCGCCTCCTTGGACACCATTCG	33	0.509508	Mycobacterium pseudokansasii strain MK142- whole genome shotgun sequence	5003722	5003690
>Bifidobacterium_GCA_002715865_44_33_1588508_1588540	21	6	GCGCTGGTGCTCTGCGCAGTCTGCCCGAAGACC	33	0.169836	Streptomonospora litoralis strain M2 chromosome- complete genome	4741948	4741917
>Bifidobacterium_GCA_002715865_44_33_1588508_1588540	21	6	GCGCTGGTGCTCTGCGCAGTCTGCCCGAAGACC	33	0.509508	Rhodovulum marinum strain DSM 18063 Ga0310484_114- whole genome shotgun sequence	86384	86416
>Bifidobacterium_GCA_002715865_47_33_1588691_1588723	21	6	CTGATGGCGGCCATCTCCCGCTGGTAGTCTTTG	33	0.509508	Stenotrophomonas indicatrix strain DAIF1 chromosome- complete genome	1010946	1010978
>Bifidobacterium_GCA_002715865_51_33_1588935_1588967	21	6	GGGGCACCGGCGATGATGGCGAGATAGTCCATG	33	0.169836	Ornithinimicrobium flavum strain CPCC 203535 chromosome- complete genome	1794162	1794131
>Bifidobacterium_GCA_002715865_53_33_1589057_1589089	21	6	ATCTTGGTGATCGAAAAGCTGGCTCCGGACGCC	33	0.509508	Pseudoxanthobacter soli DSM 19599- whole genome shotgun sequence	45108	45140
>Bifidobacterium_GCA_002715865_56_33_1589240_1589272	21	6	CCCAGCTGACGCTGACGATGCAGTCGGGGTGCG	33	0.056612	Micromonospora pisi strain DSM 45175 Ga0074691_11- whole genome shotgun sequence	5893099	5893069
>Bifidobacterium_GCA_002715865_60_33_1589484_1589516	21	6	ACACTGACGACGGGCAGGCGTTGCGCAACGAGA	33	0.169836	Azospirillum palustre strain B2 Scaffold_07- whole genome shotgun sequence	333458	333489
>Bifidobacterium_GCA_002715865_60_33_1589484_1589516	21	6	ACACTGACGACGGGCAGGCGTTGCGCAACGAGA	33	0.169836	Paraburkholderia pallida strain 7MH5 chromosome 4	1319205	1319236
>Bifidobacterium_GCA_002715865_70_33_1590094_1590126	23	5	GGGGTGACCACGAGCGCCCCGATGGTGGCGAAG	33	0.056612	Actinokineospora alba strain DSM 45114 Ga0197470_11- whole genome shotgun sequence	748627	748659
>Bifidobacterium_GCA_002715865_70_33_1590094_1590126	21	6	GGGGTGACCACGAGCGCCCCGATGGTGGCGAAG	33	0.056612	Williamsia muralis strain DSM 44343 Ga0197507_11- whole genome shotgun sequence	4151	4181
>Bifidobacterium_GCA_002715865_70_33_1590094_1590126	21	6	GGGGTGACCACGAGCGCCCCGATGGTGGCGAAG	33	0.169836	Rosistilla ulvae strain EC9 chromosome	3321975	3322006
>Bifidobacterium_GCA_002715865_70_33_1590094_1590126	21	6	GGGGTGACCACGAGCGCCCCGATGGTGGCGAAG	33	0.509508	Vibrio furnissii strain FDAARGOS_777 chromosome 2- complete sequence	503344	503312
>Bifidobacterium_GCA_002715865_70_33_1590094_1590126	21	6	GGGGTGACCACGAGCGCCCCGATGGTGGCGAAG	33	0.509508	Kribbella amoyensis strain DSM 24683 Ga0264281_11- whole genome shotgun sequence	3787851	3787819
>Bifidobacterium_GCA_002715865_70_33_1590094_1590126	21	6	GGGGTGACCACGAGCGCCCCGATGGTGGCGAAG	33	0.509508	Nonomuraea polychroma strain DSM 43925 Ga0197504_11- whole genome shotgun sequence	1122798	1122830
>Bifidobacterium_GCA_002715865_70_33_1590094_1590126	21	6	GGGGTGACCACGAGCGCCCCGATGGTGGCGAAG	33	0.509508	Natronobacterium gregoryi SP2- complete sequence	2879814	2879782
>Bifidobacterium_GCA_002715865_74_33_1590338_1590370	23	5	TGCGGATCGGGCTGATCGCTGGTATCATCCTGG	33	0.056612	Micromonospora sagamiensis strain DSM 43912 JD81DRAFT_unitig_0_quiver.1- whole genome shotgun sequence	1195819	1195787
>Bifidobacterium_GCA_002715865_74_33_1590338_1590370	21	6	TGCGGATCGGGCTGATCGCTGGTATCATCCTGG	33	0.169836	Acidithiobacillus ferridurans strain JCM 18981 chromosome- complete genome	261767	261736
>Bifidobacterium_GCA_002715865_80_33_1590704_1590736	21	6	TCGGCAAGCGACTGCGGCCCTTTTTGCTGGTTG	33	0.169836	Bradyrhizobium diazoefficiens strain 110spc4 chromosome- complete genome	965358	965327
>Bifidobacterium_GCA_002715865_90_33_1591314_1591346	21	6	GTGGCGGTCTGCCGGTCCAGCACGGCCTTGTTG	33	0.0188707	Pseudomonas orientalis strain 8B chromosome- complete genome	371562	371591
>Bifidobacterium_GCA_002715865_90_33_1591314_1591346	21	6	GTGGCGGTCTGCCGGTCCAGCACGGCCTTGTTG	33	0.169836	Ornithinimicrobium flavum strain CPCC 203535 chromosome- complete genome	2195799	2195830
>Bifidobacterium_GCA_002715865_90_33_1591314_1591346	21	6	GTGGCGGTCTGCCGGTCCAGCACGGCCTTGTTG	33	0.509508	Micromonospora violae strain DSM 45888 Ga0197538_11- whole genome shotgun sequence	269397	269365
>Bifidobacterium_GCA_002715865_90_33_1591314_1591346	21	6	GTGGCGGTCTGCCGGTCCAGCACGGCCTTGTTG	33	0.509508	Micromonospora taraxaci strain DSM 45885 Ga0310419_11- whole genome shotgun sequence	5692306	5692338
>Bifidobacterium_GCA_002715865_90_33_1591314_1591346	21	6	GTGGCGGTCTGCCGGTCCAGCACGGCCTTGTTG	33	0.509508	Streptomyces dangxiongensis strain Z022 chromosome- complete genome	3154635	3154667
>Bifidobacterium_GCA_002715865_91_33_1591375_1591407	23	5	TCTCCGTGATTATGATATAGATGCATGTCAGTG	33	0.00629023	Albibacterium bauzanense strain DSM 22554 Ga0183444_12- whole genome shotgun sequence	450703	450673
>Bifidobacterium_GCA_002715865_92_33_1591436_1591468	21	6	GGGGTGACCACGAGCGCCCCGATGGTGCCGAAG	33	0.00209674	Labedaea rhizosphaerae strain DSM 45361 Ga0310470_103- whole genome shotgun sequence	325360	325387
>Bifidobacterium_GCA_002715865_92_33_1591436_1591468	21	6	GGGGTGACCACGAGCGCCCCGATGGTGCCGAAG	33	0.056612	Myxococcus stipitatus DSM 14675- complete sequence	8247569	8247599
>Bifidobacterium_GCA_002715865_92_33_1591436_1591468	21	6	GGGGTGACCACGAGCGCCCCGATGGTGCCGAAG	33	0.509508	Actinoplanes brasiliensis strain DSM 43805 Ga0197474_11- whole genome shotgun sequence	6325080	6325048
>Bifidobacterium_GCA_002715865_92_33_1591436_1591468	21	6	GGGGTGACCACGAGCGCCCCGATGGTGCCGAAG	33	0.509508	Alexandriicola marinus strain LZ-14 Scaffold1- whole genome shotgun sequence	904202	904170
>Bifidobacterium_GCA_002715865_92_33_1591436_1591468	21	6	GGGGTGACCACGAGCGCCCCGATGGTGCCGAAG	33	0.509508	Natronobacterium gregoryi SP2- complete sequence	2879814	2879782
>Bifidobacterium_GCA_002715865_92_33_1591436_1591468	21	6	GGGGTGACCACGAGCGCCCCGATGGTGCCGAAG	33	0.509508	Actinokineospora alba strain DSM 45114 Ga0197470_11- whole genome shotgun sequence	748627	748659
>Bifidobacterium_GCA_002715865_92_33_1591436_1591468	21	6	GGGGTGACCACGAGCGCCCCGATGGTGCCGAAG	33	0.509508	Terracoccus luteus strain DSM 44267 Ga0197499_11- whole genome shotgun sequence	3691901	3691933
>Bifidobacterium_GCA_002715865_92_33_1591436_1591468	21	6	GGGGTGACCACGAGCGCCCCGATGGTGCCGAAG	33	0.509508	Streptomyces griseorubiginosus strain 3E-1 chromosome- complete genome	9266000	9266032
>Bifidobacterium_GCA_002715865_102_33_1592046_1592078	21	6	GCTCCCCGCCTTCCTATGGGAATGGCGGGGTTA	33	0.509508	Botrimarina mediterranea strain Spa11 chromosome	489898	489930
>Bifidobacterium_GCA_002715865_109_33_1592473_1592505	21	6	CTTACGCAAACGAATCGACTATACAATACCAGG	33	0.169836	Cohnella abietis strain KCTC 43028 chromosome- complete genome	6090224	6090255
>Bifidobacterium_GCA_002715865_115_33_1592839_1592871	23	5	GCCGTCAGCCAGGCCAATCCGTATTTTTCAAAA	33	0.056612	Muricomes intestini strain DSM 29489 Ga0244712_108- whole genome shotgun sequence	107287	107255
>Bifidobacterium_GCA_002715865_118_33_1593022_1593054	21	6	ATAACTTTTTTGAAATAATATGTCCAACTTTTA	33	0.509508	Marinifilum flexuosum strain DSM 21950 Ga0170439_101- whole genome shotgun sequence	873533	873501
>Bifidobacterium_GCA_002715865_118_33_1593022_1593054	21	6	ATAACTTTTTTGAAATAATATGTCCAACTTTTA	33	0.509508	Hydrococcus rivularis NIES-593 NIES-593_Scaffold_9- whole genome shotgun sequence	56756	56724
>Bifidobacterium_GCA_002715865_123_33_1593327_1593359	21	6	CCTGTGCATAAGCATTGTTGATTCCCATCTGGG	33	0.509508	Aureimonas frigidaquae strain JCM 14755- whole genome shotgun sequence	38341	38373
>Bifidobacterium_GCA_002715865_123_33_1593327_1593359	21	6	CCTGTGCATAAGCATTGTTGATTCCCATCTGGG	33	0.509508	Sphingobium amiense strain DSM 16289 chromosome- complete genome	1694681	1694713
>Bifidobacterium_GCA_002715865_125_33_1593449_1593481	21	6	CAAGGGTCGATGTGCGTGTGAGCGCTTCCGATG	33	0.169836	Marivivens niveibacter strain MCCC 1A06712 contig3- whole genome shotgun sequence	459632	459601
>Bifidobacterium_GCA_002715865_136_33_1594120_1594152	23	5	GTTGTATCTGCCGCTGTTGATTAGGGCGCCCGT	33	0.056612	Paraburkholderia dipogonis strain ICMP 19430 tig00000001- whole genome shotgun sequence	3466475	3466443
>Bifidobacterium_GCA_002761235_1_32_141922_141953	24	4	GTCGGCACCGATGGTGATGACCGCGACCACCC	32	0.0188707	Intestinimonas timonensis strain GD4- whole genome shotgun sequence	714939	714970
>Bifidobacterium_GCA_002761235_1_32_141922_141953	22	5	GTCGGCACCGATGGTGATGACCGCGACCACCC	32	0.0566122	Actinomyces wuliandei strain 299 chromosome- complete genome	2051183	2051153
>Bifidobacterium_GCA_002761235_1_32_141922_141953	20	6	GTCGGCACCGATGGTGATGACCGCGACCACCC	32	0.0566122	Thiocapsa rosea strain DSM 235 Ga0242571_11- whole genome shotgun sequence	3681361	3681333
>Bifidobacterium_GCA_002761235_1_32_141922_141953	20	6	GTCGGCACCGATGGTGATGACCGCGACCACCC	32	0.169837	Ornithinimicrobium flavum strain CPCC 203535 chromosome- complete genome	2901246	2901275
>Bifidobacterium_GCA_002761235_1_32_141922_141953	20	6	GTCGGCACCGATGGTGATGACCGCGACCACCC	32	0.169837	Saccharothrix variisporea strain DSM 43911 Ga0197496_11- whole genome shotgun sequence	7436185	7436156
>Bifidobacterium_GCA_002761235_1_32_141922_141953	20	6	GTCGGCACCGATGGTGATGACCGCGACCACCC	32	0.169837	Saccharothrix texasensis strain DSM 44231 Ga0197498_11- whole genome shotgun sequence	7339213	7339184
>Bifidobacterium_GCA_002761235_1_32_141922_141953	20	6	GTCGGCACCGATGGTGATGACCGCGACCACCC	32	0.169837	Haloplanus aerogenes strain JCM 16430 chromosome- complete genome	2140925	2140954
>Bifidobacterium_GCA_002761235_1_32_141922_141953	20	6	GTCGGCACCGATGGTGATGACCGCGACCACCC	32	0.50951	Cupriavidus necator H16 chromosome 1- complete sequence	1197688	1197718
>Bifidobacterium_GCA_002761235_1_32_141922_141953	20	6	GTCGGCACCGATGGTGATGACCGCGACCACCC	32	0.50951	Nonomuraea polychroma strain DSM 43925 Ga0197504_11- whole genome shotgun sequence	5492212	5492242
>Bifidobacterium_GCA_002761235_1_32_141922_141953	20	6	GTCGGCACCGATGGTGATGACCGCGACCACCC	32	0.50951	Rhizobium acidisoli strain FH23 chromosome- complete genome	2501242	2501272
>Bifidobacterium_GCA_002761235_1_32_141922_141953	20	6	GTCGGCACCGATGGTGATGACCGCGACCACCC	32	0.50951	Streptomyces dangxiongensis strain Z022 chromosome- complete genome	5351357	5351327
>Bifidobacterium_GCA_002761235_5_32_142166_142197	20	6	CTGACCCCGTTGACGCACTTGTCCGCCACGCC	32	0.50951	Paremcibacter congregatus strain ZYLT chromosome- complete genome	2710750	2710780
>Bifidobacterium_GCA_002761235_5_32_142166_142197	20	6	CTGACCCCGTTGACGCACTTGTCCGCCACGCC	32	0.50951	Aeromonas encheleia strain NCTC12917 chromosome 1- complete sequence	3286154	3286124
>Bifidobacterium_GCA_002761235_6_31_142227_142257	21	5	CCACGTCGCTGCGGCCCAGCGCCGTCATCCA	31	0.169837	Tautonia plasticadhaerens strain ElP chromosome- complete genome	866326	866297
>Bifidobacterium_GCA_002761235_6_31_142227_142257	21	5	CCACGTCGCTGCGGCCCAGCGCCGTCATCCA	31	0.169837	Ramlibacter humi strain 18x22-1 contig1- whole genome shotgun sequence	243485	243514
>Bifidobacterium_GCA_002761235_6_31_142227_142257	21	5	CCACGTCGCTGCGGCCCAGCGCCGTCATCCA	31	0.509511	Aeromicrobium endophyticum strain M2KJ-4 Scaffold2- whole genome shotgun sequence	61973	61943
>Bifidobacterium_GCA_002761235_8_32_142348_142379	22	5	CGAGGCTGCCGGTGTCGCGCGCCTGTCCGAGG	32	0.169837	Solirubrobacter pauli strain DSM 14954 Ga0183450_11- whole genome shotgun sequence	1254847	1254878
>Bifidobacterium_GCA_002761235_8_32_142348_142379	20	6	CGAGGCTGCCGGTGTCGCGCGCCTGTCCGAGG	32	0.50951	Qipengyuania sediminis strain CGMCC 1.12928 chromosome- complete genome	1752337	1752367
>Bifidobacterium_GCA_002761235_10_32_142470_142501	26	3	TCGCTCGCCGCGATCGGCGGCGGCTTCGCCGC	32	0.00209675	Agromyces laixinhei strain HY052 chromosome- complete genome	2535064	2535033
>Bifidobacterium_GCA_002761235_10_32_142470_142501	24	4	TCGCTCGCCGCGATCGGCGGCGGCTTCGCCGC	32	0.00209675	Streptomyces griseorubiginosus strain 3E-1 chromosome- complete genome	7588735	7588706
>Bifidobacterium_GCA_002761235_10_32_142470_142501	24	4	TCGCTCGCCGCGATCGGCGGCGGCTTCGCCGC	32	0.00629024	Amnibacterium kyonggiense strain DSM 24782 Ga0181010_11- whole genome shotgun sequence	1564953	1564983
>Bifidobacterium_GCA_002761235_10_32_142470_142501	22	5	TCGCTCGCCGCGATCGGCGGCGGCTTCGCCGC	32	0.00629024	Nonomuraea longispora strain KC201 NODE_176_length_19101_cov_20.383- whole genome shotgun sequence	6558	6586
>Bifidobacterium_GCA_002761235_10_32_142470_142501	24	4	TCGCTCGCCGCGATCGGCGGCGGCTTCGCCGC	32	0.00629024	Actinoplanes teichomyceticus ATCC 31121 chromosome- complete genome	7744319	7744349
>Bifidobacterium_GCA_002761235_10_32_142470_142501	20	6	TCGCTCGCCGCGATCGGCGGCGGCTTCGCCGC	32	0.50951	Actinoplanes teichomyceticus ATCC 31121 chromosome- complete genome	3445041	3445011
>Bifidobacterium_GCA_002761235_10_32_142470_142501	20	6	TCGCTCGCCGCGATCGGCGGCGGCTTCGCCGC	32	0.50951	Actinoplanes teichomyceticus ATCC 31121 chromosome- complete genome	8165195	8165165
>Bifidobacterium_GCA_002761235_10_32_142470_142501	22	5	TCGCTCGCCGCGATCGGCGGCGGCTTCGCCGC	32	0.0188707	Micromonospora olivasterospora strain DSM 43868 JD77DRAFT_unitig_0_quiver.1- whole genome shotgun sequence	521541	521512
>Bifidobacterium_GCA_002761235_10_32_142470_142501	22	5	TCGCTCGCCGCGATCGGCGGCGGCTTCGCCGC	32	0.0566122	Micromonospora olivasterospora strain DSM 43868 JD77DRAFT_unitig_0_quiver.1- whole genome shotgun sequence	4443475	4443445
>Bifidobacterium_GCA_002761235_10_32_142470_142501	20	6	TCGCTCGCCGCGATCGGCGGCGGCTTCGCCGC	32	0.50951	Micromonospora olivasterospora strain DSM 43868 JD77DRAFT_unitig_0_quiver.1- whole genome shotgun sequence	2783585	2783615
>Bifidobacterium_GCA_002761235_10_32_142470_142501	20	6	TCGCTCGCCGCGATCGGCGGCGGCTTCGCCGC	32	0.0188707	Nonomuraea diastatica strain KC712 NODE_327_length_6235_cov_25.8436- whole genome shotgun sequence	509	482
>Bifidobacterium_GCA_002761235_10_32_142470_142501	22	5	TCGCTCGCCGCGATCGGCGGCGGCTTCGCCGC	32	0.0188707	Nonomuraea diastatica strain KC712 NODE_13_length_94197_cov_39.7343- whole genome shotgun sequence	91083	91054
>Bifidobacterium_GCA_002761235_10_32_142470_142501	22	5	TCGCTCGCCGCGATCGGCGGCGGCTTCGCCGC	32	0.0188707	Actinoplanes brasiliensis strain DSM 43805 Ga0197474_11- whole genome shotgun sequence	758115	758144
>Bifidobacterium_GCA_002761235_10_32_142470_142501	20	6	TCGCTCGCCGCGATCGGCGGCGGCTTCGCCGC	32	0.169837	Actinoplanes brasiliensis strain DSM 43805 Ga0197474_11- whole genome shotgun sequence	1217925	1217954
>Bifidobacterium_GCA_002761235_10_32_142470_142501	20	6	TCGCTCGCCGCGATCGGCGGCGGCTTCGCCGC	32	0.50951	Actinoplanes brasiliensis strain DSM 43805 Ga0197474_11- whole genome shotgun sequence	2374620	2374650
>Bifidobacterium_GCA_002761235_10_32_142470_142501	22	5	TCGCTCGCCGCGATCGGCGGCGGCTTCGCCGC	32	0.0188707	Nonomuraea longispora strain KC201 NODE_1_length_140806_cov_21.5871- whole genome shotgun sequence	102069	102040
>Bifidobacterium_GCA_002761235_10_32_142470_142501	20	6	TCGCTCGCCGCGATCGGCGGCGGCTTCGCCGC	32	0.0188707	Saccharothrix variisporea strain DSM 43911 Ga0197496_11- whole genome shotgun sequence	5180761	5180734
>Bifidobacterium_GCA_002761235_10_32_142470_142501	20	6	TCGCTCGCCGCGATCGGCGGCGGCTTCGCCGC	32	0.169837	Saccharothrix variisporea strain DSM 43911 Ga0197496_11- whole genome shotgun sequence	4636020	4635991
>Bifidobacterium_GCA_002761235_10_32_142470_142501	20	6	TCGCTCGCCGCGATCGGCGGCGGCTTCGCCGC	32	0.50951	Saccharothrix variisporea strain DSM 43911 Ga0197496_11- whole genome shotgun sequence	46613	46583
>Bifidobacterium_GCA_002761235_10_32_142470_142501	22	5	TCGCTCGCCGCGATCGGCGGCGGCTTCGCCGC	32	0.0188707	Micromonospora pisi strain DSM 45175 Ga0074691_11- whole genome shotgun sequence	1561394	1561365
>Bifidobacterium_GCA_002761235_10_32_142470_142501	20	6	TCGCTCGCCGCGATCGGCGGCGGCTTCGCCGC	32	0.50951	Mycolicibacterium nivoides strain DL90 chromosome	2110638	2110668
>Bifidobacterium_GCA_002761235_10_32_142470_142501	22	5	TCGCTCGCCGCGATCGGCGGCGGCTTCGCCGC	32	0.0188707	Streptomyces cavourensis strain 1AS2a chromosome- complete genome	1144136	1144165
>Bifidobacterium_GCA_002761235_10_32_142470_142501	20	6	TCGCTCGCCGCGATCGGCGGCGGCTTCGCCGC	32	0.169837	Streptomyces cavourensis strain 1AS2a chromosome- complete genome	1868684	1868655
>Bifidobacterium_GCA_002761235_10_32_142470_142501	22	5	TCGCTCGCCGCGATCGGCGGCGGCTTCGCCGC	32	0.0566122	Georgenia wutianyii strain Z294 chromosome- complete genome	1834390	1834420
>Bifidobacterium_GCA_002761235_10_32_142470_142501	22	5	TCGCTCGCCGCGATCGGCGGCGGCTTCGCCGC	32	0.0566122	Thermomonas aquatica strain SY21 chromosome- complete genome	2212698	2212668
>Bifidobacterium_GCA_002761235_10_32_142470_142501	20	6	TCGCTCGCCGCGATCGGCGGCGGCTTCGCCGC	32	0.50951	Thermomonas aquatica strain SY21 chromosome- complete genome	1511321	1511351
>Bifidobacterium_GCA_002761235_10_32_142470_142501	20	6	TCGCTCGCCGCGATCGGCGGCGGCTTCGCCGC	32	0.0566122	Plasticicumulans lactativorans strain DSM 25287 Ga0310538_111- whole genome shotgun sequence	98673	98701
>Bifidobacterium_GCA_002761235_10_32_142470_142501	20	6	TCGCTCGCCGCGATCGGCGGCGGCTTCGCCGC	32	0.0566122	Nocardioides eburneiflavus strain MMS17-SY213 EXE59_contig1- whole genome shotgun sequence	4723630	4723602
>Bifidobacterium_GCA_002761235_13_32_142653_142684	20	6	GGCGGTCGTCAGCGACGGAACGGAGGTGGGTC	32	0.169837	Georgenia wutianyii strain Z294 chromosome- complete genome	447922	447893
>Bifidobacterium_GCA_002761235_13_32_142653_142684	20	6	GGCGGTCGTCAGCGACGGAACGGAGGTGGGTC	32	0.50951	Actinoplanes brasiliensis strain DSM 43805 Ga0197474_11- whole genome shotgun sequence	672440	672470
>Bifidobacterium_GCA_002761235_23_32_143263_143294	20	6	CGCCCACCCGGCGGGCGGTGTCTTCGTGGTTG	32	0.169837	Nocardiopsis dassonvillei strain NCTC10488 chromosome 1- complete sequence	441143	441114
>Bifidobacterium_GCA_002761235_23_32_143263_143294	20	6	CGCCCACCCGGCGGGCGGTGTCTTCGTGGTTG	32	0.50951	Actinokineospora alba strain DSM 45114 Ga0197470_11- whole genome shotgun sequence	4263845	4263875
>Bifidobacterium_GCA_002761235_23_32_143263_143294	20	6	CGCCCACCCGGCGGGCGGTGTCTTCGTGGTTG	32	0.50951	Saccharothrix texasensis strain DSM 44231 Ga0197498_11- whole genome shotgun sequence	6978808	6978838
>Bifidobacterium_GCA_002761235_24_32_143324_143355	22	5	CGCGACGGCGACGCGCCGGCGGCGTGGCTGAC	32	0.0188707	Paraburkholderia dipogonis strain ICMP 19430 tig00000050- whole genome shotgun sequence	1665010	1665039
>Bifidobacterium_GCA_002761235_24_32_143324_143355	22	5	CGCGACGGCGACGCGCCGGCGGCGTGGCTGAC	32	0.0188707	Actinoplanes brasiliensis strain DSM 43805 Ga0197474_11- whole genome shotgun sequence	4753334	4753305
>Bifidobacterium_GCA_002761235_24_32_143324_143355	20	6	CGCGACGGCGACGCGCCGGCGGCGTGGCTGAC	32	0.0188707	Xylanimonas protaetiae strain FW10M-9 chromosome- complete genome	1233948	1233921
>Bifidobacterium_GCA_002761235_24_32_143324_143355	22	5	CGCGACGGCGACGCGCCGGCGGCGTGGCTGAC	32	0.0188707	Pseudoduganella albidiflava strain DSM 17472 chromosome- complete genome	2601889	2601860
>Bifidobacterium_GCA_002761235_24_32_143324_143355	22	5	CGCGACGGCGACGCGCCGGCGGCGTGGCTGAC	32	0.0566122	Pseudolysobacter antarcticus strain AQ6-296 chromosome- complete genome	2912273	2912303
>Bifidobacterium_GCA_002761235_24_32_143324_143355	20	6	CGCGACGGCGACGCGCCGGCGGCGTGGCTGAC	32	0.169837	Halorubrum depositum strain Y78 scaffold1- whole genome shotgun sequence	1059667	1059696
>Bifidobacterium_GCA_002761235_24_32_143324_143355	20	6	CGCGACGGCGACGCGCCGGCGGCGTGGCTGAC	32	0.169837	Halobacterium salinarum strain 91-R6 chromosome- complete genome	2018110	2018081
>Bifidobacterium_GCA_002761235_24_32_143324_143355	20	6	CGCGACGGCGACGCGCCGGCGGCGTGGCTGAC	32	0.169837	Bradyrhizobium guangzhouense strain CCBAU 51670 chromosome- complete genome	6579054	6579083
>Bifidobacterium_GCA_002761235_24_32_143324_143355	20	6	CGCGACGGCGACGCGCCGGCGGCGTGGCTGAC	32	0.169837	Propionibacterium australiense strain NCTC13651 chromosome 1- complete sequence	1926071	1926100
>Bifidobacterium_GCA_002761235_24_32_143324_143355	20	6	CGCGACGGCGACGCGCCGGCGGCGTGGCTGAC	32	0.50951	Gordonia paraffinivorans strain 3012STDY6756503- whole genome shotgun sequence	369226	369256
>Bifidobacterium_GCA_002761235_24_32_143324_143355	20	6	CGCGACGGCGACGCGCCGGCGGCGTGGCTGAC	32	0.50951	Kribbella capetownensis strain YM53 NODE_1_length_2063845_cov_15.3322_ID_2045- whole genome shotgun sequence	27243	27273
>Bifidobacterium_GCA_002761235_24_32_143324_143355	20	6	CGCGACGGCGACGCGCCGGCGGCGTGGCTGAC	32	0.50951	Halorussus halobius strain HD8-83 Scaffold1- whole genome shotgun sequence	906509	906479
>Bifidobacterium_GCA_002761235_24_32_143324_143355	20	6	CGCGACGGCGACGCGCCGGCGGCGTGGCTGAC	32	0.50951	Serratia nematodiphila strain DH-S01 chromosome- complete genome	3415165	3415195
>Bifidobacterium_GCA_002761235_24_32_143324_143355	20	6	CGCGACGGCGACGCGCCGGCGGCGTGGCTGAC	32	0.50951	Cellulomonas shaoxiangyii strain Z28 chromosome- complete genome	2895699	2895669
>Bifidobacterium_GCA_002761235_24_32_143324_143355	20	6	CGCGACGGCGACGCGCCGGCGGCGTGGCTGAC	32	0.50951	Pseudoduganella lutea strain DSM 17473 chromosome	4172350	4172320
>Bifidobacterium_GCA_002761235_24_32_143324_143355	20	6	CGCGACGGCGACGCGCCGGCGGCGTGGCTGAC	32	0.50951	Actinokineospora alba strain DSM 45114 Ga0197470_11- whole genome shotgun sequence	4891206	4891236
>Bifidobacterium_GCA_002761235_25_32_143385_143416	20	6	GTCGCCGCTGCCACGTACGTCGGCCTCACAGT	32	0.50951	Thermobifida cellulosilytica TB100 scaffold4- whole genome shotgun sequence	254202	254232
>Bifidobacterium_GCA_002761235_31_32_143751_143782	22	5	GGCGCTGATCTCGCTCACCGACACGGGGAGCC	32	0.0566122	Nonomuraea diastatica strain KC712 NODE_243_length_13985_cov_32.5653- whole genome shotgun sequence	5716	5686
>Bifidobacterium_GCA_002761235_31_32_143751_143782	22	5	GGCGCTGATCTCGCTCACCGACACGGGGAGCC	32	0.0566122	Nonomuraea longispora strain KC201 NODE_99_length_30456_cov_21.2508- whole genome shotgun sequence	7943	7973
>Bifidobacterium_GCA_002761235_31_32_143751_143782	20	6	GGCGCTGATCTCGCTCACCGACACGGGGAGCC	32	0.50951	Glacieibacterium frigidum strain LB1R16 NODE_1_length_1948859_cov_164.405992- whole genome shotgun sequence	172585	172615
>Bifidobacterium_GCA_002761235_31_32_143751_143782	20	6	GGCGCTGATCTCGCTCACCGACACGGGGAGCC	32	0.50951	Nonomuraea polychroma strain DSM 43925 Ga0197504_11- whole genome shotgun sequence	10480798	10480768
>Bifidobacterium_GCA_002761235_36_32_144056_144087	20	6	TCGTGCGTTTGCGGGCGGGCAGGTGGAGATCT	32	0.169837	Christensenella minuta strain DSM 22607 chromosome- complete genome	2117605	2117576
>Bifidobacterium_GCA_002761235_46_33_144666_144698	21	6	CAGCTTCTCGCTGCCGCGCCGCCGCAAGGTGGA	33	0.056612	Thermaerobacter subterraneus DSM 13965 ThesuDRAFT_TSB.2- whole genome shotgun sequence	112301	112331
>Bifidobacterium_GCA_002761235_50_32_144911_144942	20	6	AGCCGCCTCCGTGGCCTGTCCGACACCGGGCG	32	0.169837	Glacieibacterium frigidum strain LB1R16 NODE_1_length_1948859_cov_164.405992- whole genome shotgun sequence	191508	191537
>Bifidobacterium_GCA_002761235_50_32_144911_144942	20	6	AGCCGCCTCCGTGGCCTGTCCGACACCGGGCG	32	0.169837	Enhygromyxa salina strain SWB007 ENSA7_contig000030- whole genome shotgun sequence	75174	75145
>Bifidobacterium_GCA_002761235_50_32_144911_144942	20	6	AGCCGCCTCCGTGGCCTGTCCGACACCGGGCG	32	0.50951	Nocardioides jishulii strain dk3543 Scaffold1- whole genome shotgun sequence	1294666	1294636
>Bifidobacterium_GCA_002761235_50_32_144911_144942	20	6	AGCCGCCTCCGTGGCCTGTCCGACACCGGGCG	32	0.50951	Halorussus pelagicus strain RC-68 chromosome- complete genome	1156489	1156519
>Bifidobacterium_GCA_002761235_59_32_145459_145490	20	6	CGCACTGTGGTTCACCGCCGCAGCGTCGAACT	32	0.50951	Paenibacillus algicola strain HB172198 chromosome- complete genome	2056424	2056454
>Bifidobacterium_GCA_002761235_60_32_145520_145551	20	6	TCGCCATCCGGGATGTCGAGCGTCACCTGATT	32	0.50951	Streptomyces cyaneus strain CGMCC 4.1671 Scaffold2_1- whole genome shotgun sequence	1167071	1167101
>Bifidobacterium_GCA_002761235_61_32_145581_145612	24	4	GCGTGCTGACGCTCACGGGCACGCCGGGCGTG	32	0.0188707	Myxococcus stipitatus DSM 14675- complete sequence	10039094	10039063
>Bifidobacterium_GCA_002761235_61_32_145581_145612	20	6	GCGTGCTGACGCTCACGGGCACGCCGGGCGTG	32	0.0566122	Paraburkholderia pallida strain 7MH5 chromosome 1	528069	528097
>Bifidobacterium_GCA_002761235_61_32_145581_145612	20	6	GCGTGCTGACGCTCACGGGCACGCCGGGCGTG	32	0.0566122	Ancylobacter aquaticus strain DSM 101 Ga0310526_101- whole genome shotgun sequence	288490	288518
>Bifidobacterium_GCA_002761235_61_32_145581_145612	20	6	GCGTGCTGACGCTCACGGGCACGCCGGGCGTG	32	0.0566122	Paraburkholderia dokdonella strain DCT13 isolate rhisosphere chromosome 1- complete sequence	89820	89792
>Bifidobacterium_GCA_002761235_61_32_145581_145612	22	5	GCGTGCTGACGCTCACGGGCACGCCGGGCGTG	32	0.0566122	Nonomuraea longispora strain KC201 NODE_9_length_81981_cov_20.829- whole genome shotgun sequence	62192	62162
>Bifidobacterium_GCA_002761235_61_32_145581_145612	20	6	GCGTGCTGACGCTCACGGGCACGCCGGGCGTG	32	0.169837	Demequina salsinemoris strain NBRC 105323- whole genome shotgun sequence	48228	48257
>Bifidobacterium_GCA_002761235_61_32_145581_145612	20	6	GCGTGCTGACGCTCACGGGCACGCCGGGCGTG	32	0.169837	Pigmentiphaga kullae strain K24 Ga0310531_11- whole genome shotgun sequence	455383	455354
>Bifidobacterium_GCA_002761235_61_32_145581_145612	20	6	GCGTGCTGACGCTCACGGGCACGCCGGGCGTG	32	0.50951	Saccharothrix texasensis strain DSM 44231 Ga0197498_11- whole genome shotgun sequence	3505574	3505544
>Bifidobacterium_GCA_002761235_61_32_145581_145612	20	6	GCGTGCTGACGCTCACGGGCACGCCGGGCGTG	32	0.50951	Pirellulimonas nuda strain Pla175 chromosome- complete genome	925960	925930
>Bifidobacterium_GCA_002761235_61_32_145581_145612	20	6	GCGTGCTGACGCTCACGGGCACGCCGGGCGTG	32	0.50951	Microbacterium sediminis strain YLB-01 chromosome- complete genome	2025231	2025201
>Bifidobacterium_GCA_002761235_61_32_145581_145612	20	6	GCGTGCTGACGCTCACGGGCACGCCGGGCGTG	32	0.50951	Nonomuraea longispora strain KC201 NODE_3_length_106222_cov_18.9907- whole genome shotgun sequence	32819	32849
>Bifidobacterium_GCA_002761235_62_32_145642_145673	20	6	GAGACGATGCTTTCCAGAGCGGTCAGGCGGTC	32	0.169837	Pedobacter metabolipauper strain DSM 19035 Ga0074839_102- whole genome shotgun sequence	343921	343950
>Bifidobacterium_GCA_002761235_65_32_145825_145856	26	3	TCGATGCCGATGCTCGTGGTGTTAGCGTCCCA	32	0.00209675	Trueperella bialowiezensis strain NCTC13354 chromosome 1- complete sequence	1700520	1700551
>Bifidobacterium_GCA_002761235_65_32_145825_145856	22	5	TCGATGCCGATGCTCGTGGTGTTAGCGTCCCA	32	0.169837	Streptomyces cavourensis strain 1AS2a chromosome- complete genome	7477329	7477360
>Bifidobacterium_GCA_002761235_70_32_146130_146161	20	6	TACGTCGCCGTCGCCGTGACCGGTATCGTGGT	32	0.0188707	Xylanibacterium ulmi strain DSM 16932 Ga0197527_11- whole genome shotgun sequence	2826534	2826507
>Bifidobacterium_GCA_002761235_70_32_146130_146161	24	4	TACGTCGCCGTCGCCGTGACCGGTATCGTGGT	32	0.0188707	Pseudonocardia sediminis strain DSM 45779 Ga0197536_11- whole genome shotgun sequence	6374401	6374432
>Bifidobacterium_GCA_002761235_70_32_146130_146161	24	4	TACGTCGCCGTCGCCGTGACCGGTATCGTGGT	32	0.0188707	Pseudomonas sessilinigenes strain CMR12a chromosome- complete genome	5576889	5576858
>Bifidobacterium_GCA_002761235_70_32_146130_146161	20	6	TACGTCGCCGTCGCCGTGACCGGTATCGTGGT	32	0.0566122	Streptomyces aquilus strain GGCR-6 chromosome- complete genome	5910182	5910154
>Bifidobacterium_GCA_002761235_70_32_146130_146161	20	6	TACGTCGCCGTCGCCGTGACCGGTATCGTGGT	32	0.0566122	Streptomyces cavourensis strain 1AS2a chromosome- complete genome	6683622	6683650
>Bifidobacterium_GCA_002761235_70_32_146130_146161	20	6	TACGTCGCCGTCGCCGTGACCGGTATCGTGGT	32	0.169837	Halobacterium salinarum strain 91-R6 chromosome- complete genome	1131170	1131199
>Bifidobacterium_GCA_002761235_70_32_146130_146161	20	6	TACGTCGCCGTCGCCGTGACCGGTATCGTGGT	32	0.169837	Naumannella halotolerans strain DSM 24323 Ga0181006_11- whole genome shotgun sequence	767062	767091
>Bifidobacterium_GCA_002761235_70_32_146130_146161	20	6	TACGTCGCCGTCGCCGTGACCGGTATCGTGGT	32	0.169837	Marmoricola aurantiacus strain DSM 12652 Ga0197521_11- whole genome shotgun sequence	3575417	3575388
>Bifidobacterium_GCA_002761235_70_32_146130_146161	20	6	TACGTCGCCGTCGCCGTGACCGGTATCGTGGT	32	0.169837	Gordonia insulae strain MMS17-SY073 chromosome	5668829	5668800
>Bifidobacterium_GCA_002761235_70_32_146130_146161	20	6	TACGTCGCCGTCGCCGTGACCGGTATCGTGGT	32	0.169837	Enhygromyxa salina strain SWB007 ENSA7_contig000139- whole genome shotgun sequence	145909	145880
>Bifidobacterium_GCA_002761235_70_32_146130_146161	20	6	TACGTCGCCGTCGCCGTGACCGGTATCGTGGT	32	0.50951	Ilumatobacter fluminis strain DSM 18936 Ga0074717_11- whole genome shotgun sequence	3456470	3456440
>Bifidobacterium_GCA_002761235_70_32_146130_146161	20	6	TACGTCGCCGTCGCCGTGACCGGTATCGTGGT	32	0.50951	Actinomyces wuliandei strain 299 chromosome- complete genome	1135411	1135381
>Bifidobacterium_GCA_002761235_73_32_146314_146345	22	5	TCGCCGCCGATGCCGATGGGCATGATCGTCGC	32	0.0566122	Enterovirga rhinocerotis strain DSM 25903 Ga0310539_102- whole genome shotgun sequence	87875	87845
>Bifidobacterium_GCA_002761235_73_32_146314_146345	20	6	TCGCCGCCGATGCCGATGGGCATGATCGTCGC	32	0.0566122	Corynebacterium urogenitale strain LMM-1652 chromosome- complete genome	389521	389549
>Bifidobacterium_GCA_002761235_73_32_146314_146345	22	5	TCGCCGCCGATGCCGATGGGCATGATCGTCGC	32	0.169837	Rhodovulum euryhalinum strain DSM 4868 Ga0310554_111- whole genome shotgun sequence	38256	38225
>Bifidobacterium_GCA_002761235_73_32_146314_146345	20	6	TCGCCGCCGATGCCGATGGGCATGATCGTCGC	32	0.169837	Actinokineospora alba strain DSM 45114 Ga0197470_11- whole genome shotgun sequence	4619257	4619228
>Bifidobacterium_GCA_002761235_73_32_146314_146345	20	6	TCGCCGCCGATGCCGATGGGCATGATCGTCGC	32	0.169837	Streptomyces yokosukanensis strain DSM 40224 PRJNA299221_s009- whole genome shotgun sequence	407860	407889
>Bifidobacterium_GCA_002761235_73_32_146314_146345	20	6	TCGCCGCCGATGCCGATGGGCATGATCGTCGC	32	0.50951	Bradyrhizobium sacchari strain BR 10556 Ga0314227_102- whole genome shotgun sequence	624429	624459
>Bifidobacterium_GCA_002761235_73_32_146314_146345	20	6	TCGCCGCCGATGCCGATGGGCATGATCGTCGC	32	0.50951	Glacieibacterium frigidum strain LB1R16 NODE_1_length_1948859_cov_164.405992- whole genome shotgun sequence	584113	584083
>Bifidobacterium_GCA_002761235_73_32_146314_146345	20	6	TCGCCGCCGATGCCGATGGGCATGATCGTCGC	32	0.50951	Streptomyces lasalocidi strain X-537 Scaffold1- whole genome shotgun sequence	7588215	7588185
>Bifidobacterium_GCA_002761235_73_32_146314_146345	20	6	TCGCCGCCGATGCCGATGGGCATGATCGTCGC	32	0.50951	Cryobacterium psychrophilum strain DSM 4854 Ga0197510_11- whole genome shotgun sequence	1246774	1246804
>Bifidobacterium_GCA_002761235_73_32_146314_146345	20	6	TCGCCGCCGATGCCGATGGGCATGATCGTCGC	32	0.50951	Silvibacterium dinghuense strain DHOF10 scaffold1- whole genome shotgun sequence	993200	993170
>Bifidobacterium_GCA_002761235_73_32_146314_146345	20	6	TCGCCGCCGATGCCGATGGGCATGATCGTCGC	32	0.50951	Luteimonas arsenica strain 26-35 Scaffold1_1- whole genome shotgun sequence	919444	919474
>Bifidobacterium_GCA_002761235_73_32_146314_146345	20	6	TCGCCGCCGATGCCGATGGGCATGATCGTCGC	32	0.50951	Bradyrhizobium guangxiense strain CCBAU 53363 chromosome- complete genome	6438704	6438734
>Bifidobacterium_GCA_002761235_73_32_146314_146345	20	6	TCGCCGCCGATGCCGATGGGCATGATCGTCGC	32	0.50951	Solirubrobacter pauli strain DSM 14954 Ga0183450_12- whole genome shotgun sequence	22730	22760
>Bifidobacterium_GCA_002761235_73_32_146314_146345	20	6	TCGCCGCCGATGCCGATGGGCATGATCGTCGC	32	0.50951	Micromonospora costi strain CS1-12 contig0001- whole genome shotgun sequence	1951384	1951414
>Bifidobacterium_GCA_002761235_74_32_146375_146406	20	6	GCGACGAACACCGACGGCCTGCTGCCCATCAA	32	0.0566122	Streptomyces africanus strain NRRL B-24243 NRRL_B-24243_contig_547- whole genome shotgun sequence	16198	16170
>Bifidobacterium_GCA_002761235_74_32_146375_146406	22	5	GCGACGAACACCGACGGCCTGCTGCCCATCAA	32	0.0566122	Thiohalobacter thiocyanaticus strain Hrh1 Consensus0- whole genome shotgun sequence	1473826	1473796
>Bifidobacterium_GCA_002761235_74_32_146375_146406	22	5	GCGACGAACACCGACGGCCTGCTGCCCATCAA	32	0.169837	Bradyrhizobium vignae isolate ORS3257 chromosome BRAD3257- complete sequence	4543178	4543147
>Bifidobacterium_GCA_002761235_74_32_146375_146406	22	5	GCGACGAACACCGACGGCCTGCTGCCCATCAA	32	0.169837	Bradyrhizobium guangdongense strain CCBAU 51649 chromosome- complete genome	3562895	3562926
>Bifidobacterium_GCA_002761235_74_32_146375_146406	22	5	GCGACGAACACCGACGGCCTGCTGCCCATCAA	32	0.169837	Bradyrhizobium guangzhouense strain CCBAU 51670 chromosome- complete genome	4200943	4200912
>Bifidobacterium_GCA_002761235_74_32_146375_146406	20	6	GCGACGAACACCGACGGCCTGCTGCCCATCAA	32	0.50951	Panacagrimonas perspica strain DSM 26377 Ga0244566_101- whole genome shotgun sequence	2412479	2412449
>Bifidobacterium_GCA_002761235_74_32_146375_146406	20	6	GCGACGAACACCGACGGCCTGCTGCCCATCAA	32	0.50951	Streptomyces yokosukanensis strain DSM 40224 PRJNA299221_s007- whole genome shotgun sequence	340685	340655
>Bifidobacterium_GCA_002761235_74_32_146375_146406	20	6	GCGACGAACACCGACGGCCTGCTGCCCATCAA	32	0.50951	Actinoplanes teichomyceticus ATCC 31121 chromosome- complete genome	4085292	4085322
>Bifidobacterium_GCA_002761235_75_32_146436_146467	20	6	GCGCTGGACAGCGTCATGGTCGCCCATAGCGA	32	0.50951	Marmoricola mangrovicus strain 4Q3S-7 scaffold19- whole genome shotgun sequence	828240	828210
>Bifidobacterium_GCA_002761235_76_32_146497_146528	22	5	ACGCGGCGAAGCGCGCGCGACGCCGTGCGTCT	32	0.0188707	Pararobbsia silviterrae strain DHC34 scaffold1- whole genome shotgun sequence	856034	856005
>Bifidobacterium_GCA_002761235_76_32_146497_146528	20	6	ACGCGGCGAAGCGCGCGCGACGCCGTGCGTCT	32	0.0188707	Vallicoccus soli strain YIM 75000 Scaffold1- whole genome shotgun sequence	417016	417043
>Bifidobacterium_GCA_002761235_76_32_146497_146528	20	6	ACGCGGCGAAGCGCGCGCGACGCCGTGCGTCT	32	0.0566122	Nocardia asteroides strain NCTC11293 chromosome 1- complete sequence	4431123	4431095
>Bifidobacterium_GCA_002761235_76_32_146497_146528	20	6	ACGCGGCGAAGCGCGCGCGACGCCGTGCGTCT	32	0.50951	Nocardioides humi strain DCY24 chromosome- complete genome	553270	553300
>Bifidobacterium_GCA_002761235_76_32_146497_146528	20	6	ACGCGGCGAAGCGCGCGCGACGCCGTGCGTCT	32	0.50951	Variovorax ginsengisoli strain S09.D scaffold1.1- whole genome shotgun sequence	871890	871920
>Bifidobacterium_GCA_002761235_76_32_146497_146528	20	6	ACGCGGCGAAGCGCGCGCGACGCCGTGCGTCT	32	0.50951	Blastococcus saxobsidens strain DSM 44509 Ga0104556_11- whole genome shotgun sequence	1585354	1585324
>Bifidobacterium_GCA_002761235_77_32_146558_146589	20	6	TAGCCGGATAGCACGCGGTCCTGCCGAGCGGC	32	0.169837	Paenibacillus oralis strain KCOM 3021 KCOM3021_1- whole genome shotgun sequence	4954378	4954407
>Bifidobacterium_GCA_002761235_77_32_146558_146589	20	6	TAGCCGGATAGCACGCGGTCCTGCCGAGCGGC	32	0.50951	Urbifossiella limnaea strain ETA_A1 chromosome- complete genome	5556696	5556666
>Bifidobacterium_GCA_002761235_77_32_146558_146589	20	6	TAGCCGGATAGCACGCGGTCCTGCCGAGCGGC	32	0.50951	Nonomuraea diastatica strain KC712 NODE_141_length_28408_cov_27.2051- whole genome shotgun sequence	18926	18896
>Bifidobacterium_GCA_002761235_80_32_146741_146772	22	5	TCGGCGGTTACTGTCGCTTCGCCTATCGCCGC	32	0.0566122	Roseitalea porphyridii strain MA7-20 chromosome- complete genome	121834	121864
>Bifidobacterium_GCA_002761235_80_32_146741_146772	22	5	TCGGCGGTTACTGTCGCTTCGCCTATCGCCGC	32	0.169837	Paraburkholderia dokdonella strain DCT13 isolate rhisosphere chromosome 1- complete sequence	1005066	1005097
>Bifidobacterium_GCA_002838305_7_36_1701690_1701725	22	7	GGTCATCAGCATGTTCTTCGGAATCATCATCACCAT	36	0.169835	Geomonas oryzae strain S43 contig1- whole genome shotgun sequence	521580	521545
>Bifidobacterium_GCA_002838305_7_36_1701690_1701725	22	7	GGTCATCAGCATGTTCTTCGGAATCATCATCACCAT	36	0.169835	Sinobacterium caligoides strain DSM 100316 Ga0244720_101- whole genome shotgun sequence	408056	408021
>Bifidobacterium_GCA_002838305_7_36_1701690_1701725	20	8	GGTCATCAGCATGTTCTTCGGAATCATCATCACCAT	36	0.169835	Demequina sediminicola strain NBRC 105855- whole genome shotgun sequence	205498	205531
>Bifidobacterium_GCA_002838305_7_36_1701690_1701725	20	8	GGTCATCAGCATGTTCTTCGGAATCATCATCACCAT	36	0.169835	Caenibius tardaugens NBRC 16725 chromosome- complete genome	1971458	1971491
>Bifidobacterium_GCA_002838305_7_36_1701690_1701725	20	8	GGTCATCAGCATGTTCTTCGGAATCATCATCACCAT	36	0.509505	Nonlabens ponticola strain MJ115 chromosome- complete genome	2751012	2750978
>Bifidobacterium_GCA_002838305_7_36_1701690_1701725	20	8	GGTCATCAGCATGTTCTTCGGAATCATCATCACCAT	36	0.509505	Nonlabens ponticola strain MJ115 chromosome- complete genome	2753597	2753563
>Bifidobacterium_GCA_002838305_7_36_1701690_1701725	20	8	GGTCATCAGCATGTTCTTCGGAATCATCATCACCAT	36	0.509505	Fluviispira sanaruensis strain RF1110005 chromosome- complete genome	448110	448144
>Bifidobacterium_GCA_002838305_7_36_1701690_1701725	20	8	GGTCATCAGCATGTTCTTCGGAATCATCATCACCAT	36	0.509505	Candidatus Uabimicrobium amorphum strain SRT547 chromosome- complete genome	8993554	8993588
>Bifidobacterium_GCA_002838305_7_36_1701690_1701725	20	8	GGTCATCAGCATGTTCTTCGGAATCATCATCACCAT	36	0.509505	Streptomyces cyaneochromogenes strain MK-45 chromosome- complete genome	5966967	5967001
>Bifidobacterium_GCA_002838305_8_36_1701759_1701794	22	7	CATCTGCCGTCCTGCGGTGTCCTCGCTCAGGTAGGC	36	0.169835	Streptomyces dysideae strain RV15 PRJNA299236_s026- whole genome shotgun sequence	35678	35713
>Bifidobacterium_GCA_002838305_9_36_1701828_1701863	20	8	GCGCGTGCCCCACGGTGCGGCATTGCTGCCGAGTTT	36	0.509505	Kitasatospora cineracea strain DSM 44780 Ga0197500_11- whole genome shotgun sequence	432756	432790
>Bifidobacterium_GCA_002838305_15_35_1702232_1702266	23	6	GTCACGACGTAGATGATGGTGCGCACGGTCGCGTT	35	0.0188706	Mycobacterium pseudoshottsii JCM 15466 chromosome- complete genome	3855082	3855049
>Bifidobacterium_GCA_002838305_16_37_1702300_1702336	21	8	CGGCGATATGTTCCACCGCTTTTTCGATGACCGGGAT	37	0.509503	Georgenia yuyongxinii strain Z443 chromosome- complete genome	44157	44193
>Bifidobacterium_GCA_002838305_16_37_1702300_1702336	21	8	CGGCGATATGTTCCACCGCTTTTTCGATGACCGGGAT	37	0.509503	[Erwinia] mediterraneensis strain Marseille-P5165- whole genome shotgun sequence	1753719	1753683
>Bifidobacterium_GCA_002838305_17_36_1702370_1702405	20	8	GGCTATTTTATTGGTTGTCCGAAATTCATAATCAGG	36	0.509505	Iodobacter ciconiae strain H11R3 chromosome- complete genome	2674332	2674298
>Bifidobacterium_GCA_002838305_19_38_1702508_1702545	20	9	CTGTCCGACGACTACGATCCGACCCACGGCAGGTTCGA	38	0.509502	Nonomuraea diastatica strain KC712 NODE_17_length_87504_cov_38.3546- whole genome shotgun sequence	85453	85489
>Bifidobacterium_GCA_002838305_19_38_1702508_1702545	20	9	CTGTCCGACGACTACGATCCGACCCACGGCAGGTTCGA	38	0.509502	Labedaea rhizosphaerae strain DSM 45361 Ga0310470_101- whole genome shotgun sequence	538740	538776
>Bifidobacterium_GCA_002838305_19_38_1702508_1702545	20	9	CTGTCCGACGACTACGATCCGACCCACGGCAGGTTCGA	38	0.509502	Streptomyces phaeolivaceus strain GY16 chromosome- complete genome	8524642	8524678
>Bifidobacterium_GCA_002838305_19_38_1702508_1702545	20	9	CTGTCCGACGACTACGATCCGACCCACGGCAGGTTCGA	38	0.509502	Terracoccus luteus strain DSM 44267 Ga0197499_11- whole genome shotgun sequence	2709387	2709351
>Bifidobacterium_GCA_002838305_19_38_1702508_1702545	20	9	CTGTCCGACGACTACGATCCGACCCACGGCAGGTTCGA	38	0.509502	Gordonia insulae strain MMS17-SY073 chromosome	3696117	3696081
>Bifidobacterium_GCA_002838305_23_33_1702786_1702818	21	6	TGGCCGCGTTAGCGCGTGCCAGCGAGTCCGAGA	33	0.509508	Nocardioides eburneiflavus strain MMS17-SY213 EXE59_contig1- whole genome shotgun sequence	3106203	3106171
>Bifidobacterium_GCA_002838305_27_35_1703053_1703087	21	7	GTCACGACATTGATGCTGGTGCCCGCATCGGTGGT	35	0.169835	Krasilnikovia cinnamomea strain DSM 45162 Ga0197533_11- whole genome shotgun sequence	3980163	3980130
>Bifidobacterium_GCA_002838305_27_35_1703053_1703087	21	7	GTCACGACATTGATGCTGGTGCCCGCATCGGTGGT	35	0.169835	Aeromonas encheleia strain NCTC12917 chromosome 1- complete sequence	2364747	2364780
>Bifidobacterium_GCA_002838305_27_35_1703053_1703087	21	7	GTCACGACATTGATGCTGGTGCCCGCATCGGTGGT	35	0.509506	Avibacterium volantium strain NCTC3438 chromosome 1- complete sequence	1820404	1820370
>Bifidobacterium_GCA_002838305_29_33_1703188_1703220	21	6	CGACGAGATGGCCGACCCCGAACTCGAATCGTT	33	0.509508	Burkholderia stabilis isolate E chromosome I	1247308	1247276
>Bifidobacterium_GCA_002838305_29_33_1703188_1703220	21	6	CGACGAGATGGCCGACCCCGAACTCGAATCGTT	33	0.509508	Microbacterium telephonicum strain S2T63 Ga0215876_11- whole genome shotgun sequence	29947	29915
>Bifidobacterium_GCA_002838305_31_34_1703319_1703352	22	6	CCTCGAAGACCTCGGATACCCCATCTCGGACGAG	34	0.0188706	Streptomyces paromomycinus strain NBRC 15454 sequence1- whole genome shotgun sequence	2138678	2138709
>Bifidobacterium_GCA_002838305_31_34_1703319_1703352	22	6	CCTCGAAGACCTCGGATACCCCATCTCGGACGAG	34	0.0188706	Streptomyces chrestomyceticus JCM 4735 strain NBRC 13444 sequence1- whole genome shotgun sequence	2044595	2044626
>Bifidobacterium_GCA_002838305_31_34_1703319_1703352	20	7	CCTCGAAGACCTCGGATACCCCATCTCGGACGAG	34	0.509507	Saccharothrix variisporea strain DSM 43911 Ga0197496_11- whole genome shotgun sequence	2887662	2887630
>Bifidobacterium_GCA_002838305_31_34_1703319_1703352	20	7	CCTCGAAGACCTCGGATACCCCATCTCGGACGAG	34	0.509507	Enterovirga rhinocerotis strain DSM 25903 Ga0310539_101- whole genome shotgun sequence	1618521	1618553
>Bifidobacterium_GCA_002838305_32_35_1703386_1703420	21	7	GTGACCTCGCCGCCAAGGTAGCGCATGTTGTCGGG	35	0.0566118	Dyella soli strain KACC 12747 scaffold4- whole genome shotgun sequence	680504	680536
>Bifidobacterium_GCA_002838305_32_35_1703386_1703420	21	7	GTGACCTCGCCGCCAAGGTAGCGCATGTTGTCGGG	35	0.0566118	Dyella terrae strain KACC 12748 scaffold2- whole genome shotgun sequence	377234	377202
>Bifidobacterium_GCA_002838305_32_35_1703386_1703420	21	7	GTGACCTCGCCGCCAAGGTAGCGCATGTTGTCGGG	35	0.0566118	Solirubrobacter pauli strain DSM 14954 Ga0183450_11- whole genome shotgun sequence	3970161	3970129
>Bifidobacterium_GCA_002838305_32_35_1703386_1703420	21	7	GTGACCTCGCCGCCAAGGTAGCGCATGTTGTCGGG	35	0.509506	Pseudomonas viciae strain 11K1 chromosome- complete genome	5838743	5838709
>Bifidobacterium_GCA_002838305_33_35_1703454_1703488	21	7	ACTGCTTTGCCGGTTTCTTTCGCCACGTTCTGGCG	35	0.509506	Corynebacterium pelargi strain 136/3 chromosome- complete genome	121379	121345
>Bifidobacterium_GCA_002838305_45_33_1704264_1704296	21	6	GGTATCGGTTACGATACGTTCGGCATGCGCCAT	33	0.509508	Agrobacterium tumefaciens strain 12D1 chromosome circular- complete sequence	2809304	2809272
>Bifidobacterium_GCA_002838305_46_33_1704330_1704362	21	6	GGATCGAATAATGGATGGCCGCAACGCCGACCG	33	0.509508	Paenibacillus lentus strain DSM 25539 chromosome- complete genome	5211867	5211835
>Bifidobacterium_GCA_002838305_47_34_1704396_1704429	24	5	CGCTGCTGCTACCCAGCAGGCGGGCGATATCCTC	34	0.0188706	Azospirillum palustre strain B2 Scaffold_03- whole genome shotgun sequence	218781	218814
>Bifidobacterium_GCA_002838305_47_34_1704396_1704429	20	7	CGCTGCTGCTACCCAGCAGGCGGGCGATATCCTC	34	0.169836	Indioceanicola profundi strain SCSIO 08040 chromosome- complete genome	527043	527074
>Bifidobacterium_GCA_002838305_47_34_1704396_1704429	20	7	CGCTGCTGCTACCCAGCAGGCGGGCGATATCCTC	34	0.509507	Pseudomonas leptonychotis strain CCM 8849 NODE_1_length_2322232_cov_40.779788- whole genome shotgun sequence	271472	271504
>Bifidobacterium_GCA_002838305_52_35_1704731_1704765	21	7	GCCATCCAGCCCAACGTCTACCAGACCGGCGAAGC	35	0.0566118	Microterricola gilva strain DSM 18319 Ga0197547_11- whole genome shotgun sequence	928302	928334
>Bifidobacterium_GCA_002838305_52_35_1704731_1704765	21	7	GCCATCCAGCCCAACGTCTACCAGACCGGCGAAGC	35	0.509506	Hydrocarboniclastica marina strain soil36-7 chromosome- complete genome	377087	377121
>Bifidobacterium_GCA_002838305_54_34_1704866_1704899	26	4	ACATCACCACGGCGACGGCGGCGGCGAACAATGC	34	0.00209674	Cryobacterium psychrophilum strain DSM 4854 Ga0197510_11- whole genome shotgun sequence	2586002	2585969
>Bifidobacterium_GCA_002838305_54_34_1704866_1704899	20	7	ACATCACCACGGCGACGGCGGCGGCGAACAATGC	34	0.00209674	Nonomuraea longispora strain KC201 NODE_60_length_43329_cov_20.0503- whole genome shotgun sequence	39243	39216
>Bifidobacterium_GCA_002838305_54_34_1704866_1704899	20	7	ACATCACCACGGCGACGGCGGCGGCGAACAATGC	34	0.0188706	Luteimonas gilva strain H23 H23_2- whole genome shotgun sequence	567215	567186
>Bifidobacterium_GCA_002838305_54_34_1704866_1704899	22	6	ACATCACCACGGCGACGGCGGCGGCGAACAATGC	34	0.0566119	Mesorhizobium australicum WSM2073- complete sequence	620622	620590
>Bifidobacterium_GCA_002838305_54_34_1704866_1704899	20	7	ACATCACCACGGCGACGGCGGCGGCGAACAATGC	34	0.169836	Mesorhizobium australicum WSM2073- complete sequence	1289158	1289127
>Bifidobacterium_GCA_002838305_54_34_1704866_1704899	22	6	ACATCACCACGGCGACGGCGGCGGCGAACAATGC	34	0.0566119	Cellulomonas shaoxiangyii strain Z28 chromosome- complete genome	1010778	1010746
>Bifidobacterium_GCA_002838305_55_34_1704933_1704966	20	7	CCACGCTGTTCGGCGTGTCCGGCAAGAAGCAGGT	34	0.509507	Pseudoduganella plicata strain DSM 17505 chromosome- complete genome	2449844	2449812
>Bifidobacterium_GCA_002838305_55_34_1704933_1704966	20	7	CCACGCTGTTCGGCGTGTCCGGCAAGAAGCAGGT	34	0.169836	Azospirillum cavernae strain K2W22B-5 Segkk0- whole genome shotgun sequence	1320158	1320127
>Bifidobacterium_GCA_002838305_55_34_1704933_1704966	20	7	CCACGCTGTTCGGCGTGTCCGGCAAGAAGCAGGT	34	0.509507	Streptomonospora litoralis strain M2 chromosome- complete genome	2361711	2361743
>Bifidobacterium_GCA_002838305_55_34_1704933_1704966	20	7	CCACGCTGTTCGGCGTGTCCGGCAAGAAGCAGGT	34	0.509507	Nonomuraea polychroma strain DSM 43925 Ga0197504_11- whole genome shotgun sequence	9608866	9608898
>Bifidobacterium_GCA_002838305_55_34_1704933_1704966	20	7	CCACGCTGTTCGGCGTGTCCGGCAAGAAGCAGGT	34	0.509507	Variovorax gossypii strain DSM 100435 2- whole genome shotgun sequence	1065561	1065529
>Bifidobacterium_GCA_002838305_55_34_1704933_1704966	20	7	CCACGCTGTTCGGCGTGTCCGGCAAGAAGCAGGT	34	0.509507	Solirubrobacter pauli strain DSM 14954 Ga0183450_11- whole genome shotgun sequence	611710	611742
>Bifidobacterium_GCA_002838305_57_35_1705068_1705102	21	7	ACTTCGTCGGTGTCACTTAATTGTTGATATACGTT	35	0.509506	Thalassoglobus polymorphus strain Mal48 chromosome	5454589	5454555
>Bifidobacterium_GCA_002838305_60_32_1705273_1705304	22	5	TCGCTCATGCCCAAGTCCATGATGGCCTTGTT	32	0.169837	Parolsenella catena strain JCM 31932 chromosome- complete genome	512408	512377
>Bifidobacterium_GCA_002838305_60_32_1705273_1705304	20	6	TCGCTCATGCCCAAGTCCATGATGGCCTTGTT	32	0.50951	Herbaspirillum seropedicae strain AU13965 chromosome- complete genome	1837264	1837294
>Bifidobacterium_GCA_002838305_60_32_1705273_1705304	20	6	TCGCTCATGCCCAAGTCCATGATGGCCTTGTT	32	0.50951	Microbacterium sediminis strain YLB-01 chromosome- complete genome	2154778	2154748
>Bifidobacterium_GCA_002838305_60_32_1705273_1705304	20	6	TCGCTCATGCCCAAGTCCATGATGGCCTTGTT	32	0.50951	Herbaspirillum huttiense strain NFYY 53159 chromosome- complete genome	1984542	1984572
>Bifidobacterium_GCA_002838305_61_34_1705338_1705371	20	7	TGAAGTTCAGCAACCAGTTCAACAACGTCGCGCT	34	0.169836	Saccharothrix variisporea strain DSM 43911 Ga0197496_11- whole genome shotgun sequence	2537464	2537433
>Bifidobacterium_GCA_002838305_61_34_1705338_1705371	20	7	TGAAGTTCAGCAACCAGTTCAACAACGTCGCGCT	34	0.509507	Oleiharenicola lentus strain TWA-58 NODE_1_length_3295555_cov_75- whole genome shotgun sequence	2816911	2816943
>Bifidobacterium_GCA_002838305_61_34_1705338_1705371	20	7	TGAAGTTCAGCAACCAGTTCAACAACGTCGCGCT	34	0.509507	Bradyrhizobium guangdongense strain CCBAU 51649 chromosome- complete genome	6831614	6831646
>Bifidobacterium_GCA_002838305_61_34_1705338_1705371	20	7	TGAAGTTCAGCAACCAGTTCAACAACGTCGCGCT	34	0.509507	Bradyrhizobium guangzhouense strain CCBAU 51670 chromosome- complete genome	4187149	4187181
>Bifidobacterium_GCA_002838305_61_34_1705338_1705371	20	7	TGAAGTTCAGCAACCAGTTCAACAACGTCGCGCT	34	0.509507	Bradyrhizobium vignae isolate ORS3257 chromosome BRAD3257- complete sequence	910334	910302
>Bifidobacterium_GCA_002838305_61_34_1705338_1705371	20	7	TGAAGTTCAGCAACCAGTTCAACAACGTCGCGCT	34	0.509507	Bradyrhizobium guangxiense strain CCBAU 53363 chromosome- complete genome	415049	415017
>Bifidobacterium_GCA_002838325_2_34_1614704_1614737	20	7	GTCGGTGTGGTCAGTCATTGTCGATCTCCTTCAT	34	0.0188706	Marinomonas communis strain DSM 5604 Ga0215679_101- whole genome shotgun sequence	1204288	1204259
>Bifidobacterium_GCA_002838325_5_35_1614908_1614942	21	7	GCGAGTTTCGATGTGGTGTCGCTCATGCAGGACGA	35	0.509506	Microterricola gilva strain DSM 18319 Ga0197547_11- whole genome shotgun sequence	2782389	2782423
>Bifidobacterium_GCA_002838325_6_34_1614976_1615009	20	7	ACTTCACGGCCTGCGCGGCGTCCTTGCGGTCGCG	34	0.0188706	Gordonia lacunae strain BS2 scaffold5.1- whole genome shotgun sequence	130476	130505
>Bifidobacterium_GCA_002838325_6_34_1614976_1615009	20	7	ACTTCACGGCCTGCGCGGCGTCCTTGCGGTCGCG	34	0.0188706	Labedaea rhizosphaerae strain DSM 45361 Ga0310470_101- whole genome shotgun sequence	1899966	1899937
>Bifidobacterium_GCA_002838325_6_34_1614976_1615009	20	7	ACTTCACGGCCTGCGCGGCGTCCTTGCGGTCGCG	34	0.0566119	Saccharothrix australiensis strain DSM 43800 Ga0197483_11- whole genome shotgun sequence	285346	285376
>Bifidobacterium_GCA_002838325_6_34_1614976_1615009	22	6	ACTTCACGGCCTGCGCGGCGTCCTTGCGGTCGCG	34	0.0566119	Luteibacter pinisoli strain MAH-14 chromosome- complete genome	965716	965684
>Bifidobacterium_GCA_002838325_6_34_1614976_1615009	20	7	ACTTCACGGCCTGCGCGGCGTCCTTGCGGTCGCG	34	0.169836	Pelomonas saccharophila strain DSM 654 Ga0310527_1063- whole genome shotgun sequence	12419	12450
>Bifidobacterium_GCA_002838325_6_34_1614976_1615009	20	7	ACTTCACGGCCTGCGCGGCGTCCTTGCGGTCGCG	34	0.169836	Blastochloris tepida strain GI chromosome- complete genome	2245152	2245183
>Bifidobacterium_GCA_002838325_6_34_1614976_1615009	20	7	ACTTCACGGCCTGCGCGGCGTCCTTGCGGTCGCG	34	0.509507	Solirubrobacter pauli strain DSM 14954 Ga0183450_11- whole genome shotgun sequence	99441	99473
>Bifidobacterium_GCA_002838325_6_34_1614976_1615009	20	7	ACTTCACGGCCTGCGCGGCGTCCTTGCGGTCGCG	34	0.509507	Solirubrobacter pauli strain DSM 14954 Ga0183450_11- whole genome shotgun sequence	3629858	3629826
>Bifidobacterium_GCA_002838325_6_34_1614976_1615009	20	7	ACTTCACGGCCTGCGCGGCGTCCTTGCGGTCGCG	34	0.169836	Herbaspirillum seropedicae strain AU13965 chromosome- complete genome	2674712	2674681
>Bifidobacterium_GCA_002838325_6_34_1614976_1615009	20	7	ACTTCACGGCCTGCGCGGCGTCCTTGCGGTCGCG	34	0.169836	Streptomyces capillispiralis strain DSM 41695 Ga0264340_11- whole genome shotgun sequence	6428953	6428922
>Bifidobacterium_GCA_002838325_6_34_1614976_1615009	22	6	ACTTCACGGCCTGCGCGGCGTCCTTGCGGTCGCG	34	0.169836	Arachnia propionica strain NCTC12967 chromosome 1- complete sequence	1469871	1469838
>Bifidobacterium_GCA_002838325_6_34_1614976_1615009	20	7	ACTTCACGGCCTGCGCGGCGTCCTTGCGGTCGCG	34	0.169836	Achromobacter spanius strain NCTC13519 chromosome 1- complete sequence	5762948	5762917
>Bifidobacterium_GCA_002838325_6_34_1614976_1615009	20	7	ACTTCACGGCCTGCGCGGCGTCCTTGCGGTCGCG	34	0.509507	Georgenia wutianyii strain Z294 chromosome- complete genome	694651	694683
>Bifidobacterium_GCA_002838325_6_34_1614976_1615009	20	7	ACTTCACGGCCTGCGCGGCGTCCTTGCGGTCGCG	34	0.509507	Luteimonas granuli strain Gr-4 chromosome- complete genome	2360680	2360712
>Bifidobacterium_GCA_002838325_6_34_1614976_1615009	20	7	ACTTCACGGCCTGCGCGGCGTCCTTGCGGTCGCG	34	0.509507	Kribbella capetownensis strain YM53 NODE_1_length_2063845_cov_15.3322_ID_2045- whole genome shotgun sequence	710614	710646
>Bifidobacterium_GCA_002838325_6_34_1614976_1615009	20	7	ACTTCACGGCCTGCGCGGCGTCCTTGCGGTCGCG	34	0.509507	Paraburkholderia flava strain LD6 contig3- whole genome shotgun sequence	830243	830275
>Bifidobacterium_GCA_002838325_6_34_1614976_1615009	20	7	ACTTCACGGCCTGCGCGGCGTCCTTGCGGTCGCG	34	0.509507	Paraburkholderia pallida strain 7MH5 chromosome 1	2665815	2665847
>Bifidobacterium_GCA_002838325_12_34_1615383_1615416	20	7	AATGCAAGTATCAAGGATGTCACATCTGAATACA	34	0.169836	Clostridium vincentii strain DSM 10228 CLVI_contig000017- whole genome shotgun sequence	26827	26796
>Bifidobacterium_GCA_002838325_15_35_1615582_1615616	21	7	AATCCGGCCTGCTGGTCCTTGGGCTGGCGGTGGAT	35	0.0566118	Salinigranum salinum strain YJ-50-S2 Scaffold2- whole genome shotgun sequence	205392	205360
>Bifidobacterium_GCA_002838325_20_33_1615921_1615953	21	6	CGGAACGAATCAGCATGTCCGCAATCTCAAGAG	33	0.056612	Saccharomonospora piscinae strain KCTC 19743 NODE_3_length_1086926_cov_212.192617- whole genome shotgun sequence	842261	842231
>Bifidobacterium_GCA_002838325_20_33_1615921_1615953	21	6	CGGAACGAATCAGCATGTCCGCAATCTCAAGAG	33	0.056612	Rhodoluna limnophila strain 1B-Mac chromosome- complete genome	466425	466395
>Bifidobacterium_GCA_002838325_20_33_1615921_1615953	21	6	CGGAACGAATCAGCATGTCCGCAATCTCAAGAG	33	0.056612	Saccharothrix espanaensis DSM 44229- complete sequence	1736718	1736688
>Bifidobacterium_GCA_002838325_20_33_1615921_1615953	21	6	CGGAACGAATCAGCATGTCCGCAATCTCAAGAG	33	0.056612	Actinokineospora alba strain DSM 45114 Ga0197470_11- whole genome shotgun sequence	4119583	4119553
>Bifidobacterium_GCA_002838325_20_33_1615921_1615953	21	6	CGGAACGAATCAGCATGTCCGCAATCTCAAGAG	33	0.056612	Pedobacter metabolipauper strain DSM 19035 Ga0074839_103- whole genome shotgun sequence	955107	955077
>Bifidobacterium_GCA_002838325_20_33_1615921_1615953	21	6	CGGAACGAATCAGCATGTCCGCAATCTCAAGAG	33	0.056612	Saccharopolyspora elongata strain 7K502 NODE_7_length_198203_cov_100.116- whole genome shotgun sequence	100119	100089
>Bifidobacterium_GCA_002838325_20_33_1615921_1615953	21	6	CGGAACGAATCAGCATGTCCGCAATCTCAAGAG	33	0.056612	Gordonia alkanivorans strain YC-RL2 chromosome- complete genome	3027318	3027288
>Bifidobacterium_GCA_002838325_20_33_1615921_1615953	21	6	CGGAACGAATCAGCATGTCCGCAATCTCAAGAG	33	0.056612	Micromonospora violae strain DSM 45888 Ga0197538_11- whole genome shotgun sequence	95008	94978
>Bifidobacterium_GCA_002838325_20_33_1615921_1615953	21	6	CGGAACGAATCAGCATGTCCGCAATCTCAAGAG	33	0.056612	Pseudonocardia sediminis strain DSM 45779 Ga0197536_11- whole genome shotgun sequence	1766678	1766648
>Bifidobacterium_GCA_002838325_20_33_1615921_1615953	21	6	CGGAACGAATCAGCATGTCCGCAATCTCAAGAG	33	0.056612	Microbacterium oleivorans strain A9 chromosome- complete genome	958561	958531
>Bifidobacterium_GCA_002838325_20_33_1615921_1615953	21	6	CGGAACGAATCAGCATGTCCGCAATCTCAAGAG	33	0.056612	Micromonospora pisi strain DSM 45175 Ga0074691_11- whole genome shotgun sequence	6088239	6088209
>Bifidobacterium_GCA_002838325_20_33_1615921_1615953	21	6	CGGAACGAATCAGCATGTCCGCAATCTCAAGAG	33	0.056612	Amycolatopsis thermoflava strain DSM 44348 Ga0197486_11- whole genome shotgun sequence	5502095	5502065
>Bifidobacterium_GCA_002838325_20_33_1615921_1615953	21	6	CGGAACGAATCAGCATGTCCGCAATCTCAAGAG	33	0.056612	Couchioplanes caeruleus strain DSM 43634 Ga0197494_11- whole genome shotgun sequence	6107656	6107626
>Bifidobacterium_GCA_002838325_20_33_1615921_1615953	21	6	CGGAACGAATCAGCATGTCCGCAATCTCAAGAG	33	0.056612	Pseudonocardia autotrophica strain NBRC 12743 chromosome- complete genome	2077106	2077076
>Bifidobacterium_GCA_002838325_20_33_1615921_1615953	21	6	CGGAACGAATCAGCATGTCCGCAATCTCAAGAG	33	0.056612	Gordonia insulae strain MMS17-SY073 chromosome	748364	748334
>Bifidobacterium_GCA_002838325_20_33_1615921_1615953	21	6	CGGAACGAATCAGCATGTCCGCAATCTCAAGAG	33	0.056612	Amnibacterium setariae strain DD4a contig1- whole genome shotgun sequence	1523454	1523424
>Bifidobacterium_GCA_002838325_20_33_1615921_1615953	21	6	CGGAACGAATCAGCATGTCCGCAATCTCAAGAG	33	0.056612	Micromonospora taraxaci strain DSM 45885 Ga0310419_11- whole genome shotgun sequence	5867352	5867382
>Bifidobacterium_GCA_002838325_20_33_1615921_1615953	21	6	CGGAACGAATCAGCATGTCCGCAATCTCAAGAG	33	0.056612	Rudaeicoccus suwonensis strain DSM 19560 Ga0104582_11- whole genome shotgun sequence	2326391	2326421
>Bifidobacterium_GCA_002838325_20_33_1615921_1615953	23	5	CGGAACGAATCAGCATGTCCGCAATCTCAAGAG	33	0.056612	Mycobacteroides salmoniphilum strain DSM 43276 chromosome	2873659	2873691
>Bifidobacterium_GCA_002838325_20_33_1615921_1615953	21	6	CGGAACGAATCAGCATGTCCGCAATCTCAAGAG	33	0.056612	Actinomyces qiguomingii strain actinomyces sp. 410 chromosome- complete genome	2590669	2590699
>Bifidobacterium_GCA_002838325_20_33_1615921_1615953	21	6	CGGAACGAATCAGCATGTCCGCAATCTCAAGAG	33	0.056612	Saccharopolyspora antimicrobica strain DSM 45119 Ga0074777_12- whole genome shotgun sequence	596036	596066
>Bifidobacterium_GCA_002838325_20_33_1615921_1615953	21	6	CGGAACGAATCAGCATGTCCGCAATCTCAAGAG	33	0.169836	Saccharospirillum alexandrii strain LZ-5 scaffold1- whole genome shotgun sequence	82706	82675
>Bifidobacterium_GCA_002838325_20_33_1615921_1615953	21	6	CGGAACGAATCAGCATGTCCGCAATCTCAAGAG	33	0.509508	Acidithiobacillus ferridurans strain JCM 18981 chromosome- complete genome	2080759	2080727
>Bifidobacterium_GCA_002838325_21_34_1615987_1616020	20	7	TACTTGACGGCAAGGCCAACAACAACAACGAAAG	34	0.169836	Sutterella faecalis strain KGMB03119 chromosome- complete genome	2893437	2893468
>Bifidobacterium_GCA_002838325_22_35_1616054_1616088	21	7	TGGTGGACTGCTCGTTGCCGCCGAGGAACAGCACC	35	0.0566118	Gryllotalpicola protaetiae strain 2DFW10M-5 chromosome- complete genome	480810	480778
>Bifidobacterium_GCA_002838325_22_35_1616054_1616088	21	7	TGGTGGACTGCTCGTTGCCGCCGAGGAACAGCACC	35	0.509506	Lignipirellula cremea strain Pla85_3_4 chromosome- complete genome	9206766	9206732
>Bifidobacterium_GCA_002838325_22_35_1616054_1616088	21	7	TGGTGGACTGCTCGTTGCCGCCGAGGAACAGCACC	35	0.509506	Panacagrimonas perspica strain DSM 26377 Ga0244566_101- whole genome shotgun sequence	961245	961211
>Bifidobacterium_GCA_002838325_22_35_1616054_1616088	21	7	TGGTGGACTGCTCGTTGCCGCCGAGGAACAGCACC	35	0.509506	Solidesulfovibrio carbinolicus strain DSM 3852 chromosome- complete genome	4423215	4423249
>Bifidobacterium_GCA_002838325_22_35_1616054_1616088	21	7	TGGTGGACTGCTCGTTGCCGCCGAGGAACAGCACC	35	0.509506	Desulfofundulus salinum strain 435 Scaffold_1- whole genome shotgun sequence	1002983	1002949
>Bifidobacterium_GCA_002838325_22_35_1616054_1616088	21	7	TGGTGGACTGCTCGTTGCCGCCGAGGAACAGCACC	35	0.509506	Saccharothrix australiensis strain DSM 43800 Ga0197483_11- whole genome shotgun sequence	7308608	7308642
>Bifidobacterium_GCA_002838325_24_36_1616190_1616225	20	8	GTCCGCGTCATCGCGCGCATGCCCTTCGGTGATCCT	36	0.169835	Mycobacterium pseudoshottsii JCM 15466 chromosome- complete genome	1259795	1259762
>Bifidobacterium_GCA_002838325_24_36_1616190_1616225	20	8	GTCCGCGTCATCGCGCGCATGCCCTTCGGTGATCCT	36	0.169835	Rhizobium glycinendophyticum strain CL12 contig1- whole genome shotgun sequence	2191201	2191234
>Bifidobacterium_GCA_002838325_25_33_1616259_1616291	25	4	CGACGGGGCCGACATCTACCAGGTCGTCAACTC	33	0.00629023	Arthrobacter agilis strain NCTC2676_1 chromosome 1- complete sequence	1984226	1984258
>Bifidobacterium_GCA_002838325_25_33_1616259_1616291	21	6	CGACGGGGCCGACATCTACCAGGTCGTCAACTC	33	0.056612	Agromyces laixinhei strain HY052 chromosome- complete genome	1992464	1992494
>Bifidobacterium_GCA_002838325_25_33_1616259_1616291	21	6	CGACGGGGCCGACATCTACCAGGTCGTCAACTC	33	0.056612	Streptomyces phaeolivaceus strain GY16 chromosome- complete genome	7858384	7858354
>Bifidobacterium_GCA_002838325_25_33_1616259_1616291	21	6	CGACGGGGCCGACATCTACCAGGTCGTCAACTC	33	0.169836	Labedella endophytica strain EGI 6500705 scaffold_1- whole genome shotgun sequence	554280	554311
>Bifidobacterium_GCA_002838325_25_33_1616259_1616291	21	6	CGACGGGGCCGACATCTACCAGGTCGTCAACTC	33	0.509508	Actinomyces procaprae strain dk561 chromosome- complete genome	553282	553250
>Bifidobacterium_GCA_002838325_25_33_1616259_1616291	21	6	CGACGGGGCCGACATCTACCAGGTCGTCAACTC	33	0.509508	Streptomyces cavourensis strain 1AS2a chromosome- complete genome	376942	376910
>Bifidobacterium_GCA_002838325_26_35_1616325_1616359	21	7	CATCCGGACGTCGACTACCTGATCGTCGCCAACCA	35	0.00209673	Caulobacter flavus strain RHGG3 chromosome- complete genome	3225506	3225477
>Bifidobacterium_GCA_002838325_26_35_1616325_1616359	21	7	CATCCGGACGTCGACTACCTGATCGTCGCCAACCA	35	0.0062902	Tautonia plasticadhaerens strain ElP chromosome- complete genome	6639569	6639539
>Bifidobacterium_GCA_002838325_26_35_1616325_1616359	21	7	CATCCGGACGTCGACTACCTGATCGTCGCCAACCA	35	0.0566118	Pseudomonas oryzihabitans strain DE0585 NODE_1_length_1640681_cov_29.682323- whole genome shotgun sequence	1420357	1420325
>Bifidobacterium_GCA_002838325_26_35_1616325_1616359	21	7	CATCCGGACGTCGACTACCTGATCGTCGCCAACCA	35	0.0566118	Plasticicumulans lactativorans strain DSM 25287 Ga0310538_106- whole genome shotgun sequence	102743	102711
>Bifidobacterium_GCA_002838325_26_35_1616325_1616359	21	7	CATCCGGACGTCGACTACCTGATCGTCGCCAACCA	35	0.0566118	Oceanibaculum nanhaiense strain L54-1-50 contig1- whole genome shotgun sequence	133876	133908
>Bifidobacterium_GCA_002838325_28_37_1616459_1616495	21	8	TCGTTTTCGGTATCGTCCATAATCACCTCTTAAAGTA	37	0.509503	Maribacter spongiicola strain DSM 25233 Ga0181013_101- whole genome shotgun sequence	1741452	1741488
>Bifidobacterium_GCA_002838325_30_36_1616595_1616630	20	8	GCCATCATGGACTTGGGCATGAGCGACGTCGCCAAG	36	0.0566116	Sphingomonas japonica strain KC 7T NODE_1_length_2450518_cov_263.578090- whole genome shotgun sequence	2035184	2035152
>Bifidobacterium_GCA_002838325_30_36_1616595_1616630	20	8	GCCATCATGGACTTGGGCATGAGCGACGTCGCCAAG	36	0.0566116	Alistipes senegalensis isolate Alistipes senegalensis 81E7- whole genome shotgun sequence	3006000	3006032
>Bifidobacterium_GCA_002838325_30_36_1616595_1616630	20	8	GCCATCATGGACTTGGGCATGAGCGACGTCGCCAAG	36	0.169835	Streptomyces brevispora strain DSM 42059 Ga0264373_11- whole genome shotgun sequence	4142665	4142632
>Bifidobacterium_GCA_002838325_30_36_1616595_1616630	22	7	GCCATCATGGACTTGGGCATGAGCGACGTCGCCAAG	36	0.169835	Pelomonas saccharophila strain DSM 654 Ga0310527_1019- whole genome shotgun sequence	14828	14793
>Bifidobacterium_GCA_002838325_30_36_1616595_1616630	20	8	GCCATCATGGACTTGGGCATGAGCGACGTCGCCAAG	36	0.509505	Rariglobus hedericola strain 53C-WASEF NODE_1_length_2445945_cov_106.723303- whole genome shotgun sequence	676637	676671
>Bifidobacterium_GCA_002838325_30_36_1616595_1616630	20	8	GCCATCATGGACTTGGGCATGAGCGACGTCGCCAAG	36	0.509505	Pusillimonas harenae strain JCM 16917 NODE_1_length_1430632_cov_62.410395- whole genome shotgun sequence	959556	959522
>Bifidobacterium_GCA_002838325_30_36_1616595_1616630	20	8	GCCATCATGGACTTGGGCATGAGCGACGTCGCCAAG	36	0.509505	Pusillimonas thiosulfatoxidans strain YE3 chromosome- complete genome	1632997	1632963
>Bifidobacterium_GCA_002838325_30_36_1616595_1616630	20	8	GCCATCATGGACTTGGGCATGAGCGACGTCGCCAAG	36	0.509505	Streptomyces cavourensis strain 1AS2a chromosome- complete genome	4462311	4462277
>Bifidobacterium_GCA_002838325_33_33_1616800_1616832	21	6	CTGGTCGATGCCGTCGGTGCCCCACTGGATGCT	33	0.509508	Herbaspirillum huttiense strain NFYY 53159 chromosome- complete genome	3563878	3563846
>Bifidobacterium_GCA_002838325_34_34_1616866_1616899	20	7	TGATGGGTTCGGCGTTCGCGCTCACCCAGTCGCT	34	0.0566119	Panacagrimonas perspica strain DSM 26377 Ga0244566_101- whole genome shotgun sequence	1557513	1557543
>Bifidobacterium_GCA_002838325_34_34_1616866_1616899	20	7	TGATGGGTTCGGCGTTCGCGCTCACCCAGTCGCT	34	0.169836	Oleiharenicola lentus strain TWA-58 NODE_1_length_3295555_cov_75- whole genome shotgun sequence	1382477	1382446
>Bifidobacterium_GCA_002838325_34_34_1616866_1616899	22	6	TGATGGGTTCGGCGTTCGCGCTCACCCAGTCGCT	34	0.169836	Aeromicrobium endophyticum strain M2KJ-4 Scaffold2- whole genome shotgun sequence	168526	168493
>Bifidobacterium_GCA_002838325_34_34_1616866_1616899	20	7	TGATGGGTTCGGCGTTCGCGCTCACCCAGTCGCT	34	0.169836	Oceanibaculum nanhaiense strain L54-1-50 contig4- whole genome shotgun sequence	409355	409386
>Bifidobacterium_GCA_002838325_34_34_1616866_1616899	20	7	TGATGGGTTCGGCGTTCGCGCTCACCCAGTCGCT	34	0.509507	Bradyrhizobium vignae isolate ORS3257 chromosome BRAD3257- complete sequence	2513219	2513187
>Bifidobacterium_GCA_002838325_34_34_1616866_1616899	20	7	TGATGGGTTCGGCGTTCGCGCTCACCCAGTCGCT	34	0.509507	Tessaracoccus massiliensis strain SIT6- whole genome shotgun sequence	136926	136958
>Bifidobacterium_GCA_002838385_12_34_1702636_1702669	20	7	CCATGATTTACTTCTCCTTTTCTTCGGTGGCTTT	34	0.509507	Staphylococcus saprophyticus strain 1A chromosome- complete genome	2521654	2521686
>Bifidobacterium_GCA_002838385_20_36_1703175_1703210	22	7	GTGGTGTTGCCCGACACGTTCACCGTGGTGCTGGAC	36	0.0566116	[Pseudomonas] zhaodongensis strain NEAU-ST5-21 P7_1- whole genome shotgun sequence	1385189	1385155
>Bifidobacterium_GCA_002838385_20_36_1703175_1703210	22	7	GTGGTGTTGCCCGACACGTTCACCGTGGTGCTGGAC	36	0.0566116	Kitasatospora cineracea strain DSM 44780 Ga0197500_11- whole genome shotgun sequence	3752242	3752276
>Bifidobacterium_GCA_002838385_20_36_1703175_1703210	20	8	GTGGTGTTGCCCGACACGTTCACCGTGGTGCTGGAC	36	0.169835	Streptomyces lasalocidi strain X-537 Scaffold1- whole genome shotgun sequence	802482	802449
>Bifidobacterium_GCA_002838385_20_36_1703175_1703210	22	7	GTGGTGTTGCCCGACACGTTCACCGTGGTGCTGGAC	36	0.169835	Nonomuraea polychroma strain DSM 43925 Ga0197504_11- whole genome shotgun sequence	8403504	8403539
>Bifidobacterium_GCA_002838385_20_36_1703175_1703210	22	7	GTGGTGTTGCCCGACACGTTCACCGTGGTGCTGGAC	36	0.169835	Saccharothrix variisporea strain DSM 43911 Ga0197496_11- whole genome shotgun sequence	8945275	8945310
>Bifidobacterium_GCA_002838385_20_36_1703175_1703210	20	8	GTGGTGTTGCCCGACACGTTCACCGTGGTGCTGGAC	36	0.509505	Micromonospora sagamiensis strain DSM 43912 JD81DRAFT_unitig_0_quiver.1- whole genome shotgun sequence	652714	652748
>Bifidobacterium_GCA_002838385_20_36_1703175_1703210	20	8	GTGGTGTTGCCCGACACGTTCACCGTGGTGCTGGAC	36	0.509505	Streptomyces seoulensis strain KCTC 9819 chromosome- complete genome	552131	552165
>Bifidobacterium_GCA_002838385_20_36_1703175_1703210	20	8	GTGGTGTTGCCCGACACGTTCACCGTGGTGCTGGAC	36	0.509505	Cellulomonas shaoxiangyii strain Z28 chromosome- complete genome	1040887	1040853
>Bifidobacterium_GCA_002838385_20_36_1703175_1703210	20	8	GTGGTGTTGCCCGACACGTTCACCGTGGTGCTGGAC	36	0.509505	Mycobacterium paragordonae strain 49061 chromosome- complete genome	6106603	6106637
>Bifidobacterium_GCA_002838385_20_36_1703175_1703210	20	8	GTGGTGTTGCCCGACACGTTCACCGTGGTGCTGGAC	36	0.509505	Luteococcus japonicus strain DSM 10546 Ga0197516_11- whole genome shotgun sequence	1742457	1742423
>Bifidobacterium_GCA_002838385_20_36_1703175_1703210	20	8	GTGGTGTTGCCCGACACGTTCACCGTGGTGCTGGAC	36	0.509505	Streptomyces griseorubiginosus strain 3E-1 chromosome- complete genome	540781	540815
>Bifidobacterium_GCA_002838385_24_33_1703472_1703504	21	6	GTCCATCGTCGCGCGTGATGTTGCGCACGTCCA	33	0.509508	Prauserella rugosa strain DSM 43194 JD82DRAFT_unitig_0_quiver.1- whole genome shotgun sequence	2295813	2295781
>Bifidobacterium_GCA_002838385_26_36_1703606_1703641	20	8	ATAGGCCACCAGATAATTCCAATCCGACGCCTCGTT	36	0.0566116	Thermobacillus composti KWC4- complete sequence	3513726	3513758
>Bifidobacterium_GCA_002838385_30_35_1703875_1703909	25	5	GCCGTGTCATGGCCCAGCTCTTGGCGTGGTACCAG	35	0.0062902	Paraburkholderia monticola strain JC2948 10.BMJC2948.1.00002- whole genome shotgun sequence	249278	249244
>Bifidobacterium_GCA_002838385_33_34_1704078_1704111	20	7	GCATGCTCCACGACGCCGCCAACCTCAACTACTG	34	0.169836	Actinomadura pelletieri DSM 43383 Ga0170373_102- whole genome shotgun sequence	233081	233112
>Bifidobacterium_GCA_002838385_33_34_1704078_1704111	20	7	GCATGCTCCACGACGCCGCCAACCTCAACTACTG	34	0.169836	Pseudoxanthobacter soli DSM 19599- whole genome shotgun sequence	63762	63793
>Bifidobacterium_GCA_002838385_33_34_1704078_1704111	20	7	GCATGCTCCACGACGCCGCCAACCTCAACTACTG	34	0.509507	Corynebacterium xerosis strain GS 1 chromosome- complete genome	2299529	2299561
>Bifidobacterium_GCA_002838385_36_33_1704280_1704312	23	5	ATGCGAAGGGCGAACTCGTCGCCGCGCCGGCCG	33	0.0188707	Enhygromyxa salina strain SWB007 ENSA7_contig000093- whole genome shotgun sequence	26953	26922
>Bifidobacterium_GCA_002838385_36_33_1704280_1704312	23	5	ATGCGAAGGGCGAACTCGTCGCCGCGCCGGCCG	33	0.056612	Microbacterium wangchenii strain dk512 chromosome- complete genome	2422848	2422880
>Bifidobacterium_GCA_002838385_36_33_1704280_1704312	21	6	ATGCGAAGGGCGAACTCGTCGCCGCGCCGGCCG	33	0.056612	Thermobacillus composti KWC4- complete sequence	2204551	2204581
>Bifidobacterium_GCA_002838385_36_33_1704280_1704312	23	5	ATGCGAAGGGCGAACTCGTCGCCGCGCCGGCCG	33	0.056612	Paenibacillus oralis strain KCOM 3021 KCOM3021_1- whole genome shotgun sequence	611585	611553
>Bifidobacterium_GCA_002838385_36_33_1704280_1704312	21	6	ATGCGAAGGGCGAACTCGTCGCCGCGCCGGCCG	33	0.509508	Leucobacter triazinivorans strain JW-1 chromosome- complete genome	408492	408524
>Bifidobacterium_GCA_002838385_37_36_1704346_1704381	22	7	CTACCTGGTGCGCGAGGGCACCTACGGCGCGGACAA	36	0.0566116	Arenimonas terrae strain R29 R29_1- whole genome shotgun sequence	1052100	1052066
>Bifidobacterium_GCA_002838385_37_36_1704346_1704381	22	7	CTACCTGGTGCGCGAGGGCACCTACGGCGCGGACAA	36	0.0566116	Variovorax guangxiensis strain DSM 27352 1- whole genome shotgun sequence	715431	715397
>Bifidobacterium_GCA_002838385_37_36_1704346_1704381	20	8	CTACCTGGTGCGCGAGGGCACCTACGGCGCGGACAA	36	0.0566116	Prauserella rugosa strain DSM 43194 JD82DRAFT_unitig_0_quiver.1- whole genome shotgun sequence	660299	660331
>Bifidobacterium_GCA_002838385_37_36_1704346_1704381	20	8	CTACCTGGTGCGCGAGGGCACCTACGGCGCGGACAA	36	0.0566116	Luteimonas arsenica strain 26-35 Scaffold2_1- whole genome shotgun sequence	849783	849815
>Bifidobacterium_GCA_002838385_37_36_1704346_1704381	22	7	CTACCTGGTGCGCGAGGGCACCTACGGCGCGGACAA	36	0.169835	Streptomyces griseorubiginosus strain 3E-1 chromosome- complete genome	6158287	6158322
>Bifidobacterium_GCA_002838385_37_36_1704346_1704381	20	8	CTACCTGGTGCGCGAGGGCACCTACGGCGCGGACAA	36	0.509505	Ralstonia pseudosolanacearum strain RS 476 plasmid unnamed- complete sequence	2029131	2029097
>Bifidobacterium_GCA_002838385_37_36_1704346_1704381	20	8	CTACCTGGTGCGCGAGGGCACCTACGGCGCGGACAA	36	0.509505	Mycobacterium pseudoshottsii JCM 15466 chromosome- complete genome	3426552	3426518
>Bifidobacterium_GCA_002838385_37_36_1704346_1704381	20	8	CTACCTGGTGCGCGAGGGCACCTACGGCGCGGACAA	36	0.509505	Acidovorax citrulli strain M6 chromosome- complete genome	277982	278016
>Bifidobacterium_GCA_002838385_37_36_1704346_1704381	20	8	CTACCTGGTGCGCGAGGGCACCTACGGCGCGGACAA	36	0.509505	Acidovorax citrulli strain M6 chromosome- complete genome	4491578	4491612
>Bifidobacterium_GCA_002838385_37_36_1704346_1704381	20	8	CTACCTGGTGCGCGAGGGCACCTACGGCGCGGACAA	36	0.509505	Micromonospora olivasterospora strain DSM 43868 JD77DRAFT_unitig_0_quiver.1- whole genome shotgun sequence	4225611	4225645
>Bifidobacterium_GCA_002838385_38_33_1704415_1704447	21	6	GCGGTGTTCGCCATGCCCCAGGTGTGGTGGCGA	33	0.169836	Saccharothrix australiensis strain DSM 43800 Ga0197483_11- whole genome shotgun sequence	3503087	3503118
>Bifidobacterium_GCA_002838385_40_34_1704549_1704582	20	7	CTGCTTGACGATTCGCTGATGAAGCAGCTTCAGG	34	0.509507	Niastella caeni strain HX-16-21 Scaffold1- whole genome shotgun sequence	1264552	1264584
>Bifidobacterium_GCA_002838385_44_35_1704819_1704853	21	7	TGTTCCAGCCGGTGCTTGAGGATGACGGCACCGAT	35	0.169835	Pseudomonas monteilii strain B5 chromosome- complete genome	4963730	4963697
>Bifidobacterium_GCA_002838385_44_35_1704819_1704853	21	7	TGTTCCAGCCGGTGCTTGAGGATGACGGCACCGAT	35	0.509506	Sphingomonas suaedae strain XS-10 chromosome- complete genome	1786053	1786019
>Bifidobacterium_GCA_002838385_44_35_1704819_1704853	21	7	TGTTCCAGCCGGTGCTTGAGGATGACGGCACCGAT	35	0.509506	Edaphobacter modestus strain DSM 18101 Ga0242575_11- whole genome shotgun sequence	4638459	4638425
>Bifidobacterium_GCA_002838385_47_34_1705022_1705055	20	7	GCATGAGCAACGGCAGCATGTGCCTCACGTTGAA	34	0.509507	Streptomyces chrestomyceticus JCM 4735 strain NBRC 13444 sequence1- whole genome shotgun sequence	2579058	2579026
>Bifidobacterium_GCA_002838405_40_36_1741119_1741154	20	8	TTCACGTTTGCCATCACTGTAATGACGTAGCACGGC	36	0.509505	Polystyrenella longa strain Pla110 chromosome- complete genome	3202141	3202107
>Bifidobacterium_GCA_002838405_43_34_1741324_1741357	20	7	ACATCACCACGGCGACGGCGGCGGCGAACAACGC	34	0.00209674	Nonomuraea longispora strain KC201 NODE_60_length_43329_cov_20.0503- whole genome shotgun sequence	39243	39216
>Bifidobacterium_GCA_002838405_43_34_1741324_1741357	24	5	ACATCACCACGGCGACGGCGGCGGCGAACAACGC	34	0.00629021	Cellulomonas shaoxiangyii strain Z28 chromosome- complete genome	1010778	1010746
>Bifidobacterium_GCA_002838405_43_34_1741324_1741357	20	7	ACATCACCACGGCGACGGCGGCGGCGAACAACGC	34	0.0188706	Luteimonas arsenica strain 26-35 Scaffold1_1- whole genome shotgun sequence	1340909	1340938
>Bifidobacterium_GCA_002838405_43_34_1741324_1741357	24	5	ACATCACCACGGCGACGGCGGCGGCGAACAACGC	34	0.0188706	Saccharothrix variisporea strain DSM 43911 Ga0197496_11- whole genome shotgun sequence	5879613	5879646
>Bifidobacterium_GCA_002838405_43_34_1741324_1741357	24	5	ACATCACCACGGCGACGGCGGCGGCGAACAACGC	34	0.0188706	Cryobacterium psychrophilum strain DSM 4854 Ga0197510_11- whole genome shotgun sequence	2586002	2585969
>Bifidobacterium_GCA_002838405_43_34_1741324_1741357	20	7	ACATCACCACGGCGACGGCGGCGGCGAACAACGC	34	0.0188706	Pseudonocardia endophytica strain DSM 44969 Ga0197528_11- whole genome shotgun sequence	3136710	3136681
>Bifidobacterium_GCA_002838405_43_34_1741324_1741357	20	7	ACATCACCACGGCGACGGCGGCGGCGAACAACGC	34	0.0188706	Luteimonas gilva strain H23 H23_2- whole genome shotgun sequence	567215	567186
>Bifidobacterium_GCA_002838405_43_34_1741324_1741357	22	6	ACATCACCACGGCGACGGCGGCGGCGAACAACGC	34	0.0566119	Kribbella soli strain KCTC 29219 NODE_2_length_1861369_cov_11.7782_ID_885- whole genome shotgun sequence	1656901	1656933
>Bifidobacterium_GCA_002838405_43_34_1741324_1741357	22	6	ACATCACCACGGCGACGGCGGCGGCGAACAACGC	34	0.0566119	Nonomuraea diastatica strain KC712 NODE_42_length_60216_cov_28.3816- whole genome shotgun sequence	2195	2227
>Bifidobacterium_GCA_002838405_43_34_1741324_1741357	22	6	ACATCACCACGGCGACGGCGGCGGCGAACAACGC	34	0.0566119	Nonomuraea longispora strain KC201 NODE_79_length_35040_cov_19.3846- whole genome shotgun sequence	2202	2234
>Bifidobacterium_GCA_002838405_43_34_1741324_1741357	22	6	ACATCACCACGGCGACGGCGGCGGCGAACAACGC	34	0.0566119	Geomonas ferrireducens strain S62 contig3- whole genome shotgun sequence	378828	378860
>Bifidobacterium_GCA_002838405_43_34_1741324_1741357	22	6	ACATCACCACGGCGACGGCGGCGGCGAACAACGC	34	0.0566119	Streptomyces phaeolivaceus strain GY16 chromosome- complete genome	2278387	2278419
>Bifidobacterium_GCA_002838405_49_35_1741727_1741761	21	7	TTACGCTGGACATGCAGACGGGCTTGGTCATCGAC	35	0.169835	Ferrovum myxofaciens strain Z-31 FEMY_contig000002- whole genome shotgun sequence	10269	10302
>Bifidobacterium_GCA_002838405_51_33_1741861_1741893	21	6	GATCACGCTCCCGTGTTCGGCGAGCTGGCGGGA	33	0.056612	Salana multivorans strain DSM 13521 Ga0197523_11- whole genome shotgun sequence	1897836	1897806
>Bifidobacterium_GCA_002838405_52_36_1741927_1741962	20	8	CGGCCAGTCGATCAGCTGGCTCCTGAGCAAGGCGGA	36	0.509505	Pseudonocardia endophytica strain DSM 44969 Ga0197528_11- whole genome shotgun sequence	2384750	2384784
>Bifidobacterium_GCA_002838405_53_35_1741996_1742030	27	4	CCGACGCCATCCCCGGCGCTTCGGGCAAACTCCAG	35	0.000698911	Parolsenella catena strain JCM 31932 chromosome- complete genome	512261	512295
>Bifidobacterium_GCA_002838405_53_35_1741996_1742030	23	6	CCGACGCCATCCCCGGCGCTTCGGGCAAACTCCAG	35	0.0188706	Actinomyces howellii strain NCTC11636 chromosome 1- complete sequence	1545980	1546013
>Bifidobacterium_GCA_002838405_63_35_1742670_1742704	23	6	GCGCAGACGGGCAAGGACGCGGGCGACCACTTCAA	35	0.0062902	Profundibacter amoris strain BAR1 chromosome- complete genome	478100	478132
>Bifidobacterium_GCA_002838405_63_35_1742670_1742704	21	7	GCGCAGACGGGCAAGGACGCGGGCGACCACTTCAA	35	0.0566118	Nocardia stercoris strain NEAU-LL90 Scaffold1- whole genome shotgun sequence	490713	490681
>Bifidobacterium_GCA_002838405_63_35_1742670_1742704	23	6	GCGCAGACGGGCAAGGACGCGGGCGACCACTTCAA	35	0.0566118	Saccharothrix texasensis strain DSM 44231 Ga0197498_11- whole genome shotgun sequence	2752579	2752545
>Bifidobacterium_GCA_002838405_63_35_1742670_1742704	21	7	GCGCAGACGGGCAAGGACGCGGGCGACCACTTCAA	35	0.0566118	Pseudorhodobacter turbinis strain S12M18 chromosome- complete genome	2193859	2193891
>Bifidobacterium_GCA_002838405_63_35_1742670_1742704	21	7	GCGCAGACGGGCAAGGACGCGGGCGACCACTTCAA	35	0.169835	Deinococcus peraridilitoris DSM 19664- complete sequence	1683751	1683718
>Bifidobacterium_GCA_002838405_63_35_1742670_1742704	21	7	GCGCAGACGGGCAAGGACGCGGGCGACCACTTCAA	35	0.169835	Micromonospora kangleipakensis strain DSM 45612 Ga0197552_11- whole genome shotgun sequence	1614582	1614615
>Bifidobacterium_GCA_002838405_64_34_1742738_1742771	20	7	TCAGCACTATTGCGGGCTGGTCTTCATCGTCGGT	34	0.509507	Pyrobaculum aerophilum str. IM2- complete sequence	1067151	1067119
>Bifidobacterium_GCA_002838405_65_35_1742805_1742839	21	7	ATGAGCGACAGCACCGACAAGTTCGTGCAGACCAT	35	0.169835	Marmoricola aurantiacus strain DSM 12652 Ga0197521_11- whole genome shotgun sequence	703507	703540
>Bifidobacterium_GCA_002838425_11_34_1755473_1755506	22	6	TGGCGTGCGGCACGAGCAGCAGCGCGGCGATGGT	34	0.00209674	Streptomyces cyaneochromogenes strain MK-45 chromosome- complete genome	8053697	8053726
>Bifidobacterium_GCA_002838425_11_34_1755473_1755506	20	7	TGGCGTGCGGCACGAGCAGCAGCGCGGCGATGGT	34	0.00209674	Streptomyces marianii strain ICN19 unitig_0_consensus- whole genome shotgun sequence	1763241	1763214
>Bifidobacterium_GCA_002838425_11_34_1755473_1755506	20	7	TGGCGTGCGGCACGAGCAGCAGCGCGGCGATGGT	34	0.169836	Streptomyces marianii strain ICN19 unitig_0_consensus- whole genome shotgun sequence	3064032	3064063
>Bifidobacterium_GCA_002838425_11_34_1755473_1755506	20	7	TGGCGTGCGGCACGAGCAGCAGCGCGGCGATGGT	34	0.00629021	Streptomyces africanus strain NRRL B-24243 NRRL_B-24243_contig_391- whole genome shotgun sequence	6533	6505
>Bifidobacterium_GCA_002838425_11_34_1755473_1755506	20	7	TGGCGTGCGGCACGAGCAGCAGCGCGGCGATGGT	34	0.0188706	Georgenia yuyongxinii strain Z443 chromosome- complete genome	122668	122697
>Bifidobacterium_GCA_002838425_11_34_1755473_1755506	20	7	TGGCGTGCGGCACGAGCAGCAGCGCGGCGATGGT	34	0.0188706	Xylanimonas protaetiae strain FW10M-9 chromosome- complete genome	1952716	1952745
>Bifidobacterium_GCA_002838425_11_34_1755473_1755506	20	7	TGGCGTGCGGCACGAGCAGCAGCGCGGCGATGGT	34	0.169836	Xylanimonas protaetiae strain FW10M-9 chromosome- complete genome	1263591	1263622
>Bifidobacterium_GCA_002838425_11_34_1755473_1755506	20	7	TGGCGTGCGGCACGAGCAGCAGCGCGGCGATGGT	34	0.0188706	Terracoccus luteus strain DSM 44267 Ga0197499_11- whole genome shotgun sequence	2634849	2634878
>Bifidobacterium_GCA_002838425_11_34_1755473_1755506	20	7	TGGCGTGCGGCACGAGCAGCAGCGCGGCGATGGT	34	0.0188706	Streptomyces capillispiralis strain DSM 41695 Ga0264340_11- whole genome shotgun sequence	1583839	1583810
>Bifidobacterium_GCA_002838425_11_34_1755473_1755506	20	7	TGGCGTGCGGCACGAGCAGCAGCGCGGCGATGGT	34	0.509507	Streptomyces griseoviridis strain F1-27 chromosome- complete genome	1018831	1018863
>Bifidobacterium_GCA_002838425_11_34_1755473_1755506	20	7	TGGCGTGCGGCACGAGCAGCAGCGCGGCGATGGT	34	0.0188706	Saccharopolyspora antimicrobica strain DSM 45119 Ga0074777_12- whole genome shotgun sequence	4328623	4328594
>Bifidobacterium_GCA_002838425_11_34_1755473_1755506	20	7	TGGCGTGCGGCACGAGCAGCAGCGCGGCGATGGT	34	0.0188706	Streptomyces dysideae strain RV15 PRJNA299236_s013- whole genome shotgun sequence	63194	63165
>Bifidobacterium_GCA_002838425_11_34_1755473_1755506	20	7	TGGCGTGCGGCACGAGCAGCAGCGCGGCGATGGT	34	0.0188706	Vallicoccus soli strain YIM 75000 Scaffold1- whole genome shotgun sequence	345466	345437
>Bifidobacterium_GCA_002838425_11_34_1755473_1755506	22	6	TGGCGTGCGGCACGAGCAGCAGCGCGGCGATGGT	34	0.0188706	Ralstonia pseudosolanacearum strain RS 476 chromosome- complete genome	3389925	3389894
>Bifidobacterium_GCA_002838425_11_34_1755473_1755506	20	7	TGGCGTGCGGCACGAGCAGCAGCGCGGCGATGGT	34	0.0188706	Streptomyces paromomycinus strain NBRC 15454 sequence1- whole genome shotgun sequence	2154468	2154439
>Bifidobacterium_GCA_002838425_11_34_1755473_1755506	20	7	TGGCGTGCGGCACGAGCAGCAGCGCGGCGATGGT	34	0.0566119	Ramlibacter henchirensis strain DSM 14656 NODE_1_length_2576095_cov_65.406624- whole genome shotgun sequence	1189434	1189464
>Bifidobacterium_GCA_002838425_11_34_1755473_1755506	20	7	TGGCGTGCGGCACGAGCAGCAGCGCGGCGATGGT	34	0.0566119	Actinokineospora cianjurensis strain DSM 45657 Ga0180969_102- whole genome shotgun sequence	1068906	1068936
>Bifidobacterium_GCA_002838425_11_34_1755473_1755506	20	7	TGGCGTGCGGCACGAGCAGCAGCGCGGCGATGGT	34	0.0566119	Agrococcus jenensis strain DSM 9580 Ga0197514_11- whole genome shotgun sequence	2881052	2881082
>Bifidobacterium_GCA_002838425_14_35_1755674_1755708	21	7	GCGCAGCGCATCCTCGACGCCGGCTTGGCCATGGA	35	0.509506	Kribbella amoyensis strain DSM 24683 Ga0264281_11- whole genome shotgun sequence	1617275	1617241
>Bifidobacterium_GCA_002838425_14_35_1755674_1755708	21	7	GCGCAGCGCATCCTCGACGCCGGCTTGGCCATGGA	35	0.0566118	Variovorax gossypii strain DSM 100435 2- whole genome shotgun sequence	277607	277639
>Bifidobacterium_GCA_002838425_14_35_1755674_1755708	21	7	GCGCAGCGCATCCTCGACGCCGGCTTGGCCATGGA	35	0.169835	Saccharomonospora piscinae strain KCTC 19743 NODE_1_length_1136164_cov_201.492475- whole genome shotgun sequence	413444	413411
>Bifidobacterium_GCA_002838425_14_35_1755674_1755708	21	7	GCGCAGCGCATCCTCGACGCCGGCTTGGCCATGGA	35	0.169835	Acidovorax citrulli strain M6 chromosome- complete genome	688931	688898
>Bifidobacterium_GCA_002838425_14_35_1755674_1755708	21	7	GCGCAGCGCATCCTCGACGCCGGCTTGGCCATGGA	35	0.169835	Kitasatospora atroaurantiaca strain DSM 41649 Ga0197563_11- whole genome shotgun sequence	5690601	5690634
>Bifidobacterium_GCA_002838425_14_35_1755674_1755708	21	7	GCGCAGCGCATCCTCGACGCCGGCTTGGCCATGGA	35	0.169835	Pelomonas saccharophila strain DSM 654 Ga0310527_1009- whole genome shotgun sequence	31744	31777
>Bifidobacterium_GCA_002838425_14_35_1755674_1755708	21	7	GCGCAGCGCATCCTCGACGCCGGCTTGGCCATGGA	35	0.169835	Halorubrum ezzemoulense strain Fb21 chromosome- complete genome	1534231	1534264
>Bifidobacterium_GCA_002838425_14_35_1755674_1755708	21	7	GCGCAGCGCATCCTCGACGCCGGCTTGGCCATGGA	35	0.169835	Actinomyces wuliandei strain 299 chromosome- complete genome	1908814	1908847
>Bifidobacterium_GCA_002838425_14_35_1755674_1755708	21	7	GCGCAGCGCATCCTCGACGCCGGCTTGGCCATGGA	35	0.169835	Actinokineospora cianjurensis strain DSM 45657 Ga0180969_101- whole genome shotgun sequence	2242343	2242310
>Bifidobacterium_GCA_002838425_14_35_1755674_1755708	21	7	GCGCAGCGCATCCTCGACGCCGGCTTGGCCATGGA	35	0.169835	Pararobbsia silviterrae strain DHC34 scaffold1- whole genome shotgun sequence	921443	921410
>Bifidobacterium_GCA_002838425_14_35_1755674_1755708	21	7	GCGCAGCGCATCCTCGACGCCGGCTTGGCCATGGA	35	0.169835	Plantibacter flavus strain DSM 14012 Ga0197524_11- whole genome shotgun sequence	1651060	1651027
>Bifidobacterium_GCA_002838425_14_35_1755674_1755708	21	7	GCGCAGCGCATCCTCGACGCCGGCTTGGCCATGGA	35	0.169835	Marmoricola aurantiacus strain DSM 12652 Ga0197521_11- whole genome shotgun sequence	1492751	1492784
>Bifidobacterium_GCA_002838425_14_35_1755674_1755708	21	7	GCGCAGCGCATCCTCGACGCCGGCTTGGCCATGGA	35	0.169835	Pseudomonas orientalis strain 8B chromosome- complete genome	1035008	1035041
>Bifidobacterium_GCA_002838425_14_35_1755674_1755708	21	7	GCGCAGCGCATCCTCGACGCCGGCTTGGCCATGGA	35	0.169835	Oleomonas cavernae strain K1W22B-8 Segkk10- whole genome shotgun sequence	991079	991046
>Bifidobacterium_GCA_002838425_45_35_1757766_1757800	21	7	CGCACACGGGCCGCGCTGGCCAATGTGGTCTGCAT	35	0.169835	Pseudolysobacter antarcticus strain AQ6-296 chromosome- complete genome	2375150	2375117
>Bifidobacterium_GCA_002838425_45_35_1757766_1757800	21	7	CGCACACGGGCCGCGCTGGCCAATGTGGTCTGCAT	35	0.509506	Streptomonospora litoralis strain M2 chromosome- complete genome	3952192	3952226
>Bifidobacterium_GCA_002838425_46_34_1757834_1757867	20	7	GCCACCACACCTGGGGCATGGCGAACACCGCCGT	34	0.169836	Blastochloris tepida strain GI chromosome- complete genome	65243	65212
>Bifidobacterium_GCA_002838425_46_34_1757834_1757867	20	7	GCCACCACACCTGGGGCATGGCGAACACCGCCGT	34	0.509507	Sporomusa termitida strain DSM 4440 chromosome- complete genome	1905485	1905453
>Bifidobacterium_GCA_002838425_46_34_1757834_1757867	20	7	GCCACCACACCTGGGGCATGGCGAACACCGCCGT	34	0.509507	Bordetella bronchiseptica strain NCTC10543 chromosome 1- complete sequence	1070657	1070625
>Bifidobacterium_GCA_002838425_46_34_1757834_1757867	20	7	GCCACCACACCTGGGGCATGGCGAACACCGCCGT	34	0.509507	Bordetella pertussis strain H640 chromosome- complete genome	674186	674218
>Bifidobacterium_GCA_002838425_46_34_1757834_1757867	20	7	GCCACCACACCTGGGGCATGGCGAACACCGCCGT	34	0.509507	Bordetella parapertussis strain A005 chromosome- complete genome	3834518	3834550
>Bifidobacterium_GCA_002838425_46_34_1757834_1757867	20	7	GCCACCACACCTGGGGCATGGCGAACACCGCCGT	34	0.509507	Lautropia mirabilis strain NCTC12852 chromosome 1- complete sequence	182734	182766
>Bifidobacterium_GCA_002838425_47_34_1757901_1757934	22	6	CTCGCTTTCCGCCGCCATGATCGCGTCGGACGAG	34	0.0566119	Pseudoxanthobacter soli DSM 19599- whole genome shotgun sequence	461165	461197
>Bifidobacterium_GCA_002838425_47_34_1757901_1757934	22	6	CTCGCTTTCCGCCGCCATGATCGCGTCGGACGAG	34	0.169836	Ilumatobacter fluminis strain DSM 18936 Ga0074717_11- whole genome shotgun sequence	4475036	4475003
>Bifidobacterium_GCA_002838425_53_35_1758304_1758338	23	6	GCCGCGAGTCTCATGGTCAGGGCGGGCGCGAACGT	35	0.0566118	Microbacterium wangchenii strain dk512 chromosome- complete genome	342620	342586
>Bifidobacterium_GCA_002838425_53_35_1758304_1758338	21	7	GCCGCGAGTCTCATGGTCAGGGCGGGCGCGAACGT	35	0.0566118	Saccharothrix variisporea strain DSM 43911 Ga0197496_11- whole genome shotgun sequence	6336564	6336532
>Bifidobacterium_GCA_002838425_53_35_1758304_1758338	23	6	GCCGCGAGTCTCATGGTCAGGGCGGGCGCGAACGT	35	0.0566118	Amnibacterium setariae strain DD4a contig1- whole genome shotgun sequence	375803	375837
>Bifidobacterium_GCA_002838425_53_35_1758304_1758338	21	7	GCCGCGAGTCTCATGGTCAGGGCGGGCGCGAACGT	35	0.509506	Luteibacter pinisoli strain MAH-14 chromosome- complete genome	3892928	3892894
>Bifidobacterium_GCA_002838425_53_35_1758304_1758338	21	7	GCCGCGAGTCTCATGGTCAGGGCGGGCGCGAACGT	35	0.509506	Actinokineospora alba strain DSM 45114 Ga0197470_11- whole genome shotgun sequence	6862614	6862580
>Bifidobacterium_GCA_002838425_53_35_1758304_1758338	21	7	GCCGCGAGTCTCATGGTCAGGGCGGGCGCGAACGT	35	0.509506	Amnibacterium kyonggiense strain DSM 24782 Ga0181010_11- whole genome shotgun sequence	251011	251045
>Bifidobacterium_GCA_002838425_53_35_1758304_1758338	21	7	GCCGCGAGTCTCATGGTCAGGGCGGGCGCGAACGT	35	0.509506	Amnibacterium kyonggiense strain DSM 24782 Ga0181010_11- whole genome shotgun sequence	527587	527621
>Bifidobacterium_GCA_002838425_53_35_1758304_1758338	21	7	GCCGCGAGTCTCATGGTCAGGGCGGGCGCGAACGT	35	0.509506	Naasia lichenicola strain YIM 131853 Scaffold1_5- whole genome shotgun sequence	51053	51019
>Bifidobacterium_GCA_002838425_53_35_1758304_1758338	21	7	GCCGCGAGTCTCATGGTCAGGGCGGGCGCGAACGT	35	0.509506	Microbacterium sulfonylureivorans strain LAM7116 LAM7116_Contig1- whole genome shotgun sequence	1704321	1704287
>Bifidobacterium_GCA_002838425_53_35_1758304_1758338	21	7	GCCGCGAGTCTCATGGTCAGGGCGGGCGCGAACGT	35	0.509506	Streptomyces aquilus strain GGCR-6 chromosome- complete genome	4256019	4256053
>Bifidobacterium_GCA_002838425_54_36_1758372_1758407	20	8	CTCACGCTGGACATGCAAACGTGCTTGGTCATCCAC	36	0.509505	Oceanibaculum nanhaiense strain L54-1-50 contig8- whole genome shotgun sequence	36701	36735
>Bifidobacterium_GCA_002838565_2_34_1785061_1785094	20	7	AGCCCTCAATGCCGGTCTGAGCCTTGCCGTACAG	34	0.509507	Mesorhizobium australicum WSM2073- complete sequence	1887219	1887187
>Bifidobacterium_GCA_002838565_2_34_1785061_1785094	20	7	AGCCCTCAATGCCGGTCTGAGCCTTGCCGTACAG	34	0.509507	Singulisphaera acidiphila DSM 18658- complete sequence	1034693	1034661
>Bifidobacterium_GCA_002838565_2_34_1785061_1785094	20	7	AGCCCTCAATGCCGGTCTGAGCCTTGCCGTACAG	34	0.509507	Luteimonas gilva strain H23 H23_2- whole genome shotgun sequence	507164	507132
>Bifidobacterium_GCA_002838565_5_34_1785264_1785297	22	6	CCAGCGCCAACGCGGAACCGTTGTTGACGGCCAT	34	0.169836	Gryllotalpicola protaetiae strain 2DFW10M-5 chromosome- complete genome	1936573	1936540
>Bifidobacterium_GCA_002838565_5_34_1785264_1785297	20	7	CCAGCGCCAACGCGGAACCGTTGTTGACGGCCAT	34	0.509507	Mycobacteroides abscessus strain GZ002 chromosome- complete genome	3859337	3859305
>Bifidobacterium_GCA_002838565_5_34_1785264_1785297	20	7	CCAGCGCCAACGCGGAACCGTTGTTGACGGCCAT	34	0.509507	Pigmentiphaga kullae strain K24 Ga0310531_12- whole genome shotgun sequence	776458	776490
>Bifidobacterium_GCA_002838565_5_34_1785264_1785297	20	7	CCAGCGCCAACGCGGAACCGTTGTTGACGGCCAT	34	0.509507	Sulfuritortus calidifontis strain J1A chromosome- complete genome	1328117	1328149
>Bifidobacterium_GCA_002838565_6_34_1785332_1785365	20	7	ACGGGATGGGAGCCGTGTTCAACTGGCTGTACCT	34	0.169836	Stenotrophomonas indicatrix strain DAIF1 chromosome- complete genome	8080	8111
>Bifidobacterium_GCA_002838565_6_34_1785332_1785365	20	7	ACGGGATGGGAGCCGTGTTCAACTGGCTGTACCT	34	0.509507	Halorubrum ezzemoulense strain Fb21 chromosome- complete genome	2967866	2967898
>Bifidobacterium_GCA_002838565_6_34_1785332_1785365	20	7	ACGGGATGGGAGCCGTGTTCAACTGGCTGTACCT	34	0.509507	Saccharopolyspora antimicrobica strain DSM 45119 Ga0074777_12- whole genome shotgun sequence	6721831	6721799
>Bifidobacterium_GCA_002838745_28_33_1669029_1669061	21	6	CCCTGCCGGTCAGGTTGCCGCAATTATGATGCA	33	0.169836	Lautropia mirabilis strain NCTC12852 chromosome 1- complete sequence	1647854	1647885
>Bifidobacterium_GCA_002838745_35_34_1669501_1669534	22	6	GCCCGTTCCTCGCATCGGCCGCGAGCCCGCCCAT	34	0.169836	Streptomyces cyaneochromogenes strain MK-45 chromosome- complete genome	6316863	6316896
>Bifidobacterium_GCA_002838745_35_34_1669501_1669534	20	7	GCCCGTTCCTCGCATCGGCCGCGAGCCCGCCCAT	34	0.509507	Glutamicibacter creatinolyticus strain LGCM 259 chromosome- complete genome	2865369	2865337
>Bifidobacterium_GCA_002838745_35_34_1669501_1669534	20	7	GCCCGTTCCTCGCATCGGCCGCGAGCCCGCCCAT	34	0.509507	Glacieibacterium frigidum strain LB1R16 NODE_2_length_1478873_cov_170.812718- whole genome shotgun sequence	1246955	1246923
>Bifidobacterium_GCA_002838745_35_34_1669501_1669534	20	7	GCCCGTTCCTCGCATCGGCCGCGAGCCCGCCCAT	34	0.509507	Actinocorallia herbida strain DSM 44254 Ga0197506_11- whole genome shotgun sequence	3390760	3390728
>Bifidobacterium_GCA_002838745_35_34_1669501_1669534	20	7	GCCCGTTCCTCGCATCGGCCGCGAGCCCGCCCAT	34	0.509507	Acidovorax citrulli strain M6 chromosome- complete genome	4332218	4332250
>Bifidobacterium_GCA_002838745_38_33_1669703_1669735	21	6	CATCCAGTCGAGCATGTGGCCGGTCTCGTGGAA	33	0.169836	Rubripirellula lacrimiformis strain K22.7 chromosome- complete genome	8239503	8239472
>Bifidobacterium_GCA_002838745_38_33_1669703_1669735	21	6	CATCCAGTCGAGCATGTGGCCGGTCTCGTGGAA	33	0.509508	Alkalispirillum mobile strain DSM 12769 Ga0244526_101- whole genome shotgun sequence	1275880	1275912
>Bifidobacterium_GCA_002838745_39_35_1669769_1669803	21	7	CTGCCCGCGTCGCTGCCGATCATGCCGGCGTTGGC	35	0.0188706	Pseudomonas monteilii strain B5 chromosome- complete genome	4180488	4180457
>Bifidobacterium_GCA_002838745_39_35_1669769_1669803	21	7	CTGCCCGCGTCGCTGCCGATCATGCCGGCGTTGGC	35	0.0566118	Pseudonocardia endophytica strain DSM 44969 Ga0197528_12- whole genome shotgun sequence	2546437	2546405
>Bifidobacterium_GCA_002838745_39_35_1669769_1669803	21	7	CTGCCCGCGTCGCTGCCGATCATGCCGGCGTTGGC	35	0.0566118	Nonomuraea longispora strain KC201 NODE_273_length_9732_cov_20.379- whole genome shotgun sequence	7658	7626
>Bifidobacterium_GCA_002838745_39_35_1669769_1669803	21	7	CTGCCCGCGTCGCTGCCGATCATGCCGGCGTTGGC	35	0.0566118	Achromobacter spanius strain NCTC13519 chromosome 1- complete sequence	1647244	1647212
>Bifidobacterium_GCA_002838745_39_35_1669769_1669803	21	7	CTGCCCGCGTCGCTGCCGATCATGCCGGCGTTGGC	35	0.0566118	Ralstonia pseudosolanacearum strain RS 476 plasmid unnamed- complete sequence	676926	676894
>Bifidobacterium_GCA_002838745_39_35_1669769_1669803	21	7	CTGCCCGCGTCGCTGCCGATCATGCCGGCGTTGGC	35	0.509506	Ralstonia pseudosolanacearum strain RS 476 plasmid unnamed- complete sequence	1944550	1944584
>Bifidobacterium_GCA_002838745_39_35_1669769_1669803	21	7	CTGCCCGCGTCGCTGCCGATCATGCCGGCGTTGGC	35	0.509506	Saccharothrix espanaensis DSM 44229- complete sequence	6331140	6331174
>Bifidobacterium_GCA_002838745_39_35_1669769_1669803	21	7	CTGCCCGCGTCGCTGCCGATCATGCCGGCGTTGGC	35	0.169835	Streptomyces cyaneus strain CGMCC 4.1671 Scaffold2_1- whole genome shotgun sequence	1425503	1425536
>Bifidobacterium_GCA_002838745_39_35_1669769_1669803	21	7	CTGCCCGCGTCGCTGCCGATCATGCCGGCGTTGGC	35	0.169835	Kitasatospora cineracea strain DSM 44780 Ga0197500_11- whole genome shotgun sequence	3386508	3386541
>Bifidobacterium_GCA_002838745_40_35_1669837_1669871	21	7	TTCGAGGCCATGTGCCACCAGTTCGTCGAGTACGC	35	0.169835	Micromonospora violae strain DSM 45888 Ga0197538_11- whole genome shotgun sequence	1621864	1621897
>Bifidobacterium_GCA_002838745_40_35_1669837_1669871	21	7	TTCGAGGCCATGTGCCACCAGTTCGTCGAGTACGC	35	0.509506	Tautonia plasticadhaerens strain ElP chromosome- complete genome	5041790	5041824
>Bifidobacterium_GCA_002838745_40_35_1669837_1669871	21	7	TTCGAGGCCATGTGCCACCAGTTCGTCGAGTACGC	35	0.509506	Citrobacter arsenatis strain LY-1 chromosome- complete genome	1311125	1311091
>Bifidobacterium_GCA_002838745_43_34_1670039_1670072	20	7	CTTAATGCTTTTAGAGGCTGTTCACGGCATTGTA	34	0.509507	Hymenobacter fodinae strain 92R-1 NODE_2_length_1595966_cov_25.932462- whole genome shotgun sequence	156174	156206
>Bifidobacterium_GCA_002838745_48_33_1670379_1670411	21	6	CAATCGGCCTTGATAGCCGGCCTGTGTTACGAG	33	0.169836	Pseudoalteromonas agarivorans strain Hao 2018 chromosome I- complete sequence	1205739	1205770
>Bifidobacterium_GCA_002838745_60_34_1671182_1671215	22	6	CAGTGCGGGCGCACCCTTCCGTGCTTCGCTCTGG	34	0.169836	Pseudomonas cavernae strain K2W31S-8 chromosome- complete genome	1312108	1312141
>Bifidobacterium_GCA_003429385_2_36_1604241_1604276	20	8	TGACATTAGCCGAGCGTACGCCGTTTTCGTACGCAA	36	0.169835	Chryseobacterium taklimakanense strain F9257 chromosome- complete genome	614903	614870
>Bifidobacterium_GCA_003429385_4_37_1604385_1604421	21	8	GTGCCTGGCCGTCGTCGCTCACGTCTCTGTGGTCTAT	37	0.169834	Actinoplanes brasiliensis strain DSM 43805 Ga0197474_11- whole genome shotgun sequence	1512501	1512536
>Bifidobacterium_GCA_003429385_10_35_1604821_1604855	21	7	CGGCCCCGCAGATCTGGCAGTTCACGTGTTCGCTC	35	0.0566118	Cryobacterium soli strain GCJ02 chromosome- complete genome	1424292	1424324
>Bifidobacterium_GCA_003429385_10_35_1604821_1604855	21	7	CGGCCCCGCAGATCTGGCAGTTCACGTGTTCGCTC	35	0.509506	Agromyces laixinhei strain HY052 chromosome- complete genome	2602458	2602492
>Bifidobacterium_GCA_003429385_11_36_1604892_1604927	24	6	CAGCACCGCCGACGCGGCCGGATTCGACATCGACAA	36	0.00629018	Botrimarina mediterranea strain Spa11 chromosome	844400	844366
>Bifidobacterium_GCA_003429385_11_36_1604892_1604927	20	8	CAGCACCGCCGACGCGGCCGGATTCGACATCGACAA	36	0.0566116	Pseudoduganella umbonata strain DSMZ 26121 chromosome- complete genome	6033397	6033429
>Bifidobacterium_GCA_003429385_11_36_1604892_1604927	20	8	CAGCACCGCCGACGCGGCCGGATTCGACATCGACAA	36	0.0566116	Saccharopolyspora elongata strain 7K502 NODE_85_length_38511_cov_99.7289- whole genome shotgun sequence	21087	21055
>Bifidobacterium_GCA_003429385_11_36_1604892_1604927	20	8	CAGCACCGCCGACGCGGCCGGATTCGACATCGACAA	36	0.0566116	Pseudoduganella lutea strain DSM 17473 chromosome	1999587	1999555
>Bifidobacterium_GCA_003429385_11_36_1604892_1604927	20	8	CAGCACCGCCGACGCGGCCGGATTCGACATCGACAA	36	0.0566116	Pseudomonas protegens CHA0 chromosome 1- complete sequence	2125330	2125298
>Bifidobacterium_GCA_003429385_11_36_1604892_1604927	20	8	CAGCACCGCCGACGCGGCCGGATTCGACATCGACAA	36	0.0566116	Nocardiopsis dassonvillei strain NCTC10488 chromosome 1- complete sequence	2030527	2030495
>Bifidobacterium_GCA_003429385_11_36_1604892_1604927	20	8	CAGCACCGCCGACGCGGCCGGATTCGACATCGACAA	36	0.169835	Lacipirellula limnantheis strain I41 chromosome	3796582	3796549
>Bifidobacterium_GCA_003429385_11_36_1604892_1604927	20	8	CAGCACCGCCGACGCGGCCGGATTCGACATCGACAA	36	0.169835	Mesorhizobium australicum WSM2073- complete sequence	3757594	3757561
>Bifidobacterium_GCA_003429385_18_38_1605397_1605434	28	5	GGCACAGCGTAGGTTGGCACCGCTCAGGTCGGCACCGC	38	0.000232968	Jejubacter calystegiae strain KSNA2 chromosome- complete genome	4328727	4328690
>Bifidobacterium_GCA_003429385_18_38_1605397_1605434	28	5	GGCACAGCGTAGGTTGGCACCGCTCAGGTCGGCACCGC	38	0.000232968	Jejubacter calystegiae strain KSNA2 chromosome- complete genome	4328742	4328705
>Bifidobacterium_GCA_003429385_18_38_1605397_1605434	28	5	GGCACAGCGTAGGTTGGCACCGCTCAGGTCGGCACCGC	38	0.000232968	Jejubacter calystegiae strain KSNA2 chromosome- complete genome	4328757	4328720
>Bifidobacterium_GCA_003429385_18_38_1605397_1605434	28	5	GGCACAGCGTAGGTTGGCACCGCTCAGGTCGGCACCGC	38	0.000232968	Jejubacter calystegiae strain KSNA2 chromosome- complete genome	4328772	4328735
>Bifidobacterium_GCA_003429385_18_38_1605397_1605434	28	5	GGCACAGCGTAGGTTGGCACCGCTCAGGTCGGCACCGC	38	0.000232968	Jejubacter calystegiae strain KSNA2 chromosome- complete genome	4328787	4328750
>Bifidobacterium_GCA_003429385_18_38_1605397_1605434	26	6	GGCACAGCGTAGGTTGGCACCGCTCAGGTCGGCACCGC	38	0.00209672	Jejubacter calystegiae strain KSNA2 chromosome- complete genome	4328712	4328675
>Bifidobacterium_GCA_003429385_18_38_1605397_1605434	26	6	GGCACAGCGTAGGTTGGCACCGCTCAGGTCGGCACCGC	38	0.00209672	Jejubacter calystegiae strain KSNA2 chromosome- complete genome	4328802	4328765
>Bifidobacterium_GCA_003429385_18_38_1605397_1605434	24	7	GGCACAGCGTAGGTTGGCACCGCTCAGGTCGGCACCGC	38	0.0188704	Jejubacter calystegiae strain KSNA2 chromosome- complete genome	4328652	4328615
>Bifidobacterium_GCA_003429385_18_38_1605397_1605434	20	9	GGCACAGCGTAGGTTGGCACCGCTCAGGTCGGCACCGC	38	0.0188704	Jejubacter calystegiae strain KSNA2 chromosome- complete genome	4328697	4328664
>Bifidobacterium_GCA_003429385_18_38_1605397_1605434	22	8	GGCACAGCGTAGGTTGGCACCGCTCAGGTCGGCACCGC	38	0.169834	Jejubacter calystegiae strain KSNA2 chromosome- complete genome	4328667	4328630
>Bifidobacterium_GCA_003429385_18_38_1605397_1605434	26	6	GGCACAGCGTAGGTTGGCACCGCTCAGGTCGGCACCGC	38	0.00209672	Phormidium tenue NIES-30 NIES-30_Scaffold_1- whole genome shotgun sequence	430330	430367
>Bifidobacterium_GCA_003429385_18_38_1605397_1605434	26	6	GGCACAGCGTAGGTTGGCACCGCTCAGGTCGGCACCGC	38	0.00209672	Cylindrospermum stagnale PCC 7417- complete sequence	781863	781826
>Bifidobacterium_GCA_003429385_18_38_1605397_1605434	26	6	GGCACAGCGTAGGTTGGCACCGCTCAGGTCGGCACCGC	38	0.00209672	Cylindrospermum stagnale PCC 7417- complete sequence	782163	782126
>Bifidobacterium_GCA_003429385_18_38_1605397_1605434	24	7	GGCACAGCGTAGGTTGGCACCGCTCAGGTCGGCACCGC	38	0.0188704	Cylindrospermum stagnale PCC 7417- complete sequence	782028	781991
>Bifidobacterium_GCA_003429385_18_38_1605397_1605434	22	8	GGCACAGCGTAGGTTGGCACCGCTCAGGTCGGCACCGC	38	0.0188704	Cylindrospermum stagnale PCC 7417- complete sequence	782058	782023
>Bifidobacterium_GCA_003429385_18_38_1605397_1605434	22	8	GGCACAGCGTAGGTTGGCACCGCTCAGGTCGGCACCGC	38	0.0566113	Cylindrospermum stagnale PCC 7417- complete sequence	781727	781691
>Bifidobacterium_GCA_003429385_18_38_1605397_1605434	20	9	GGCACAGCGTAGGTTGGCACCGCTCAGGTCGGCACCGC	38	0.0566113	Cylindrospermum stagnale PCC 7417- complete sequence	781998	781964
>Bifidobacterium_GCA_003429385_18_38_1605397_1605434	20	9	GGCACAGCGTAGGTTGGCACCGCTCAGGTCGGCACCGC	38	0.169834	Cylindrospermum stagnale PCC 7417- complete sequence	781848	781813
>Bifidobacterium_GCA_003429385_18_38_1605397_1605434	22	8	GGCACAGCGTAGGTTGGCACCGCTCAGGTCGGCACCGC	38	0.169834	Cylindrospermum stagnale PCC 7417- complete sequence	781938	781901
>Bifidobacterium_GCA_003429385_18_38_1605397_1605434	20	9	GGCACAGCGTAGGTTGGCACCGCTCAGGTCGGCACCGC	38	0.169834	Cylindrospermum stagnale PCC 7417- complete sequence	781983	781948
>Bifidobacterium_GCA_003429385_18_38_1605397_1605434	20	9	GGCACAGCGTAGGTTGGCACCGCTCAGGTCGGCACCGC	38	0.169834	Cylindrospermum stagnale PCC 7417- complete sequence	782011	781976
>Bifidobacterium_GCA_003429385_18_38_1605397_1605434	24	7	GGCACAGCGTAGGTTGGCACCGCTCAGGTCGGCACCGC	38	0.0188704	Dictyobacter kobayashii strain Uno11 sequence1- whole genome shotgun sequence	3485555	3485592
>Bifidobacterium_GCA_003429385_18_38_1605397_1605434	22	8	GGCACAGCGTAGGTTGGCACCGCTCAGGTCGGCACCGC	38	0.0188704	Oceanibaculum nanhaiense strain L54-1-50 contig6- whole genome shotgun sequence	130171	130206
>Bifidobacterium_GCA_003429385_18_38_1605397_1605434	22	8	GGCACAGCGTAGGTTGGCACCGCTCAGGTCGGCACCGC	38	0.0188704	Streptomyces cyaneochromogenes strain MK-45 chromosome- complete genome	859749	859784
>Bifidobacterium_GCA_003429385_18_38_1605397_1605434	24	7	GGCACAGCGTAGGTTGGCACCGCTCAGGTCGGCACCGC	38	0.0188704	Cryobacterium soli strain GCJ02 chromosome- complete genome	553386	553423
>Bifidobacterium_GCA_003429385_18_38_1605397_1605434	24	7	GGCACAGCGTAGGTTGGCACCGCTCAGGTCGGCACCGC	38	0.0188704	Cryobacterium soli strain GCJ02 chromosome- complete genome	553401	553438
>Bifidobacterium_GCA_003429385_18_38_1605397_1605434	22	8	GGCACAGCGTAGGTTGGCACCGCTCAGGTCGGCACCGC	38	0.0566113	Cryobacterium soli strain GCJ02 chromosome- complete genome	553327	553363
>Bifidobacterium_GCA_003429385_18_38_1605397_1605434	22	8	GGCACAGCGTAGGTTGGCACCGCTCAGGTCGGCACCGC	38	0.169834	Cryobacterium soli strain GCJ02 chromosome- complete genome	553341	553378
>Bifidobacterium_GCA_003429385_18_38_1605397_1605434	22	8	GGCACAGCGTAGGTTGGCACCGCTCAGGTCGGCACCGC	38	0.169834	Cryobacterium soli strain GCJ02 chromosome- complete genome	553356	553393
>Bifidobacterium_GCA_003429385_18_38_1605397_1605434	24	7	GGCACAGCGTAGGTTGGCACCGCTCAGGTCGGCACCGC	38	0.0188704	Hydrogenophaga pseudoflava strain DSM 1084 chromosome- complete genome	4604070	4604033
>Bifidobacterium_GCA_003429385_18_38_1605397_1605434	22	8	GGCACAGCGTAGGTTGGCACCGCTCAGGTCGGCACCGC	38	0.0188704	Allocoleopsis franciscana PCC 7113- complete sequence	6906092	6906057
>Bifidobacterium_GCA_003429385_18_38_1605397_1605434	20	9	GGCACAGCGTAGGTTGGCACCGCTCAGGTCGGCACCGC	38	0.169834	Allocoleopsis franciscana PCC 7113- complete sequence	342088	342123
>Bifidobacterium_GCA_003429385_18_38_1605397_1605434	20	9	GGCACAGCGTAGGTTGGCACCGCTCAGGTCGGCACCGC	38	0.169834	Allocoleopsis franciscana PCC 7113- complete sequence	342103	342138
>Bifidobacterium_GCA_003429385_18_38_1605397_1605434	20	9	GGCACAGCGTAGGTTGGCACCGCTCAGGTCGGCACCGC	38	0.509502	Allocoleopsis franciscana PCC 7113- complete sequence	785934	785898
>Bifidobacterium_GCA_003429385_18_38_1605397_1605434	20	9	GGCACAGCGTAGGTTGGCACCGCTCAGGTCGGCACCGC	38	0.509502	Allocoleopsis franciscana PCC 7113- complete sequence	6905956	6905920
>Bifidobacterium_GCA_003429385_18_38_1605397_1605434	24	7	GGCACAGCGTAGGTTGGCACCGCTCAGGTCGGCACCGC	38	0.0188704	Amycolatopsis thermoflava strain DSM 44348 Ga0197486_11- whole genome shotgun sequence	7677153	7677116
>Bifidobacterium_GCA_003429385_22_38_1605687_1605724	20	9	ATGAGCGCCTGTTGTTCGCTGGCTTTCATTGCTACTCC	38	0.509502	Alkalihalobacillus lehensis strain DSM 19099 Scaffold1- whole genome shotgun sequence	484314	484350
>Bifidobacterium_GCA_003429385_32_36_1606409_1606444	20	8	CCTCCGCCCTCGCCTCGGGGCTTGCGGGTAAGGTCG	36	0.169835	Brevibacillus agri strain DSM 6348 chromosome- complete genome	1435037	1435070
>Bifidobacterium_GCA_003429385_32_36_1606409_1606444	20	8	CCTCCGCCCTCGCCTCGGGGCTTGCGGGTAAGGTCG	36	0.509505	Streptomyces griseorubiginosus strain 3E-1 chromosome- complete genome	1427210	1427176
>Bifidobacterium_GCA_003429385_43_36_1607202_1607237	20	8	CCCCATACGTGCCGGCGACCACGACGCATCCGTCGA	36	0.0566116	Streptomyces paromomycinus strain NBRC 15454 sequence1- whole genome shotgun sequence	1141424	1141392
>Bifidobacterium_GCA_003429385_43_36_1607202_1607237	20	8	CCCCATACGTGCCGGCGACCACGACGCATCCGTCGA	36	0.509505	Bradyrhizobium diazoefficiens strain 110spc4 chromosome- complete genome	3201216	3201182
>Bifidobacterium_GCA_003671995_2_31_1656492_1656522	21	5	GTATGAAGGCGGTGGCCACGTCGAAGACGCC	31	0.0566123	Terracoccus luteus strain DSM 44267 Ga0197499_11- whole genome shotgun sequence	162715	162687
>Bifidobacterium_GCA_003671995_2_31_1656492_1656522	21	5	GTATGAAGGCGGTGGCCACGTCGAAGACGCC	31	0.169837	Haloterrigena hispanica strain DSM 18328 Ga0242599_101- whole genome shotgun sequence	461995	462024
>Bifidobacterium_GCA_003671995_2_31_1656492_1656522	21	5	GTATGAAGGCGGTGGCCACGTCGAAGACGCC	31	0.509511	Thermococcus indicus strain IOH1 chromosome- complete genome	325940	325970
>Bifidobacterium_GCA_003671995_3_32_1656552_1656583	20	6	AGCGACGACCCACAGCCGACGGCCGTCCCCAA	32	0.0566122	Streptomyces cellostaticus strain DSM 40189 PRJNA299219_s005- whole genome shotgun sequence	300880	300852
>Bifidobacterium_GCA_003671995_3_32_1656552_1656583	20	6	AGCGACGACCCACAGCCGACGGCCGTCCCCAA	32	0.50951	Pseudomonas viciae strain 11K1 chromosome- complete genome	2455061	2455091
>Bifidobacterium_GCA_003671995_7_32_1656796_1656827	24	4	TACGGCGATGTCGCGCTCAAGGACCTGCCCGC	32	0.0188707	Rathayibacter iranicus strain NCCPB 2253 chromosome- complete genome	306319	306350
>Bifidobacterium_GCA_003671995_7_32_1656796_1656827	22	5	TACGGCGATGTCGCGCTCAAGGACCTGCCCGC	32	0.0188707	Saccharothrix variisporea strain DSM 43911 Ga0197496_11- whole genome shotgun sequence	8562652	8562623
>Bifidobacterium_GCA_003671995_7_32_1656796_1656827	22	5	TACGGCGATGTCGCGCTCAAGGACCTGCCCGC	32	0.0188707	Pseudonocardia autotrophica strain NBRC 12743 chromosome- complete genome	3159117	3159088
>Bifidobacterium_GCA_003671995_7_32_1656796_1656827	20	6	TACGGCGATGTCGCGCTCAAGGACCTGCCCGC	32	0.50951	Pseudonocardia autotrophica strain NBRC 12743 chromosome- complete genome	4923778	4923748
>Bifidobacterium_GCA_003671995_7_32_1656796_1656827	20	6	TACGGCGATGTCGCGCTCAAGGACCTGCCCGC	32	0.0566122	Natronococcus occultus SP4- complete sequence	342218	342246
>Bifidobacterium_GCA_003671995_7_32_1656796_1656827	22	5	TACGGCGATGTCGCGCTCAAGGACCTGCCCGC	32	0.0566122	Nonomuraea polychroma strain DSM 43925 Ga0197504_11- whole genome shotgun sequence	671768	671798
>Bifidobacterium_GCA_003671995_7_32_1656796_1656827	20	6	TACGGCGATGTCGCGCTCAAGGACCTGCCCGC	32	0.169837	Acetobacter cerevisiae strain LMG 1625 LMG1625_16- whole genome shotgun sequence	80334	80363
>Bifidobacterium_GCA_003671995_7_32_1656796_1656827	22	5	TACGGCGATGTCGCGCTCAAGGACCTGCCCGC	32	0.169837	Kitasatospora atroaurantiaca strain DSM 41649 Ga0197563_11- whole genome shotgun sequence	3987500	3987469
>Bifidobacterium_GCA_003671995_7_32_1656796_1656827	22	5	TACGGCGATGTCGCGCTCAAGGACCTGCCCGC	32	0.169837	Rathayibacter rathayi strain DSM 7485 chromosome- complete genome	786997	787028
>Bifidobacterium_GCA_003671995_7_32_1656796_1656827	22	5	TACGGCGATGTCGCGCTCAAGGACCTGCCCGC	32	0.169837	Kitasatospora cineracea strain DSM 44780 Ga0197500_11- whole genome shotgun sequence	1451580	1451611
>Bifidobacterium_GCA_003671995_7_32_1656796_1656827	20	6	TACGGCGATGTCGCGCTCAAGGACCTGCCCGC	32	0.50951	Gordonia paraffinivorans strain 3012STDY6756503- whole genome shotgun sequence	89120	89150
>Bifidobacterium_GCA_003671995_7_32_1656796_1656827	20	6	TACGGCGATGTCGCGCTCAAGGACCTGCCCGC	32	0.50951	Nonomuraea diastatica strain KC712 NODE_111_length_34357_cov_25.3- whole genome shotgun sequence	11663	11693
>Bifidobacterium_GCA_003671995_7_32_1656796_1656827	20	6	TACGGCGATGTCGCGCTCAAGGACCTGCCCGC	32	0.50951	Ilumatobacter fluminis strain DSM 18936 Ga0074717_11- whole genome shotgun sequence	4632382	4632412
>Bifidobacterium_GCA_003671995_7_32_1656796_1656827	20	6	TACGGCGATGTCGCGCTCAAGGACCTGCCCGC	32	0.50951	Nocardioides oleivorans strain CGMCC 4.6882 NODE_1_length_3298636_cov_122.734134- whole genome shotgun sequence	3295894	3295864
>Bifidobacterium_GCA_003671995_7_32_1656796_1656827	20	6	TACGGCGATGTCGCGCTCAAGGACCTGCCCGC	32	0.50951	Xylanimonas allomyrinae strain 2JSPR-7 chromosome- complete genome	1361661	1361691
>Bifidobacterium_GCA_003671995_7_32_1656796_1656827	20	6	TACGGCGATGTCGCGCTCAAGGACCTGCCCGC	32	0.50951	Nocardia alba strain DSM 44684 Ga0244504_102- whole genome shotgun sequence	1000783	1000753
>Bifidobacterium_GCA_003671995_7_32_1656796_1656827	20	6	TACGGCGATGTCGCGCTCAAGGACCTGCCCGC	32	0.50951	Blastococcus saxobsidens strain DSM 44509 Ga0104556_11- whole genome shotgun sequence	1434484	1434454
>Bifidobacterium_GCA_003671995_7_32_1656796_1656827	20	6	TACGGCGATGTCGCGCTCAAGGACCTGCCCGC	32	0.50951	Mycolicibacterium hassiacum DSM 44199 isolate Mhassiacum chromosome 1- complete sequence	2184022	2183992
>Bifidobacterium_GCA_003671995_9_32_1656918_1656949	20	6	TTGGACGGCACCGTTCGCGCTGGTCGCCCACC	32	0.00209675	Kribbella amoyensis strain DSM 24683 Ga0264281_11- whole genome shotgun sequence	3221778	3221803
>Bifidobacterium_GCA_003671995_10_32_1656979_1657010	20	6	GGTTTGCCGTCCGCGGTGAGCATGCCGGACGC	32	0.169837	Thermobifida cellulosilytica TB100 scaffold2- whole genome shotgun sequence	14094	14065
>Bifidobacterium_GCA_003671995_10_32_1656979_1657010	22	5	GGTTTGCCGTCCGCGGTGAGCATGCCGGACGC	32	0.169837	Streptomyces cellostaticus strain DSM 40189 PRJNA299219_s001- whole genome shotgun sequence	675344	675375
>Bifidobacterium_GCA_003671995_15_32_1657284_1657315	24	4	GAGAGCATGGCGGACGCGATGGACGGCATGAG	32	0.00209675	Serinicoccus chungangensis strain CCUG 59777 chromosome- complete genome	1896129	1896100
>Bifidobacterium_GCA_003671995_29_32_1658246_1658277	20	6	GCAGCGGCGTAGGCAAGGGACTCGGCCTTGCA	32	0.169837	Hwanghaeella grinnelliae strain Gri0909 Gri0909_2- whole genome shotgun sequence	499616	499587
>Bifidobacterium_GCA_003860285_11_35_1673500_1673534	23	6	GCCGCCCTGCACAGGGCCAGCGTCATCAGCCACGA	35	0.0566118	Micromonospora olivasterospora strain DSM 43868 JD77DRAFT_unitig_0_quiver.1- whole genome shotgun sequence	4700855	4700889
>Bifidobacterium_GCA_003860285_11_35_1673500_1673534	21	7	GCCGCCCTGCACAGGGCCAGCGTCATCAGCCACGA	35	0.0566118	Lacipirellula parvula strain PX69 chromosome- complete genome	171721	171689
>Bifidobacterium_GCA_003860285_11_35_1673500_1673534	21	7	GCCGCCCTGCACAGGGCCAGCGTCATCAGCCACGA	35	0.169835	Micromonospora sagamiensis strain DSM 43912 JD81DRAFT_unitig_0_quiver.1- whole genome shotgun sequence	1266482	1266515
>Bifidobacterium_GCA_003860285_11_35_1673500_1673534	21	7	GCCGCCCTGCACAGGGCCAGCGTCATCAGCCACGA	35	0.509506	Demequina lutea strain NBRC 106155- whole genome shotgun sequence	114764	114798
>Bifidobacterium_GCA_003860285_11_35_1673500_1673534	21	7	GCCGCCCTGCACAGGGCCAGCGTCATCAGCCACGA	35	0.509506	Sphingomonas desiccabilis strain CP1D NODE_2_length_1156372_cov_67.323254- whole genome shotgun sequence	773346	773312
>Bifidobacterium_GCA_003860285_11_35_1673500_1673534	21	7	GCCGCCCTGCACAGGGCCAGCGTCATCAGCCACGA	35	0.509506	Streptomyces cyaneus strain CGMCC 4.1671 Scaffold2_1- whole genome shotgun sequence	629733	629767
>Bifidobacterium_GCA_003860285_11_35_1673500_1673534	21	7	GCCGCCCTGCACAGGGCCAGCGTCATCAGCCACGA	35	0.509506	Bradyrhizobium guangdongense strain CCBAU 51649 chromosome- complete genome	5951264	5951230
>Bifidobacterium_GCA_003860285_11_35_1673500_1673534	21	7	GCCGCCCTGCACAGGGCCAGCGTCATCAGCCACGA	35	0.509506	Pseudomonas sessilinigenes strain CMR12a chromosome- complete genome	3895191	3895157
>Bifidobacterium_GCA_003860285_13_34_1673635_1673668	22	6	CACCATGCTCGTCCTCGAAGGCGGGACCATGCGA	34	0.0566119	Aerosticca soli strain Dysh456 chromosome- complete genome	1477261	1477229
>Bifidobacterium_GCA_003860285_13_34_1673635_1673668	20	7	CACCATGCTCGTCCTCGAAGGCGGGACCATGCGA	34	0.509507	Luteimonas yindakuii strain 1626 Scaffold1_1- whole genome shotgun sequence	180151	180119
>Bifidobacterium_GCA_003860285_13_34_1673635_1673668	20	7	CACCATGCTCGTCCTCGAAGGCGGGACCATGCGA	34	0.509507	Luteimonas arsenica strain 26-35 Scaffold1_1- whole genome shotgun sequence	645980	645948
>Bifidobacterium_GCA_003860285_15_35_1673768_1673802	25	5	GCGGCTTCGACGGTGAGCAGGATGACGGTGTGGGC	35	0.0062902	Streptomyces capillispiralis strain DSM 41695 Ga0264340_11- whole genome shotgun sequence	8083596	8083630
>Bifidobacterium_GCA_003860285_15_35_1673768_1673802	21	7	GCGGCTTCGACGGTGAGCAGGATGACGGTGTGGGC	35	0.169835	Rariglobus hedericola strain 53C-WASEF NODE_1_length_2445945_cov_106.723303- whole genome shotgun sequence	2127630	2127597
>Bifidobacterium_GCA_003860285_15_35_1673768_1673802	21	7	GCGGCTTCGACGGTGAGCAGGATGACGGTGTGGGC	35	0.169835	Streptomyces phaeolivaceus strain GY16 chromosome- complete genome	9120726	9120693
>Bifidobacterium_GCA_003860285_15_35_1673768_1673802	21	7	GCGGCTTCGACGGTGAGCAGGATGACGGTGTGGGC	35	0.169835	Ilumatobacter fluminis strain DSM 18936 Ga0074717_11- whole genome shotgun sequence	2850741	2850774
>Bifidobacterium_GCA_003860285_15_35_1673768_1673802	21	7	GCGGCTTCGACGGTGAGCAGGATGACGGTGTGGGC	35	0.509506	Tautonia plasticadhaerens strain ElP chromosome- complete genome	4330537	4330503
>Bifidobacterium_GCA_003860285_15_35_1673768_1673802	21	7	GCGGCTTCGACGGTGAGCAGGATGACGGTGTGGGC	35	0.509506	Tautonia plasticadhaerens strain ElP chromosome- complete genome	6904928	6904962
>Bifidobacterium_GCA_003860285_15_35_1673768_1673802	21	7	GCGGCTTCGACGGTGAGCAGGATGACGGTGTGGGC	35	0.509506	Urbifossiella limnaea strain ETA_A1 chromosome- complete genome	3238981	3238947
>Bifidobacterium_GCA_003860285_15_35_1673768_1673802	21	7	GCGGCTTCGACGGTGAGCAGGATGACGGTGTGGGC	35	0.509506	Egicoccus halophilus strain EGI 80432 chromosome- complete genome	713667	713633
>Bifidobacterium_GCA_003860285_15_35_1673768_1673802	21	7	GCGGCTTCGACGGTGAGCAGGATGACGGTGTGGGC	35	0.509506	Bordetella bronchiseptica strain NCTC10543 chromosome 1- complete sequence	4694544	4694510
>Bifidobacterium_GCA_003860285_15_35_1673768_1673802	21	7	GCGGCTTCGACGGTGAGCAGGATGACGGTGTGGGC	35	0.509506	Streptomyces fungicidicus strain TXX3120 chromosome- complete genome	4538364	4538330
>Bifidobacterium_GCA_003860285_15_35_1673768_1673802	21	7	GCGGCTTCGACGGTGAGCAGGATGACGGTGTGGGC	35	0.509506	Moorella stamsii strain DSM 26217 MOST_contig000072- whole genome shotgun sequence	55802	55768
>Bifidobacterium_GCA_003860285_15_35_1673768_1673802	21	7	GCGGCTTCGACGGTGAGCAGGATGACGGTGTGGGC	35	0.509506	Azospirillum palustre strain B2 Scaffold_07- whole genome shotgun sequence	178481	178515
>Bifidobacterium_GCA_003860285_19_34_1674039_1674072	20	7	CCGCGATTGATGGCGATGTTGGCGATGAGCTCCG	34	0.169836	Thermobifida fusca strain UPMC 901 chromosome- complete genome	2578027	2577996
>Bifidobacterium_GCA_003860285_19_34_1674039_1674072	22	6	CCGCGATTGATGGCGATGTTGGCGATGAGCTCCG	34	0.169836	Stella humosa strain DSM 5900 Ga0244656_101- whole genome shotgun sequence	252141	252108
>Bifidobacterium_GCA_003860285_19_34_1674039_1674072	20	7	CCGCGATTGATGGCGATGTTGGCGATGAGCTCCG	34	0.509507	Myxococcus stipitatus DSM 14675- complete sequence	9628195	9628227
>Bifidobacterium_GCA_003860285_19_34_1674039_1674072	20	7	CCGCGATTGATGGCGATGTTGGCGATGAGCTCCG	34	0.509507	Ralstonia pseudosolanacearum strain RS 476 chromosome- complete genome	1515262	1515230
>Bifidobacterium_GCA_003860285_24_34_1674376_1674409	20	7	TGATTTCGGTTGCCGCCGCCTGCCGCGCCTTAAG	34	0.509507	Cupriavidus necator H16 chromosome 2- complete sequence	2179480	2179512
>Bifidobacterium_GCA_003860285_28_36_1674644_1674679	22	7	GGCCGACCACAAGGCCACCGGCAGCATGGACGCGGA	36	0.00629018	Streptomyces capillispiralis strain DSM 41695 Ga0264340_11- whole genome shotgun sequence	1927303	1927271
>Bifidobacterium_GCA_003860285_28_36_1674644_1674679	22	7	GGCCGACCACAAGGCCACCGGCAGCATGGACGCGGA	36	0.0188705	Nocardioides oleivorans strain CGMCC 4.6882 NODE_1_length_3298636_cov_122.734134- whole genome shotgun sequence	382800	382767
>Bifidobacterium_GCA_003860285_28_36_1674644_1674679	20	8	GGCCGACCACAAGGCCACCGGCAGCATGGACGCGGA	36	0.0566116	Rhodoferax aquaticus strain Gr-4 chromosome- complete genome	3290090	3290122
>Bifidobacterium_GCA_003860285_28_36_1674644_1674679	20	8	GGCCGACCACAAGGCCACCGGCAGCATGGACGCGGA	36	0.0566116	Micromonospora sagamiensis strain DSM 43912 JD81DRAFT_unitig_0_quiver.1- whole genome shotgun sequence	6188952	6188984
>Bifidobacterium_GCA_003860285_28_36_1674644_1674679	20	8	GGCCGACCACAAGGCCACCGGCAGCATGGACGCGGA	36	0.0566116	Streptomyces cyaneochromogenes strain MK-45 chromosome- complete genome	9344942	9344974
>Bifidobacterium_GCA_003860285_28_36_1674644_1674679	22	7	GGCCGACCACAAGGCCACCGGCAGCATGGACGCGGA	36	0.0566116	Actinomadura pelletieri DSM 43383 Ga0170373_102- whole genome shotgun sequence	588581	588547
>Bifidobacterium_GCA_003860285_28_36_1674644_1674679	22	7	GGCCGACCACAAGGCCACCGGCAGCATGGACGCGGA	36	0.0566116	Solirubrobacter pauli strain DSM 14954 Ga0183450_11- whole genome shotgun sequence	872954	872988
>Bifidobacterium_GCA_003860285_28_36_1674644_1674679	22	7	GGCCGACCACAAGGCCACCGGCAGCATGGACGCGGA	36	0.169835	Streptomyces africanus strain NRRL B-24243 NRRL_B-24243_contig_59- whole genome shotgun sequence	51586	51621
>Bifidobacterium_GCA_003860285_28_36_1674644_1674679	22	7	GGCCGACCACAAGGCCACCGGCAGCATGGACGCGGA	36	0.169835	Streptomyces marianii strain ICN19 unitig_0_consensus- whole genome shotgun sequence	1104207	1104172
>Bifidobacterium_GCA_003860285_28_36_1674644_1674679	20	8	GGCCGACCACAAGGCCACCGGCAGCATGGACGCGGA	36	0.169835	Glutamicibacter creatinolyticus strain LGCM 259 chromosome- complete genome	174830	174863
>Bifidobacterium_GCA_003860285_28_36_1674644_1674679	20	8	GGCCGACCACAAGGCCACCGGCAGCATGGACGCGGA	36	0.169835	Kitasatospora atroaurantiaca strain DSM 41649 Ga0197563_11- whole genome shotgun sequence	2467214	2467181
>Bifidobacterium_GCA_003860285_28_36_1674644_1674679	22	7	GGCCGACCACAAGGCCACCGGCAGCATGGACGCGGA	36	0.169835	Streptomyces bauhiniae strain Bv016 NODE_2_length_1017703_cov_71.389109- whole genome shotgun sequence	154115	154080
>Bifidobacterium_GCA_003860285_28_36_1674644_1674679	22	7	GGCCGACCACAAGGCCACCGGCAGCATGGACGCGGA	36	0.169835	Actinomyces procaprae strain dk561 chromosome- complete genome	2093375	2093340
>Bifidobacterium_GCA_003860285_28_36_1674644_1674679	20	8	GGCCGACCACAAGGCCACCGGCAGCATGGACGCGGA	36	0.169835	Streptomyces phaeolivaceus strain GY16 chromosome- complete genome	3535951	3535918
>Bifidobacterium_GCA_003860285_28_36_1674644_1674679	20	8	GGCCGACCACAAGGCCACCGGCAGCATGGACGCGGA	36	0.169835	Mycobacteroides abscessus strain GZ002 chromosome- complete genome	3615793	3615826
>Bifidobacterium_GCA_003860285_28_36_1674644_1674679	20	8	GGCCGACCACAAGGCCACCGGCAGCATGGACGCGGA	36	0.169835	Micromonospora costi strain CS1-12 contig0001- whole genome shotgun sequence	1880301	1880268
>Bifidobacterium_GCA_003860285_28_36_1674644_1674679	20	8	GGCCGACCACAAGGCCACCGGCAGCATGGACGCGGA	36	0.509505	Serinicoccus chungangensis strain CCUG 59777 chromosome- complete genome	844333	844367
>Bifidobacterium_GCA_003860285_28_36_1674644_1674679	20	8	GGCCGACCACAAGGCCACCGGCAGCATGGACGCGGA	36	0.509505	Gordonia paraffinivorans strain 3012STDY6756503- whole genome shotgun sequence	1000192	1000226
>Bifidobacterium_GCA_003860285_28_36_1674644_1674679	20	8	GGCCGACCACAAGGCCACCGGCAGCATGGACGCGGA	36	0.509505	Saccharopolyspora elongata strain 7K502 NODE_84_length_38756_cov_112.606- whole genome shotgun sequence	7488	7522
>Bifidobacterium_GCA_003860285_28_36_1674644_1674679	20	8	GGCCGACCACAAGGCCACCGGCAGCATGGACGCGGA	36	0.509505	[Erwinia] mediterraneensis strain Marseille-P5165- whole genome shotgun sequence	898977	899011
>Bifidobacterium_GCA_003860285_28_36_1674644_1674679	20	8	GGCCGACCACAAGGCCACCGGCAGCATGGACGCGGA	36	0.509505	Nonomuraea polychroma strain DSM 43925 Ga0197504_11- whole genome shotgun sequence	1083646	1083680
>Bifidobacterium_GCA_003860285_28_36_1674644_1674679	20	8	GGCCGACCACAAGGCCACCGGCAGCATGGACGCGGA	36	0.509505	Streptomyces aquilus strain GGCR-6 chromosome- complete genome	7909873	7909907
>Bifidobacterium_GCA_003860285_28_36_1674644_1674679	20	8	GGCCGACCACAAGGCCACCGGCAGCATGGACGCGGA	36	0.509505	Micromonospora violae strain DSM 45888 Ga0197538_11- whole genome shotgun sequence	6039853	6039819
>Bifidobacterium_GCA_003860285_28_36_1674644_1674679	20	8	GGCCGACCACAAGGCCACCGGCAGCATGGACGCGGA	36	0.509505	Lacipirellula parvula strain PX69 chromosome- complete genome	5939452	5939486
>Bifidobacterium_GCA_003860285_30_36_1674780_1674815	20	8	GACGCGCCGGTCGATATGCTATGGCCGGGATTTCGG	36	0.509505	Micromonospora taraxaci strain DSM 45885 Ga0310419_11- whole genome shotgun sequence	66371	66405
>Bifidobacterium_GCA_003860285_31_35_1674849_1674883	23	6	CCGCTTCGCGCGCTGGCTGGACGAGCAACGGCAGT	35	0.0188706	Cyanobium gracile PCC 6307- complete sequence	2690307	2690274
>Bifidobacterium_GCA_003860285_31_35_1674849_1674883	21	7	CCGCTTCGCGCGCTGGCTGGACGAGCAACGGCAGT	35	0.169835	Sphingomonas ginkgonis strain HMF7854 contig00001- whole genome shotgun sequence	525217	525184
>Bifidobacterium_GCA_003952825_1_32_1595998_1596029	22	5	ACGACCGCCAACGTCATGCTCCGCATGCTCAA	32	0.169837	Luteimonas arsenica strain 26-35 Scaffold2_1- whole genome shotgun sequence	1072157	1072126
>Bifidobacterium_GCA_003952825_1_32_1595998_1596029	20	6	ACGACCGCCAACGTCATGCTCCGCATGCTCAA	32	0.169837	Bordetella pertussis strain H640 chromosome- complete genome	466455	466484
>Bifidobacterium_GCA_003952825_1_32_1595998_1596029	20	6	ACGACCGCCAACGTCATGCTCCGCATGCTCAA	32	0.169837	Bordetella bronchiseptica strain NCTC10543 chromosome 1- complete sequence	289852	289823
>Bifidobacterium_GCA_003952825_1_32_1595998_1596029	20	6	ACGACCGCCAACGTCATGCTCCGCATGCTCAA	32	0.169837	Serratia quinivorans strain NCTC13188 chromosome 1- complete sequence	1085898	1085869
>Bifidobacterium_GCA_003952825_1_32_1595998_1596029	20	6	ACGACCGCCAACGTCATGCTCCGCATGCTCAA	32	0.169837	Micromonospora pisi strain DSM 45175 Ga0074691_11- whole genome shotgun sequence	3411260	3411289
>Bifidobacterium_GCA_003952825_4_36_1596202_1596237	20	8	CGACCCGTGTCCGGGGCTTTCCGCGTCACGTCCGAG	36	0.169835	Actinocorallia herbida strain DSM 44254 Ga0197506_11- whole genome shotgun sequence	4579126	4579093
>Bifidobacterium_GCA_003952825_5_34_1596271_1596304	20	7	ACGAAAGCCTCGACGTGACGGCCAAGGCCAGCAC	34	0.509507	Nocardioides currus strain IB-3 Nocar-IB3_5- whole genome shotgun sequence	150728	150696
>Bifidobacterium_GCA_003952825_5_34_1596271_1596304	20	7	ACGAAAGCCTCGACGTGACGGCCAAGGCCAGCAC	34	0.509507	Luteimonas gilva strain H23 H23_2- whole genome shotgun sequence	526482	526514
>Bifidobacterium_GCA_003952825_12_33_1596742_1596774	21	6	GGCAAGCGAAATCCTGTGGGCAATGGTCAAAGC	33	0.169836	Streptomyces paromomycinus strain NBRC 15454 sequence1- whole genome shotgun sequence	72108	72077
>Bifidobacterium_GCA_003952825_16_34_1597008_1597041	22	6	CCGGCGGGGTCCAGGCCACTCCGGTCGGGGCCGT	34	0.0566119	Nocardioides currus strain IB-3 Nocar-IB3_4- whole genome shotgun sequence	111174	111206
>Bifidobacterium_GCA_003952825_16_34_1597008_1597041	20	7	CCGGCGGGGTCCAGGCCACTCCGGTCGGGGCCGT	34	0.509507	Nocardioides currus strain IB-3 Nocar-IB3_4- whole genome shotgun sequence	64614	64646
>Bifidobacterium_GCA_003952825_16_34_1597008_1597041	22	6	CCGGCGGGGTCCAGGCCACTCCGGTCGGGGCCGT	34	0.0566119	Kitasatospora cineracea strain DSM 44780 Ga0197500_11- whole genome shotgun sequence	116064	116096
>Bifidobacterium_GCA_003952825_16_34_1597008_1597041	22	6	CCGGCGGGGTCCAGGCCACTCCGGTCGGGGCCGT	34	0.0566119	Thioflavicoccus mobilis 8321- complete sequence	2306003	2305971
>Bifidobacterium_GCA_003952825_16_34_1597008_1597041	20	7	CCGGCGGGGTCCAGGCCACTCCGGTCGGGGCCGT	34	0.169836	Kribbella amoyensis strain DSM 24683 Ga0264281_11- whole genome shotgun sequence	2850455	2850486
>Bifidobacterium_GCA_003952825_16_34_1597008_1597041	22	6	CCGGCGGGGTCCAGGCCACTCCGGTCGGGGCCGT	34	0.169836	Mycolicibacterium nivoides strain DL90 chromosome	936464	936497
>Bifidobacterium_GCA_003952825_16_34_1597008_1597041	22	6	CCGGCGGGGTCCAGGCCACTCCGGTCGGGGCCGT	34	0.169836	Micromonospora sagamiensis strain DSM 43912 JD81DRAFT_unitig_0_quiver.1- whole genome shotgun sequence	2149521	2149488
>Bifidobacterium_GCA_003952825_16_34_1597008_1597041	20	7	CCGGCGGGGTCCAGGCCACTCCGGTCGGGGCCGT	34	0.169836	Streptomyces fungicidicus strain TXX3120 chromosome- complete genome	572907	572876
>Bifidobacterium_GCA_003952825_16_34_1597008_1597041	20	7	CCGGCGGGGTCCAGGCCACTCCGGTCGGGGCCGT	34	0.509507	Kitasatospora atroaurantiaca strain DSM 41649 Ga0197563_11- whole genome shotgun sequence	7251357	7251389
>Bifidobacterium_GCA_003952825_16_34_1597008_1597041	20	7	CCGGCGGGGTCCAGGCCACTCCGGTCGGGGCCGT	34	0.509507	Hymenobacter aquaticus strain JCM 31653 contig2- whole genome shotgun sequence	1480402	1480434
>Bifidobacterium_GCA_003952825_16_34_1597008_1597041	20	7	CCGGCGGGGTCCAGGCCACTCCGGTCGGGGCCGT	34	0.509507	Pusillimonas thiosulfatoxidans strain YE3 chromosome- complete genome	619669	619701
>Bifidobacterium_GCA_003952825_16_34_1597008_1597041	20	7	CCGGCGGGGTCCAGGCCACTCCGGTCGGGGCCGT	34	0.509507	Kitasatospora cineracea strain DSM 44780 Ga0197500_12- whole genome shotgun sequence	262598	262630
>Bifidobacterium_GCA_003952825_16_34_1597008_1597041	20	7	CCGGCGGGGTCCAGGCCACTCCGGTCGGGGCCGT	34	0.509507	Caulobacter flavus strain RHGG3 chromosome- complete genome	2594486	2594518
>Bifidobacterium_GCA_003952825_16_34_1597008_1597041	20	7	CCGGCGGGGTCCAGGCCACTCCGGTCGGGGCCGT	34	0.509507	Actinoplanes teichomyceticus ATCC 31121 chromosome- complete genome	7866101	7866133
>Bifidobacterium_GCA_003952825_16_34_1597008_1597041	20	7	CCGGCGGGGTCCAGGCCACTCCGGTCGGGGCCGT	34	0.509507	Luteimonas lumbrici strain 1.1416 NODE_1- whole genome shotgun sequence	1840652	1840620
>Bifidobacterium_GCA_003952825_16_34_1597008_1597041	20	7	CCGGCGGGGTCCAGGCCACTCCGGTCGGGGCCGT	34	0.509507	Luteimonas granuli strain Gr-4 chromosome- complete genome	1805541	1805509
>Bifidobacterium_GCA_003952825_16_34_1597008_1597041	20	7	CCGGCGGGGTCCAGGCCACTCCGGTCGGGGCCGT	34	0.509507	Luteimonas arsenica strain 26-35 Scaffold2_1- whole genome shotgun sequence	274144	274112
>Bifidobacterium_GCA_003952825_16_34_1597008_1597041	20	7	CCGGCGGGGTCCAGGCCACTCCGGTCGGGGCCGT	34	0.509507	Egicoccus halophilus strain EGI 80432 chromosome- complete genome	1824185	1824153
>Bifidobacterium_GCA_003952825_16_34_1597008_1597041	20	7	CCGGCGGGGTCCAGGCCACTCCGGTCGGGGCCGT	34	0.509507	Brevibacterium linens strain ATCC 19391 chromosome- complete genome	127717	127685
>Bifidobacterium_GCA_003952825_23_37_1597481_1597517	23	7	ACCACAGGTCCGTACTCGGACACCGTTTCGGTGGCGT	37	0.0188705	Maioricimonas rarisocia strain Mal4 chromosome- complete genome	4523046	4523011
>Bifidobacterium_GCA_003952825_32_34_1598085_1598118	20	7	GGGAGGCGGTCGGATAGGCGTTGATGGTGAACTC	34	0.509507	Bradyrhizobium vignae isolate ORS3257 chromosome BRAD3257- complete sequence	7638820	7638852
>Bifidobacterium_GCA_003952825_41_35_1598687_1598721	21	7	CCAAGGCAAGCTTCCAGCCGATCGGTATTACCTAT	35	0.509506	Devosia submarina strain JCM 18935 scaffold1- whole genome shotgun sequence	541118	541084
>Bifidobacterium_GCA_003952825_47_35_1599094_1599128	21	7	TCGTGCAGTGCGACAACCGAGCCGGTGGTGTTGGA	35	0.169835	Aquitalea aquatilis strain THG-DN7.12 chromosome- complete genome	1766931	1766898
>Bifidobacterium_GCA_003952825_50_35_1599297_1599331	21	7	TATTCGCACAAAACAATACCCCCAAACACAAAAAG	35	0.169835	Desulfovibrio ferrophilus strain IS5 chromosome- complete genome	966199	966166
>Bifidobacterium_GCA_003952825_53_35_1599503_1599537	23	6	TCCGCCACCGACGGCATATTCGACACCATCCGCAC	35	0.0188706	Pectobacterium parmentieri strain IFB5427 chromosome- complete genome	4539439	4539472
>Bifidobacterium_GCA_003952825_53_35_1599503_1599537	21	7	TCCGCCACCGACGGCATATTCGACACCATCCGCAC	35	0.0188706	Mycetocola zhadangensis strain ZD1-4 Scaffold1- whole genome shotgun sequence	1204936	1204967
>Bifidobacterium_GCA_003952825_53_35_1599503_1599537	21	7	TCCGCCACCGACGGCATATTCGACACCATCCGCAC	35	0.0566118	Acidipropionibacterium timonense strain Marseille-P4482- whole genome shotgun sequence	2169812	2169780
>Bifidobacterium_GCA_003952825_53_35_1599503_1599537	21	7	TCCGCCACCGACGGCATATTCGACACCATCCGCAC	35	0.169835	Christensenella minuta strain DSM 22607 chromosome- complete genome	1298895	1298928
>Bifidobacterium_GCA_003952825_53_35_1599503_1599537	21	7	TCCGCCACCGACGGCATATTCGACACCATCCGCAC	35	0.169835	Lautropia dentalis strain KCOM 2505 KCOM2505_1- whole genome shotgun sequence	163913	163946
>Bifidobacterium_GCA_003952825_53_35_1599503_1599537	21	7	TCCGCCACCGACGGCATATTCGACACCATCCGCAC	35	0.509506	Streptomyces lasalocidi strain X-537 Scaffold1- whole genome shotgun sequence	5210621	5210655
>Bifidobacterium_GCA_003952825_53_35_1599503_1599537	21	7	TCCGCCACCGACGGCATATTCGACACCATCCGCAC	35	0.509506	Streptomyces griseoviridis strain F1-27 chromosome- complete genome	2986188	2986154
>Bifidobacterium_GCA_003952825_53_35_1599503_1599537	21	7	TCCGCCACCGACGGCATATTCGACACCATCCGCAC	35	0.509506	Streptomyces longwoodensis strain DSM 41677 PRJNA299227_s008- whole genome shotgun sequence	286877	286911
>Bifidobacterium_GCA_003952825_56_32_1599701_1599732	20	6	TCAGACTCGATCTCAATCTCAACCCCGAAGGT	32	0.50951	Sphingomonas baiyangensis strain L-1-4 w-11 NODE_4_length_2628328_cov_351.128296- whole genome shotgun sequence	503735	503765
>Bifidobacterium_GCA_003952825_62_36_1600102_1600137	20	8	CGGGAAACTCAACCGCATCAACAAAAACAGGGACAT	36	0.509505	Algoriphagus antarcticus strain DSM 15986 contig42- whole genome shotgun sequence	62489	62455
>Bifidobacterium_GCA_003952825_63_34_1600171_1600204	24	5	TCGATGCGGCGTTCGCGTTCGCTGGTCTTGCCGA	34	0.0188706	Phreatobacter stygius strain KCTC 52518 chromosome- complete genome	4504295	4504328
>Bifidobacterium_GCA_003952825_63_34_1600171_1600204	20	7	TCGATGCGGCGTTCGCGTTCGCTGGTCTTGCCGA	34	0.0188706	Natronobacterium gregoryi SP2- complete sequence	2812147	2812118
>Bifidobacterium_GCA_003952825_63_34_1600171_1600204	22	6	TCGATGCGGCGTTCGCGTTCGCTGGTCTTGCCGA	34	0.0566119	Rhizobium leguminosarum strain SM52 chrom_SM52- whole genome shotgun sequence	3096858	3096826
>Bifidobacterium_GCA_003952825_63_34_1600171_1600204	22	6	TCGATGCGGCGTTCGCGTTCGCTGGTCTTGCCGA	34	0.0566119	Rhizobium acidisoli strain FH23 chromosome- complete genome	2880869	2880837
>Bifidobacterium_GCA_003952825_63_34_1600171_1600204	22	6	TCGATGCGGCGTTCGCGTTCGCTGGTCTTGCCGA	34	0.0566119	Halopiger aswanensis strain DSM 13151 Ga0074794_101- whole genome shotgun sequence	456647	456615
>Bifidobacterium_GCA_003952825_63_34_1600171_1600204	22	6	TCGATGCGGCGTTCGCGTTCGCTGGTCTTGCCGA	34	0.169836	Thermobacillus composti KWC4- complete sequence	985718	985685
>Bifidobacterium_GCA_003952825_63_34_1600171_1600204	20	7	TCGATGCGGCGTTCGCGTTCGCTGGTCTTGCCGA	34	0.509507	Demequina salsinemoris strain NBRC 105323- whole genome shotgun sequence	112564	112596
>Bifidobacterium_GCA_003952825_63_34_1600171_1600204	20	7	TCGATGCGGCGTTCGCGTTCGCTGGTCTTGCCGA	34	0.509507	Rhizobium glycinendophyticum strain CL12 contig1- whole genome shotgun sequence	2620301	2620269
>Bifidobacterium_GCA_003952825_63_34_1600171_1600204	20	7	TCGATGCGGCGTTCGCGTTCGCTGGTCTTGCCGA	34	0.509507	Rosistilla oblonga strain CA51 chromosome- complete genome	1975769	1975801
>Bifidobacterium_GCA_003952825_63_34_1600171_1600204	20	7	TCGATGCGGCGTTCGCGTTCGCTGGTCTTGCCGA	34	0.509507	Roseitalea porphyridii strain MA7-20 chromosome- complete genome	2235699	2235667
>Bifidobacterium_GCA_003952825_63_34_1600171_1600204	20	7	TCGATGCGGCGTTCGCGTTCGCTGGTCTTGCCGA	34	0.509507	Agromyces fucosus strain CCUG 35506 Scaffold1- whole genome shotgun sequence	250164	250196
>Bifidobacterium_GCA_003952825_63_34_1600171_1600204	20	7	TCGATGCGGCGTTCGCGTTCGCTGGTCTTGCCGA	34	0.509507	Halorussus pelagicus strain RC-68 chromosome- complete genome	1176785	1176753
>Bifidobacterium_GCA_003952825_63_34_1600171_1600204	20	7	TCGATGCGGCGTTCGCGTTCGCTGGTCTTGCCGA	34	0.509507	Pseudomonas orientalis strain 8B chromosome- complete genome	2300150	2300182
>Bifidobacterium_GCA_003952825_63_34_1600171_1600204	20	7	TCGATGCGGCGTTCGCGTTCGCTGGTCTTGCCGA	34	0.509507	Rhizobium mesoamericanum STM3625- whole genome shotgun sequence	3428406	3428438
>Bifidobacterium_GCA_003952825_65_34_1600304_1600337	20	7	TATCCGGCACGCCAGCGTCACGGGAGAGCGTGCA	34	0.509507	Xanthomonas campestris pv. musacearum NCPPB 4379 chromosome- complete genome	349079	349047
>Bifidobacterium_GCA_003952825_65_34_1600304_1600337	20	7	TATCCGGCACGCCAGCGTCACGGGAGAGCGTGCA	34	0.509507	Pseudomonas sessilinigenes strain CMR12a chromosome- complete genome	2778700	2778668
>Bifidobacterium_GCA_003952825_67_36_1600438_1600473	24	6	CTGCCGTGGCAACGGCTCGTGGCCGACGTGGCCGGC	36	0.00629018	Micromonospora taraxaci strain DSM 45885 Ga0310419_11- whole genome shotgun sequence	5208362	5208396
>Bifidobacterium_GCA_003952825_67_36_1600438_1600473	20	8	CTGCCGTGGCAACGGCTCGTGGCCGACGTGGCCGGC	36	0.0188705	Burkholderia stabilis isolate E chromosome II- complete sequence	1934709	1934678
>Bifidobacterium_GCA_003952825_67_36_1600438_1600473	20	8	CTGCCGTGGCAACGGCTCGTGGCCGACGTGGCCGGC	36	0.0188705	Burkholderia contaminans strain CH-1	504023	504054
>Bifidobacterium_GCA_003952825_67_36_1600438_1600473	22	7	CTGCCGTGGCAACGGCTCGTGGCCGACGTGGCCGGC	36	0.0566116	Micromonospora olivasterospora strain DSM 43868 JD77DRAFT_unitig_0_quiver.1- whole genome shotgun sequence	4653232	4653198
>Bifidobacterium_GCA_003952825_67_36_1600438_1600473	20	8	CTGCCGTGGCAACGGCTCGTGGCCGACGTGGCCGGC	36	0.0566116	Luteimonas yindakuii strain 1626 Scaffold1_1- whole genome shotgun sequence	1054100	1054132
>Bifidobacterium_GCA_003952825_67_36_1600438_1600473	20	8	CTGCCGTGGCAACGGCTCGTGGCCGACGTGGCCGGC	36	0.169835	Lacipirellula limnantheis strain I41 chromosome	5788690	5788657
>Bifidobacterium_GCA_003952825_67_36_1600438_1600473	20	8	CTGCCGTGGCAACGGCTCGTGGCCGACGTGGCCGGC	36	0.169835	Saccharothrix australiensis strain DSM 43800 Ga0197483_11- whole genome shotgun sequence	2996643	2996610
>Bifidobacterium_GCA_003952825_67_36_1600438_1600473	22	7	CTGCCGTGGCAACGGCTCGTGGCCGACGTGGCCGGC	36	0.169835	Ramlibacter henchirensis strain DSM 14656 NODE_1_length_2576095_cov_65.406624- whole genome shotgun sequence	819989	820024
>Bifidobacterium_GCA_003952825_67_36_1600438_1600473	20	8	CTGCCGTGGCAACGGCTCGTGGCCGACGTGGCCGGC	36	0.169835	Krasilnikovia cinnamomea strain DSM 45162 Ga0197533_11- whole genome shotgun sequence	4184644	4184677
>Bifidobacterium_GCA_003952825_67_36_1600438_1600473	20	8	CTGCCGTGGCAACGGCTCGTGGCCGACGTGGCCGGC	36	0.169835	Thiocapsa rosea strain DSM 235 Ga0242571_11- whole genome shotgun sequence	3856150	3856183
>Bifidobacterium_GCA_003952825_67_36_1600438_1600473	20	8	CTGCCGTGGCAACGGCTCGTGGCCGACGTGGCCGGC	36	0.509505	Rothia halotolerans strain JCM 31975 NODE_2_length_1054027_cov_241.984- whole genome shotgun sequence	36027	35993
>Bifidobacterium_GCA_003952825_67_36_1600438_1600473	20	8	CTGCCGTGGCAACGGCTCGTGGCCGACGTGGCCGGC	36	0.509505	Saccharospirillum alexandrii strain LZ-5 scaffold1- whole genome shotgun sequence	1711163	1711197
>Bifidobacterium_GCA_003952825_67_36_1600438_1600473	20	8	CTGCCGTGGCAACGGCTCGTGGCCGACGTGGCCGGC	36	0.509505	Pseudonocardia sediminis strain DSM 45779 Ga0197536_11- whole genome shotgun sequence	2126405	2126439
>Bifidobacterium_GCA_003952825_68_35_1600507_1600541	23	6	GTCGCGTCGTCCCGCGCGCGCTCCCACTCCACGCT	35	0.0566118	Streptomyces yokosukanensis strain DSM 40224 PRJNA299221_s010- whole genome shotgun sequence	381445	381411
>Bifidobacterium_GCA_003952825_68_35_1600507_1600541	21	7	GTCGCGTCGTCCCGCGCGCGCTCCCACTCCACGCT	35	0.509506	Halorussus pelagicus strain RC-68 chromosome- complete genome	1579703	1579669
>Bifidobacterium_GCA_003952825_69_35_1600575_1600609	23	6	CCGGTTGGGCGCGCGCCTTCGGCAACCGGCGCGAC	35	0.0566118	Thioflavicoccus mobilis 8321- complete sequence	136240	136206
>Bifidobacterium_GCA_003952825_69_35_1600575_1600609	21	7	CCGGTTGGGCGCGCGCCTTCGGCAACCGGCGCGAC	35	0.0566118	Bradyrhizobium guangzhouense strain CCBAU 51670 chromosome- complete genome	5696990	5696958
>Bifidobacterium_GCA_003952825_69_35_1600575_1600609	21	7	CCGGTTGGGCGCGCGCCTTCGGCAACCGGCGCGAC	35	0.509506	Saccharopolyspora elongata strain 7K502 NODE_54_length_63961_cov_104.747- whole genome shotgun sequence	23501	23535
>Bifidobacterium_GCA_003952825_69_35_1600575_1600609	21	7	CCGGTTGGGCGCGCGCCTTCGGCAACCGGCGCGAC	35	0.509506	Actinobaculum massiliense ACS-171-V-Col2 supercont1.1- whole genome shotgun sequence	1551564	1551530
>Bifidobacterium_GCA_003952825_69_35_1600575_1600609	21	7	CCGGTTGGGCGCGCGCCTTCGGCAACCGGCGCGAC	35	0.509506	Azospirillum cavernae strain K2W22B-5 Segkk0- whole genome shotgun sequence	1689433	1689467
>Bifidobacterium_GCA_003952825_71_33_1600711_1600743	21	6	GTCGTACCGGTGGGCCTTCATCAGGTTGTAACC	33	0.509508	Nesterenkonia natronophila strain M8 NODE_1_length_1083751_cov_25.7724- whole genome shotgun sequence	612715	612683
>Bifidobacterium_GCA_003952825_74_34_1600914_1600947	20	7	CTACGTTTAGTGATTTTAATGATTTGATGACTAA	34	0.509507	Malaciobacter pacificus strain LMG 26638 chromosome- complete genome	2652816	2652784
>Bifidobacterium_GCA_003952825_82_33_1601450_1601482	21	6	CCGCATGCTGGATGTACAAGCCGATCAGGCGTT	33	0.169836	Streptomyces marianii strain ICN19 unitig_0_consensus- whole genome shotgun sequence	6685664	6685633
>Bifidobacterium_GCA_003952825_86_36_1601723_1601758	22	7	AAGTTTTTAATGTTAATAATATCCTCGTACCTATCA	36	0.169835	Acidilutibacter cellobiosedens strain JN-28 chromosome- complete genome	2428144	2428179
>Bifidobacterium_GCA_003952825_86_36_1601723_1601758	20	8	AAGTTTTTAATGTTAATAATATCCTCGTACCTATCA	36	0.509505	Aureibaculum algae strain 10Alg 115 chromosome- complete genome	4090980	4090946
>Bifidobacterium_GCA_005406285_28_28_1850638_1850665	22	3	TGATGGTCAGGGTGCCGTCGGTGGTCGC	28	0.169838	Samsonia erythrinae strain DSM 16730 Ga0244673_102- whole genome shotgun sequence	404189	404162
>Bifidobacterium_GCA_005406285_28_28_1850638_1850665	22	3	TGATGGTCAGGGTGCCGTCGGTGGTCGC	28	0.169838	Mycolicibacterium chitae strain NCTC10485 chromosome 1- complete sequence	925441	925468
>Bifidobacterium_GCA_005406285_28_28_1850638_1850665	22	3	TGATGGTCAGGGTGCCGTCGGTGGTCGC	28	0.169838	Solirubrobacter pauli strain DSM 14954 Ga0183450_12- whole genome shotgun sequence	756122	756149
>Bifidobacterium_GCA_005406285_28_28_1850638_1850665	20	4	TGATGGTCAGGGTGCCGTCGGTGGTCGC	28	0.509515	Egibacter rhizosphaerae strain EGI 80759 chromosome- complete genome	1945431	1945405
>Bifidobacterium_GCA_005406285_28_28_1850638_1850665	20	4	TGATGGTCAGGGTGCCGTCGGTGGTCGC	28	0.509515	Streptomyces brevispora strain DSM 42059 Ga0264373_11- whole genome shotgun sequence	5606632	5606658
>Bifidobacterium_GCA_005406285_28_28_1850638_1850665	20	4	TGATGGTCAGGGTGCCGTCGGTGGTCGC	28	0.509515	Saccharopolyspora elongata strain 7K502 NODE_1_length_351833_cov_110.1- whole genome shotgun sequence	97385	97411
>Bifidobacterium_GCA_005406285_28_28_1850638_1850665	20	4	TGATGGTCAGGGTGCCGTCGGTGGTCGC	28	0.509515	Luteimonas terrae strain THG-MD21 Scaffold1_2- whole genome shotgun sequence	1032249	1032275
>Bifidobacterium_GCA_005406285_28_28_1850638_1850665	20	4	TGATGGTCAGGGTGCCGTCGGTGGTCGC	28	0.509515	Actinocrispum wychmicini strain DSM 45934 Ga0310477_101- whole genome shotgun sequence	880868	880894
>Bifidobacterium_GCA_005406285_28_28_1850638_1850665	20	4	TGATGGTCAGGGTGCCGTCGGTGGTCGC	28	0.509515	Actinokineospora cianjurensis strain DSM 45657 Ga0180969_102- whole genome shotgun sequence	400489	400515
>Bifidobacterium_GCA_009738515_4_37_1663431_1663467	23	7	TACCCAGCGCGCCGTATATCTGAGTCCAGATATTGAG	37	0.0188705	Iodobacter ciconiae strain H11R3 chromosome- complete genome	2361546	2361581
>Bifidobacterium_GCA_009738515_7_35_1663647_1663681	21	7	CTCGACAACGACGGGAACATGCACATCGCACTCGC	35	0.169835	Microbacterium oleivorans strain A9 chromosome- complete genome	1712102	1712135
>Bifidobacterium_GCA_009738515_10_36_1663862_1663897	20	8	ACCGTTCGCTAGCGGTCCTCGCGTCCTGGTCGCTTA	36	0.509505	Frondihabitans australicus strain DSM 17894 Ga0197480_11- whole genome shotgun sequence	2013165	2013131
>Bifidobacterium_GCA_009738515_10_36_1663862_1663897	20	8	ACCGTTCGCTAGCGGTCCTCGCGTCCTGGTCGCTTA	36	0.509505	Frondihabitans australicus strain DSM 17894 Ga0197480_11- whole genome shotgun sequence	3164323	3164357
>Bifidobacterium_GCA_009738515_11_35_1663934_1663968	21	7	CCGGTTGTCCTTTGACTTGACTACGTGGTCGATGA	35	0.509506	Brevibacterium aurantiacum strain SMQ-1419 chromosome- complete genome	302279	302245
>Bifidobacterium_GCA_009738515_16_37_1664292_1664328	21	8	CGCCGCACGGCAACGGCAGCATGGACCGTTGGAACGC	37	0.509503	Indioceanicola profundi strain SCSIO 08040 plasmid unnamed1- complete sequence	709345	709309
>Bifidobacterium_GCA_009738515_22_35_1664729_1664763	21	7	CCGGCCTCGGAATGAGTCGCGGGATAGTCGCGTTC	35	0.0062902	Bradyrhizobium guangdongense strain CCBAU 51649 chromosome- complete genome	4175134	4175104
>Bifidobacterium_GCA_009738515_23_35_1664800_1664834	21	7	TTCTCGCTGATGGGCATCTGGACCACCGCCGACGA	35	0.509506	Pseudoduganella lutea strain DSM 17473 chromosome	5512815	5512781
>Bifidobacterium_GCA_009738515_24_35_1664871_1664905	21	7	TACGTCGAAGTGCCCAATTCCCAGACCAAGGTCGA	35	0.169835	Thermomonas aquatica strain SY21 chromosome- complete genome	2407657	2407624
>Bifidobacterium_GCA_009738515_24_35_1664871_1664905	21	7	TACGTCGAAGTGCCCAATTCCCAGACCAAGGTCGA	35	0.509506	Caulifigura coniformis strain Pan44 chromosome	5975802	5975768
>Bifidobacterium_GCA_009738515_32_36_1665452_1665487	22	7	GGTGTTCAGTTCGGCGGTCTCTGCGTTGCTGTAGTC	36	0.169835	Saccharothrix espanaensis DSM 44229- complete sequence	2716112	2716147
>Bifidobacterium_GCA_009738515_32_36_1665452_1665487	22	7	GGTGTTCAGTTCGGCGGTCTCTGCGTTGCTGTAGTC	36	0.169835	Streptomyces griseorubiginosus strain 3E-1 chromosome- complete genome	436601	436636
>Bifidobacterium_GCA_009738515_32_36_1665452_1665487	22	7	GGTGTTCAGTTCGGCGGTCTCTGCGTTGCTGTAGTC	36	0.169835	Streptomyces dangxiongensis strain Z022 chromosome- complete genome	5556150	5556115
>Bifidobacterium_GCA_009738515_36_36_1665742_1665777	20	8	AAGACTGCTGCAAGACGAGATGGACCGAATGGAGGA	36	0.0566116	Enemella evansiae strain DSM 21351 Ga0215662_101- whole genome shotgun sequence	1261124	1261092
>Bifidobacterium_GCA_009738515_40_35_1666030_1666064	21	7	AAGGGTGATTTGGCGGCCCGCGTGGTCGTCCACTG	35	0.0188706	Steroidobacter agariperforans strain KA5-B Scaffold1_1- whole genome shotgun sequence	807407	807438
>Bifidobacterium_GCA_009738515_42_35_1666174_1666208	23	6	TTGGCGACGGTGGCCCTGAGGTCCTCGCGGCTCGT	35	0.0062902	Pseudonocardia endophytica strain DSM 44969 Ga0197528_12- whole genome shotgun sequence	1620187	1620219
>Bifidobacterium_GCA_009738515_42_35_1666174_1666208	21	7	TTGGCGACGGTGGCCCTGAGGTCCTCGCGGCTCGT	35	0.0188706	Trebonia kvetii strain 15TR583 NODE_3_length_1129685_cov_89.439233- whole genome shotgun sequence	892130	892099
>Bifidobacterium_GCA_009738515_42_35_1666174_1666208	21	7	TTGGCGACGGTGGCCCTGAGGTCCTCGCGGCTCGT	35	0.169835	Bradyrhizobium zhanjiangense strain CCBAU 51778 chromosome- complete genome	3450172	3450139
>Bifidobacterium_GCA_009738515_42_35_1666174_1666208	21	7	TTGGCGACGGTGGCCCTGAGGTCCTCGCGGCTCGT	35	0.169835	Parolsenella catena strain JCM 31932 chromosome- complete genome	640523	640490
>Bifidobacterium_GCA_009738515_42_35_1666174_1666208	21	7	TTGGCGACGGTGGCCCTGAGGTCCTCGCGGCTCGT	35	0.509506	Streptomyces longwoodensis strain DSM 41677 PRJNA299227_s017- whole genome shotgun sequence	184146	184180
>Bifidobacterium_GCA_009738515_43_36_1666245_1666280	20	8	GGGGATTGTTCTTGGGTTTTGTTCTCTTGGGTTTTG	36	0.509505	Enterobacter soli- complete sequence	310902	310936
>Bifidobacterium_GCA_009738515_47_35_1666532_1666566	21	7	CTGGACGGCGAGATCGTCAAGCTCACGACGAACAT	35	0.0188706	Georhizobium profundi strain WS11 chromosome- complete genome	842377	842408
>Bifidobacterium_GCA_009738515_47_35_1666532_1666566	23	6	CTGGACGGCGAGATCGTCAAGCTCACGACGAACAT	35	0.0566118	Lignipirellula cremea strain Pla85_3_4 chromosome- complete genome	7845584	7845550
>Bifidobacterium_GCA_009738515_47_35_1666532_1666566	21	7	CTGGACGGCGAGATCGTCAAGCTCACGACGAACAT	35	0.169835	Urbifossiella limnaea strain ETA_A1 chromosome- complete genome	3497007	3496974
>Bifidobacterium_GCA_009738515_47_35_1666532_1666566	21	7	CTGGACGGCGAGATCGTCAAGCTCACGACGAACAT	35	0.169835	Amycolatopsis thermoflava strain DSM 44348 Ga0197486_11- whole genome shotgun sequence	2392945	2392912
>Bifidobacterium_GCA_009738515_47_35_1666532_1666566	21	7	CTGGACGGCGAGATCGTCAAGCTCACGACGAACAT	35	0.509506	Novosphingobium panipatense strain P5:ABC scaffold25- whole genome shotgun sequence	7546	7512
>Bifidobacterium_GCA_009738515_47_35_1666532_1666566	21	7	CTGGACGGCGAGATCGTCAAGCTCACGACGAACAT	35	0.509506	Bradyrhizobium guangdongense strain CCBAU 51649 chromosome- complete genome	7235787	7235753
>Bifidobacterium_GCA_009738515_49_36_1666676_1666711	20	8	GGGGGTGCGGGTGTCGCCGCCCTCCACTTGTTCTTC	36	0.509505	Saccharopolyspora elongata strain 7K502 NODE_41_length_78493_cov_104.031- whole genome shotgun sequence	25848	25814
>Bifidobacterium_GCA_009738515_49_36_1666676_1666711	20	8	GGGGGTGCGGGTGTCGCCGCCCTCCACTTGTTCTTC	36	0.509505	Nocardioides sambongensis strain KUDC 5002 chromosome- complete genome	2358892	2358926
>Bifidobacterium_GCA_009738515_50_36_1666748_1666783	20	8	AACGTGCGTTTATCGAAAACACGTTGAAGCCGCTGT	36	0.169835	Muricomes intestini strain DSM 29489 Ga0244712_101- whole genome shotgun sequence	154992	155025
>Bifidobacterium_GCA_009738515_50_36_1666748_1666783	20	8	AACGTGCGTTTATCGAAAACACGTTGAAGCCGCTGT	36	0.169835	Acidilutibacter cellobiosedens strain JN-28 chromosome- complete genome	88357	88390
>Bifidobacterium_GCA_009738515_57_36_1667254_1667289	20	8	GGTCGCGTAGGGGAGCCACGCGGAGCCGTTCCAGAA	36	0.169835	Embleya hyalina strain NBRC 13850 sequence13- whole genome shotgun sequence	435142	435175
>Bifidobacterium_GCA_009738515_57_36_1667254_1667289	20	8	GGTCGCGTAGGGGAGCCACGCGGAGCCGTTCCAGAA	36	0.509505	Caulobacter flavus strain RHGG3 chromosome- complete genome	2514037	2514003
>Bifidobacterium_GCA_009738515_58_37_1667326_1667362	21	8	GACCATGGAAGGCGCGCTGGGCAATCTTGAGGCCGCA	37	0.0566115	Parolsenella catena strain JCM 31932 chromosome- complete genome	512440	512474
>Bifidobacterium_GCA_009738515_58_37_1667326_1667362	21	8	GACCATGGAAGGCGCGCTGGGCAATCTTGAGGCCGCA	37	0.0566115	Novosphingobium panipatense strain P5:ABC scaffold2- whole genome shotgun sequence	192734	192700
>Bifidobacterium_GCA_009738515_59_38_1667399_1667436	22	8	GGTCGAACAGGCCGCGCCGCTCGTCGATGTTCCCATTC	38	0.0188704	Mycolicibacterium nivoides strain DL90 chromosome	2445007	2445042
>Bifidobacterium_GCA_009738515_59_38_1667399_1667436	20	9	GGTCGAACAGGCCGCGCCGCTCGTCGATGTTCCCATTC	38	0.0566113	Nocardia asteroides strain NCTC11293 chromosome 1- complete sequence	1497425	1497391
>Bifidobacterium_GCA_009738515_59_38_1667399_1667436	22	8	GGTCGAACAGGCCGCGCCGCTCGTCGATGTTCCCATTC	38	0.169834	Halorubrum ezzemoulense strain Fb21 chromosome- complete genome	286302	286339
>Bifidobacterium_GCA_009738515_59_38_1667399_1667436	22	8	GGTCGAACAGGCCGCGCCGCTCGTCGATGTTCCCATTC	38	0.169834	Sphingomonas baiyangensis strain L-1-4 w-11 NODE_4_length_2628328_cov_351.128296- whole genome shotgun sequence	1102120	1102157
>Bifidobacterium_GCA_009832825_2_30_1830430_1830459	20	5	GATTATCGGAGCCACGTCATCGGCGGCACT	30	0.169837	Dyella soli strain KACC 12747 scaffold1- whole genome shotgun sequence	417709	417682
>Bifidobacterium_GCA_009832825_2_30_1830430_1830459	20	5	GATTATCGGAGCCACGTCATCGGCGGCACT	30	0.169837	Dyella terrae strain KACC 12748 scaffold1- whole genome shotgun sequence	1985265	1985292
>Bifidobacterium_GCA_009832825_3_30_1830496_1830525	22	4	TCTTTGAGAATATATTTCATTAGTGTATCT	30	0.169837	Saccharolobus solfataricus strain SULM chromosome- complete genome	191839	191868
>Bifidobacterium_GCA_009832825_5_30_1830628_1830657	22	4	TCGGTCGACCTGGCTGCCGCGCACGGTGAT	30	0.0566125	Brevibacterium epidermidis NBRC 14811- whole genome shotgun sequence	135696	135668
>Bifidobacterium_GCA_009832825_5_30_1830628_1830657	22	4	TCGGTCGACCTGGCTGCCGCGCACGGTGAT	30	0.169837	Nocardioides seonyuensis strain MMS17-SY207-3 chromosome- complete genome	865069	865098
>Bifidobacterium_GCA_009832825_5_30_1830628_1830657	20	5	TCGGTCGACCTGGCTGCCGCGCACGGTGAT	30	0.509512	Saccharothrix australiensis strain DSM 43800 Ga0197483_11- whole genome shotgun sequence	558859	558831
>Bifidobacterium_GCA_009832825_5_30_1830628_1830657	20	5	TCGGTCGACCTGGCTGCCGCGCACGGTGAT	30	0.509512	Mycolicibacterium hassiacum DSM 44199 isolate Mhassiacum chromosome 1- complete sequence	850071	850043
>Bifidobacterium_GCA_009832825_5_30_1830628_1830657	20	5	TCGGTCGACCTGGCTGCCGCGCACGGTGAT	30	0.509512	Saccharothrix texasensis strain DSM 44231 Ga0197498_11- whole genome shotgun sequence	233937	233909
>Bifidobacterium_GCA_009832825_5_30_1830628_1830657	20	5	TCGGTCGACCTGGCTGCCGCGCACGGTGAT	30	0.509512	Enterovirga rhinocerotis strain DSM 25903 Ga0310539_101- whole genome shotgun sequence	273493	273521
>Bifidobacterium_GCA_009832825_8_30_1830826_1830855	20	5	TCGCCGTCGTGCAGCTCGGTATAGAGATCG	30	0.00629027	Pontiella desulfatans strain F1(T)- whole genome shotgun sequence	1910927	1910951
>Bifidobacterium_GCA_009832825_8_30_1830826_1830855	20	5	TCGCCGTCGTGCAGCTCGGTATAGAGATCG	30	0.509512	Aureimonas frigidaquae strain JCM 14755- whole genome shotgun sequence	68989	69017
>Bifidobacterium_GCA_009832825_9_30_1830892_1830921	20	5	TTTGCGCGCTTTGGTTGCTAATGGCGTTCA	30	0.509512	Parashewanella tropica strain MEBiC05444 chromosome- complete genome	138903	138875
>Bifidobacterium_GCA_009832825_11_30_1831024_1831053	20	5	AATCGGCACACACTCCTTGCTCCCGATTTG	30	0.509512	Bacillus vallismortis strain Bac111 chromosome- complete genome	3764823	3764795
>Bifidobacterium_GCA_009832825_21_30_1831684_1831713	20	5	TAGCCGTCCTTATTGAGCTTGACGAGCGCC	30	0.0566125	Pararobbsia silviterrae strain DHC34 scaffold1- whole genome shotgun sequence	436280	436254
>Bifidobacterium_GCA_009832825_22_30_1831750_1831779	20	5	AGGCCCTCGAGGACCACGACGGGAAGATGA	30	0.509512	Urbifossiella limnaea strain ETA_A1 chromosome- complete genome	969904	969876
>Bifidobacterium_GCA_009832825_26_30_1832014_1832043	22	4	TCGCAGCTCGACCTGCTGCACCGGCTCACC	30	0.0566125	Georgenia yuyongxinii strain Z443 chromosome- complete genome	4150315	4150287
>Bifidobacterium_GCA_009832825_26_30_1832014_1832043	22	4	TCGCAGCTCGACCTGCTGCACCGGCTCACC	30	0.0566125	Ornithinimicrobium flavum strain CPCC 203535 chromosome- complete genome	3695304	3695276
>Bifidobacterium_GCA_009832825_26_30_1832014_1832043	22	4	TCGCAGCTCGACCTGCTGCACCGGCTCACC	30	0.0566125	Pseudonocardia sediminis strain DSM 45779 Ga0197536_11- whole genome shotgun sequence	3056816	3056844
>Bifidobacterium_GCA_009832825_26_30_1832014_1832043	20	5	TCGCAGCTCGACCTGCTGCACCGGCTCACC	30	0.169837	Vallicoccus soli strain YIM 75000 Scaffold1- whole genome shotgun sequence	809926	809953
>Bifidobacterium_GCA_009832825_26_30_1832014_1832043	20	5	TCGCAGCTCGACCTGCTGCACCGGCTCACC	30	0.169837	Streptomyces dangxiongensis strain Z022 chromosome- complete genome	6903020	6902993
>Bifidobacterium_GCA_009832825_26_30_1832014_1832043	20	5	TCGCAGCTCGACCTGCTGCACCGGCTCACC	30	0.509512	Trebonia kvetii strain 15TR583 NODE_3_length_1129685_cov_89.439233- whole genome shotgun sequence	243581	243609
>Bifidobacterium_GCA_009832825_26_30_1832014_1832043	20	5	TCGCAGCTCGACCTGCTGCACCGGCTCACC	30	0.509512	Luteimonas granuli strain Gr-4 chromosome- complete genome	1519684	1519712
>Bifidobacterium_GCA_009832825_26_30_1832014_1832043	20	5	TCGCAGCTCGACCTGCTGCACCGGCTCACC	30	0.509512	Streptomyces bauhiniae strain Bv016 NODE_2_length_1017703_cov_71.389109- whole genome shotgun sequence	119043	119071
>Bifidobacterium_GCA_009832825_26_30_1832014_1832043	20	5	TCGCAGCTCGACCTGCTGCACCGGCTCACC	30	0.509512	Xylanimonas allomyrinae strain 2JSPR-7 chromosome- complete genome	210811	210783
>Bifidobacterium_GCA_009832825_26_30_1832014_1832043	20	5	TCGCAGCTCGACCTGCTGCACCGGCTCACC	30	0.509512	Luteimonas arsenica strain 26-35 Scaffold1_1- whole genome shotgun sequence	75490	75462
>Bifidobacterium_GCA_009832825_26_30_1832014_1832043	20	5	TCGCAGCTCGACCTGCTGCACCGGCTCACC	30	0.509512	Cellulomonas telluris strain CPCC 204705 Scaffold1- whole genome shotgun sequence	370469	370441
>Bifidobacterium_GCA_009832825_26_30_1832014_1832043	20	5	TCGCAGCTCGACCTGCTGCACCGGCTCACC	30	0.509512	Salana multivorans strain DSM 13521 Ga0197523_11- whole genome shotgun sequence	1372461	1372433
>Bifidobacterium_GCA_009832825_26_30_1832014_1832043	20	5	TCGCAGCTCGACCTGCTGCACCGGCTCACC	30	0.509512	Marmoricola mangrovicus strain 4Q3S-7 scaffold19- whole genome shotgun sequence	517039	517067
>Bifidobacterium_GCA_011764605_32_29_1810896_1810924	21	4	TCACCATCGAAAAAATCGATGATGAGATT	29	0.169838	Lacinutrix jangbogonensis strain PAMC 27137 ctg7180000000659- whole genome shotgun sequence	7554	7581
>Bifidobacterium_GCA_014334075_9_32_477211_477242	20	6	AACACCGCTGACAACGCGCTTGAGATGGCGCA	32	0.169837	Trebonia kvetii strain 15TR583 NODE_3_length_1129685_cov_89.439233- whole genome shotgun sequence	809985	809956
>Bifidobacterium_GCA_014334075_9_32_477211_477242	20	6	AACACCGCTGACAACGCGCTTGAGATGGCGCA	32	0.50951	Microbacterium wangchenii strain dk512 chromosome- complete genome	2352560	2352530
>Bifidobacterium_GCA_014334075_10_32_477272_477303	20	6	GGCTGGACACCGGTAGCGAAATGGTGACGGTA	32	0.50951	Chitinophaga vietnamensis strain VP 7442- whole genome shotgun sequence	5059328	5059298
>Bifidobacterium_GCA_014334075_15_32_477577_477608	20	6	TACATCATCGCCGCTCTGCACAAGGCCACCGA	32	0.0566122	Mycobacteroides abscessus strain GZ002 chromosome- complete genome	4960471	4960443
>Bifidobacterium_GCA_014334075_15_32_477577_477608	20	6	TACATCATCGCCGCTCTGCACAAGGCCACCGA	32	0.169837	Bradyrhizobium zhanjiangense strain CCBAU 51778 chromosome- complete genome	4409726	4409697
>Bifidobacterium_GCA_014334075_15_32_477577_477608	20	6	TACATCATCGCCGCTCTGCACAAGGCCACCGA	32	0.169837	Mycobacterium pseudoshottsii JCM 15466 chromosome- complete genome	1921949	1921978
>Bifidobacterium_GCA_014334075_15_32_477577_477608	20	6	TACATCATCGCCGCTCTGCACAAGGCCACCGA	32	0.50951	Nocardioides plantarum strain DSM 11054 Scaffold1_1- whole genome shotgun sequence	1425529	1425499
>Bifidobacterium_GCA_014334075_15_32_477577_477608	20	6	TACATCATCGCCGCTCTGCACAAGGCCACCGA	32	0.50951	Actinoplanes brasiliensis strain DSM 43805 Ga0197474_11- whole genome shotgun sequence	802081	802111
>Bifidobacterium_GCA_014334075_15_32_477577_477608	20	6	TACATCATCGCCGCTCTGCACAAGGCCACCGA	32	0.50951	Paucibacter toxinivorans strain DSM 16998 Ga0244532_102- whole genome shotgun sequence	979394	979424
>Bifidobacterium_GCA_014334075_18_32_477760_477791	22	5	TCGCGTCGGCTTCGGTTGGCGTCCGGGTGATC	32	0.169837	Bradyrhizobium vignae isolate ORS3257 chromosome BRAD3257- complete sequence	704344	704313
>Bifidobacterium_GCA_014334075_22_32_478004_478035	20	6	ATCACGTTCATCGACCCGGACGGCGATTACAG	32	0.169837	Achromobacter spanius strain NCTC13519 chromosome 1- complete sequence	4653505	4653534
>Bifidobacterium_GCA_014334075_22_32_478004_478035	20	6	ATCACGTTCATCGACCCGGACGGCGATTACAG	32	0.169837	Streptomyces griseorubiginosus strain 3E-1 chromosome- complete genome	2544351	2544380
>Bifidobacterium_GCA_014334075_22_32_478004_478035	20	6	ATCACGTTCATCGACCCGGACGGCGATTACAG	32	0.50951	Bradyrhizobium zhanjiangense strain CCBAU 51778 chromosome- complete genome	4052697	4052667
>Bifidobacterium_GCA_014334075_22_32_478004_478035	20	6	ATCACGTTCATCGACCCGGACGGCGATTACAG	32	0.50951	Mycobacterium paragordonae strain 49061 chromosome- complete genome	4370059	4370029
>Bifidobacterium_GCA_014334075_22_32_478004_478035	20	6	ATCACGTTCATCGACCCGGACGGCGATTACAG	32	0.50951	Haloplanus aerogenes strain JCM 16430 chromosome- complete genome	2510243	2510213
>Bifidobacterium_GCA_014334075_23_32_478065_478096	20	6	GCCTGCATGCGCCGCGATGTAATCGGGGTCCA	32	0.169837	Singulisphaera acidiphila DSM 18658- complete sequence	5201909	5201938
>Bifidobacterium_GCA_014334075_24_32_478126_478157	20	6	GTCTGCGGCGCTCATGCGGGTGAAACCGACCG	32	0.169837	Glycomyces terrestris strain YIM 121974 Scaffold1- whole genome shotgun sequence	1095041	1095070
>Bifidobacterium_GCA_014334075_25_32_478187_478218	26	3	GCGTCGGCCTCGCCTTCGCGCCCCGGCTGCAG	32	0.00209675	Mesobaculum littorinae strain M0103 scaffold1- whole genome shotgun sequence	294780	294749
>Bifidobacterium_GCA_014334075_25_32_478187_478218	22	5	GCGTCGGCCTCGCCTTCGCGCCCCGGCTGCAG	32	0.0188707	Acidipropionibacterium timonense strain Marseille-P4482- whole genome shotgun sequence	202896	202925
>Bifidobacterium_GCA_014334075_25_32_478187_478218	22	5	GCGTCGGCCTCGCCTTCGCGCCCCGGCTGCAG	32	0.0188707	Terracoccus luteus strain DSM 44267 Ga0197499_11- whole genome shotgun sequence	1321275	1321304
>Bifidobacterium_GCA_014334075_25_32_478187_478218	20	6	GCGTCGGCCTCGCCTTCGCGCCCCGGCTGCAG	32	0.0566122	Bradyrhizobium sacchari strain BR 10556 Ga0314227_102- whole genome shotgun sequence	623302	623330
>Bifidobacterium_GCA_014334075_25_32_478187_478218	22	5	GCGTCGGCCTCGCCTTCGCGCCCCGGCTGCAG	32	0.0566122	Methylobacterium currus strain PR1016A chromosome 2	395616	395646
>Bifidobacterium_GCA_014334075_25_32_478187_478218	22	5	GCGTCGGCCTCGCCTTCGCGCCCCGGCTGCAG	32	0.0566122	Xylanibacterium ulmi strain DSM 16932 Ga0197527_11- whole genome shotgun sequence	3955787	3955817
>Bifidobacterium_GCA_014334075_25_32_478187_478218	20	6	GCGTCGGCCTCGCCTTCGCGCCCCGGCTGCAG	32	0.0566122	Bradyrhizobium zhanjiangense strain CCBAU 51778 chromosome- complete genome	831990	831962
>Bifidobacterium_GCA_014334075_25_32_478187_478218	20	6	GCGTCGGCCTCGCCTTCGCGCCCCGGCTGCAG	32	0.169837	Myxococcus stipitatus DSM 14675- complete sequence	4406697	4406668
>Bifidobacterium_GCA_014334075_25_32_478187_478218	20	6	GCGTCGGCCTCGCCTTCGCGCCCCGGCTGCAG	32	0.169837	Streptomyces marianii strain ICN19 unitig_0_consensus- whole genome shotgun sequence	7573111	7573140
>Bifidobacterium_GCA_014334075_25_32_478187_478218	20	6	GCGTCGGCCTCGCCTTCGCGCCCCGGCTGCAG	32	0.50951	Streptomyces marianii strain ICN19 unitig_0_consensus- whole genome shotgun sequence	3611912	3611882
>Bifidobacterium_GCA_014334075_25_32_478187_478218	22	5	GCGTCGGCCTCGCCTTCGCGCCCCGGCTGCAG	32	0.169837	Pelomonas saccharophila strain DSM 654 Ga0310527_1038- whole genome shotgun sequence	28116	28147
>Bifidobacterium_GCA_014334075_25_32_478187_478218	22	5	GCGTCGGCCTCGCCTTCGCGCCCCGGCTGCAG	32	0.169837	Pelagerythrobacter rhizovicinus strain AY-3R NODE_1_length_1680395_cov_87.018095- whole genome shotgun sequence	313078	313109
>Bifidobacterium_GCA_014334075_25_32_478187_478218	20	6	GCGTCGGCCTCGCCTTCGCGCCCCGGCTGCAG	32	0.169837	Pseudonocardia endophytica strain DSM 44969 Ga0197528_11- whole genome shotgun sequence	415841	415812
>Bifidobacterium_GCA_014334075_25_32_478187_478218	20	6	GCGTCGGCCTCGCCTTCGCGCCCCGGCTGCAG	32	0.169837	Motilibacter rhizosphaerae strain DSM 45622 Ga0310464_102- whole genome shotgun sequence	605871	605900
>Bifidobacterium_GCA_014334075_25_32_478187_478218	20	6	GCGTCGGCCTCGCCTTCGCGCCCCGGCTGCAG	32	0.169837	Streptomyces phaeolivaceus strain GY16 chromosome- complete genome	1053646	1053617
>Bifidobacterium_GCA_014334075_25_32_478187_478218	20	6	GCGTCGGCCTCGCCTTCGCGCCCCGGCTGCAG	32	0.169837	Variovorax gossypii strain DSM 100435 2- whole genome shotgun sequence	903511	903482
>Bifidobacterium_GCA_014334075_25_32_478187_478218	20	6	GCGTCGGCCTCGCCTTCGCGCCCCGGCTGCAG	32	0.169837	Amycolatopsis thermoflava strain DSM 44348 Ga0197486_11- whole genome shotgun sequence	685424	685453
>Bifidobacterium_GCA_014334075_25_32_478187_478218	20	6	GCGTCGGCCTCGCCTTCGCGCCCCGGCTGCAG	32	0.169837	Ralstonia pseudosolanacearum strain RS 476 chromosome- complete genome	2703709	2703680
>Bifidobacterium_GCA_014334075_25_32_478187_478218	20	6	GCGTCGGCCTCGCCTTCGCGCCCCGGCTGCAG	32	0.169837	Streptomyces paromomycinus strain NBRC 15454 sequence1- whole genome shotgun sequence	4910852	4910881
>Bifidobacterium_GCA_014334075_25_32_478187_478218	22	5	GCGTCGGCCTCGCCTTCGCGCCCCGGCTGCAG	32	0.169837	Sphingomonas edaphi strain DAC4 contig1- whole genome shotgun sequence	753542	753511
>Bifidobacterium_GCA_014334075_25_32_478187_478218	20	6	GCGTCGGCCTCGCCTTCGCGCCCCGGCTGCAG	32	0.50951	Paraburkholderia monticola strain JC2948 10.BMJC2948.1.00038- whole genome shotgun sequence	175842	175812
>Bifidobacterium_GCA_014334075_25_32_478187_478218	20	6	GCGTCGGCCTCGCCTTCGCGCCCCGGCTGCAG	32	0.50951	Kribbella soli strain KCTC 29219 NODE_3_length_1691475_cov_12.6706_ID_887- whole genome shotgun sequence	1507973	1507943
>Bifidobacterium_GCA_014334075_25_32_478187_478218	20	6	GCGTCGGCCTCGCCTTCGCGCCCCGGCTGCAG	32	0.50951	Microbacterium sediminis strain YLB-01 chromosome- complete genome	2443736	2443766
>Bifidobacterium_GCA_014334075_25_32_478187_478218	20	6	GCGTCGGCCTCGCCTTCGCGCCCCGGCTGCAG	32	0.50951	Cellulomonas shaoxiangyii strain Z28 chromosome- complete genome	1322058	1322028
>Bifidobacterium_GCA_014334075_25_32_478187_478218	20	6	GCGTCGGCCTCGCCTTCGCGCCCCGGCTGCAG	32	0.50951	Actinoplanes brasiliensis strain DSM 43805 Ga0197474_11- whole genome shotgun sequence	985537	985507
>Bifidobacterium_GCA_014334075_25_32_478187_478218	20	6	GCGTCGGCCTCGCCTTCGCGCCCCGGCTGCAG	32	0.50951	Luteimonas arsenica strain 26-35 Scaffold1_1- whole genome shotgun sequence	459612	459582
>Bifidobacterium_GCA_014334075_25_32_478187_478218	20	6	GCGTCGGCCTCGCCTTCGCGCCCCGGCTGCAG	32	0.50951	Cellulomonas telluris strain CPCC 204705 Scaffold1- whole genome shotgun sequence	149368	149338
>Bifidobacterium_GCA_014334075_29_32_478431_478462	24	4	GACGCAAACGGCATCGTCCGCGTCGGCCACAC	32	0.0188707	Actinokineospora alba strain DSM 45114 Ga0197470_11- whole genome shotgun sequence	2863344	2863313
>Bifidobacterium_GCA_014334075_29_32_478431_478462	20	6	GACGCAAACGGCATCGTCCGCGTCGGCCACAC	32	0.169837	Saccharopolyspora elongata strain 7K502 NODE_8_length_182409_cov_101.297- whole genome shotgun sequence	64058	64029
>Bifidobacterium_GCA_014334075_29_32_478431_478462	20	6	GACGCAAACGGCATCGTCCGCGTCGGCCACAC	32	0.50951	Streptomyces bauhiniae strain Bv016 NODE_1_length_1129882_cov_74.207510- whole genome shotgun sequence	80351	80321
>Bifidobacterium_GCA_014334075_29_32_478431_478462	20	6	GACGCAAACGGCATCGTCCGCGTCGGCCACAC	32	0.50951	Streptomyces griseoviridis strain F1-27 chromosome- complete genome	7628047	7628017
>Bifidobacterium_GCA_014334075_34_32_478736_478767	20	6	TCCTGAATGCGATGAGGGCGGTGGACGCTGTA	32	0.50951	Pseudoxanthobacter soli DSM 19599- whole genome shotgun sequence	460772	460742
>Bifidobacterium_GCA_014334075_36_32_478858_478889	22	5	GCCGGCGCCGACATGAAGGAGCTGAAGGAGGT	32	0.00629024	Pigmentiphaga kullae strain K24 Ga0310531_12- whole genome shotgun sequence	1792387	1792359
>Bifidobacterium_GCA_014334075_36_32_478858_478889	22	5	GCCGGCGCCGACATGAAGGAGCTGAAGGAGGT	32	0.00629024	Corynebacterium xerosis strain GS 1 chromosome- complete genome	2530532	2530560
>Bifidobacterium_GCA_014334075_36_32_478858_478889	22	5	GCCGGCGCCGACATGAAGGAGCTGAAGGAGGT	32	0.0188707	Methanocella paludicola SANAE- complete sequence	2913166	2913195
>Bifidobacterium_GCA_014334075_36_32_478858_478889	20	6	GCCGGCGCCGACATGAAGGAGCTGAAGGAGGT	32	0.169837	Methanocella paludicola SANAE- complete sequence	623145	623174
>Bifidobacterium_GCA_014334075_36_32_478858_478889	20	6	GCCGGCGCCGACATGAAGGAGCTGAAGGAGGT	32	0.0566122	Serinicoccus chungangensis strain CCUG 59777 chromosome- complete genome	699173	699201
>Bifidobacterium_GCA_014334075_36_32_478858_478889	20	6	GCCGGCGCCGACATGAAGGAGCTGAAGGAGGT	32	0.0566122	Gordonia alkanivorans strain YC-RL2 chromosome- complete genome	2473538	2473566
>Bifidobacterium_GCA_014334075_36_32_478858_478889	20	6	GCCGGCGCCGACATGAAGGAGCTGAAGGAGGT	32	0.0566122	Kitasatospora cineracea strain DSM 44780 Ga0197500_12- whole genome shotgun sequence	690354	690382
>Bifidobacterium_GCA_014334075_36_32_478858_478889	20	6	GCCGGCGCCGACATGAAGGAGCTGAAGGAGGT	32	0.169837	Rhodoferax sediminis strain CHu59-6-5 chromosome- complete genome	3265104	3265075
>Bifidobacterium_GCA_014334075_36_32_478858_478889	22	5	GCCGGCGCCGACATGAAGGAGCTGAAGGAGGT	32	0.169837	Nonomuraea longispora strain KC201 NODE_369_length_3730_cov_14.1082- whole genome shotgun sequence	536	505
>Bifidobacterium_GCA_014334075_36_32_478858_478889	22	5	GCCGGCGCCGACATGAAGGAGCTGAAGGAGGT	32	0.169837	Gryllotalpicola protaetiae strain 2DFW10M-5 chromosome- complete genome	619309	619340
>Bifidobacterium_GCA_014334075_36_32_478858_478889	20	6	GCCGGCGCCGACATGAAGGAGCTGAAGGAGGT	32	0.169837	Luteococcus japonicus strain DSM 10546 Ga0197516_11- whole genome shotgun sequence	1145220	1145191
>Bifidobacterium_GCA_014334075_36_32_478858_478889	22	5	GCCGGCGCCGACATGAAGGAGCTGAAGGAGGT	32	0.169837	Indioceanicola profundi strain SCSIO 08040 chromosome- complete genome	813586	813617
>Bifidobacterium_GCA_014334075_36_32_478858_478889	22	5	GCCGGCGCCGACATGAAGGAGCTGAAGGAGGT	32	0.169837	Streptomyces cavourensis strain 1AS2a chromosome- complete genome	2841121	2841090
>Bifidobacterium_GCA_014334075_36_32_478858_478889	20	6	GCCGGCGCCGACATGAAGGAGCTGAAGGAGGT	32	0.50951	Kribbella capetownensis strain YM53 NODE_1_length_2063845_cov_15.3322_ID_2045- whole genome shotgun sequence	1631212	1631242
>Bifidobacterium_GCA_014334075_36_32_478858_478889	20	6	GCCGGCGCCGACATGAAGGAGCTGAAGGAGGT	32	0.50951	Microbacterium wangchenii strain dk512 chromosome- complete genome	2630901	2630871
>Bifidobacterium_GCA_014334075_36_32_478858_478889	20	6	GCCGGCGCCGACATGAAGGAGCTGAAGGAGGT	32	0.50951	Enemella evansiae strain DSM 21351 Ga0215662_101- whole genome shotgun sequence	920596	920566
>Bifidobacterium_GCA_014334075_36_32_478858_478889	20	6	GCCGGCGCCGACATGAAGGAGCTGAAGGAGGT	32	0.50951	Aliishimia ponticola strain MYP11 contig1- whole genome shotgun sequence	508768	508798
>Bifidobacterium_GCA_014334075_36_32_478858_478889	20	6	GCCGGCGCCGACATGAAGGAGCTGAAGGAGGT	32	0.50951	Micromonospora kangleipakensis strain DSM 45612 Ga0197552_11- whole genome shotgun sequence	3786127	3786157
>Bifidobacterium_GCA_014334075_37_32_478919_478950	20	6	GACGTGGCCTCCATGGGACAGAAGCTCGCCGA	32	0.0566122	Sphingosinicella microcystinivorans strain DSM 19791 Ga0244538_101- whole genome shotgun sequence	446917	446889
>Bifidobacterium_GCA_014334075_37_32_478919_478950	22	5	GACGTGGCCTCCATGGGACAGAAGCTCGCCGA	32	0.169837	Actinomyces qiguomingii strain actinomyces sp. 410 chromosome- complete genome	2392180	2392149
>Bifidobacterium_GCA_014334075_37_32_478919_478950	20	6	GACGTGGCCTCCATGGGACAGAAGCTCGCCGA	32	0.50951	Brevibacterium linens strain ATCC 19391 chromosome- complete genome	19684	19654
>Bifidobacterium_GCA_014334075_42_32_479224_479255	22	5	ACGTTGCTCAAGGCGTTGCGTGCGACCGCCGG	32	0.00629024	Actinocorallia herbida strain DSM 44254 Ga0197506_11- whole genome shotgun sequence	2167910	2167882
>Bifidobacterium_GCA_014334075_42_32_479224_479255	22	5	ACGTTGCTCAAGGCGTTGCGTGCGACCGCCGG	32	0.0566122	Saccharothrix variisporea strain DSM 43911 Ga0197496_11- whole genome shotgun sequence	2517293	2517263
>Bifidobacterium_GCA_014334075_42_32_479224_479255	20	6	ACGTTGCTCAAGGCGTTGCGTGCGACCGCCGG	32	0.169837	Novosphingobium panipatense strain P5:ABC scaffold9- whole genome shotgun sequence	92556	92527
>Bifidobacterium_GCA_014334075_42_32_479224_479255	20	6	ACGTTGCTCAAGGCGTTGCGTGCGACCGCCGG	32	0.50951	Glaciibacter flavus strain YIM 131861 Scaffold1_3- whole genome shotgun sequence	279361	279331
>Bifidobacterium_GCA_014334075_42_32_479224_479255	20	6	ACGTTGCTCAAGGCGTTGCGTGCGACCGCCGG	32	0.50951	Sphingomonas paeninsulae strain YZ-8 chromosome- complete genome	2906832	2906802
>Bifidobacterium_GCA_014334075_44_32_479346_479377	22	5	GAAGCCGCTGATGATGCTGGAGCCTGCGTCGT	32	0.169837	Aerosticca soli strain Dysh456 chromosome- complete genome	2125331	2125362
>Bifidobacterium_GCA_014334075_44_32_479346_479377	20	6	GAAGCCGCTGATGATGCTGGAGCCTGCGTCGT	32	0.50951	Rhizobium tropici CIAT 899 plasmid pRtrCIAT899c- complete sequence	806218	806248
>Bifidobacterium_GCA_014334075_47_32_479529_479560	20	6	TGGCCGCAGAGCTCGCCAAACGACTCAACGAC	32	0.50951	Stieleria neptunia strain Enr13 chromosome	3902825	3902855
>Bifidobacterium_GCA_014334075_48_32_479590_479621	20	6	GAGAGTTAGGCAATGAATAGCATAGCATGGAT	32	0.169837	Maioricimonas rarisocia strain Mal4 chromosome- complete genome	5959989	5960018
>Bifidobacterium_GCA_014334075_52_32_479834_479865	20	6	TGGCCGCAGAACTCGCCAAACGACTCAACGAC	32	0.50951	Brevibacterium linens strain ATCC 19391 chromosome- complete genome	1714573	1714603
>Bifidobacterium_GCA_014334075_54_32_479957_479988	22	5	CTCGCCATGTACGGCGGCGGTACGACCACGCC	32	0.0566122	Caulobacter flavus strain RHGG3 chromosome- complete genome	2221460	2221490
>Bifidobacterium_GCA_014334075_54_32_479957_479988	20	6	CTCGCCATGTACGGCGGCGGTACGACCACGCC	32	0.169837	Microbacterium oleivorans strain A9 chromosome- complete genome	1957140	1957169
>Bifidobacterium_GCA_014334075_54_32_479957_479988	20	6	CTCGCCATGTACGGCGGCGGTACGACCACGCC	32	0.50951	Ramlibacter henchirensis strain DSM 14656 NODE_1_length_2576095_cov_65.406624- whole genome shotgun sequence	1117165	1117135
>Bifidobacterium_GCA_014334075_56_32_480079_480110	20	6	CACACACACGAACAAGACAAGAACAGGACCGA	32	0.50951	Desulfobacter hydrogenophilus strain AcRS1 chromosome	1938731	1938701
>Bifidobacterium_GCA_014334075_63_32_480506_480537	20	6	ACCAAGGTCGAATACGCGGACCTCGTGGAAGT	32	0.50951	Sphingomonas suaedae strain XS-10 chromosome- complete genome	3689080	3689050
>Bifidobacterium_GCA_014334075_63_32_480506_480537	20	6	ACCAAGGTCGAATACGCGGACCTCGTGGAAGT	32	0.50951	Halobellus captivus strain ZY21 scaffold1- whole genome shotgun sequence	821940	821910
>Bifidobacterium_GCA_014334075_65_32_480628_480659	20	6	GTATGTCACAACGGCGGCAGCAACACCGCAAC	32	0.0566122	Mucilaginibacter kameinonensis strain SCK scaffold4- whole genome shotgun sequence	18121	18149
>Bifidobacterium_GCA_014334075_81_32_481604_481635	22	5	GACGTGATGAAGGCGCTCGTGGCCCTCAAGGA	32	0.0188707	Nakamurella antarctica strain S14-144 chromosome- complete genome	53117	53088
>Bifidobacterium_GCA_014334075_81_32_481604_481635	22	5	GACGTGATGAAGGCGCTCGTGGCCCTCAAGGA	32	0.0566122	Oharaeibacter diazotrophicus strain DSM 102969 Ga0244730_101- whole genome shotgun sequence	221001	221031
>Bifidobacterium_GCA_014334075_81_32_481604_481635	22	5	GACGTGATGAAGGCGCTCGTGGCCCTCAAGGA	32	0.169837	Oharaeibacter diazotrophicus strain DSM 102969 Ga0244730_101- whole genome shotgun sequence	217438	217469
>Bifidobacterium_GCA_014334075_81_32_481604_481635	20	6	GACGTGATGAAGGCGCTCGTGGCCCTCAAGGA	32	0.0566122	Brevibacillus marinus strain SCSIO 07484 chromosome- complete genome	1387362	1387390
>Bifidobacterium_GCA_014334075_81_32_481604_481635	22	5	GACGTGATGAAGGCGCTCGTGGCCCTCAAGGA	32	0.169837	Sphingomonas sanguinis NBRC 13937- whole genome shotgun sequence	95909	95878
>Bifidobacterium_GCA_014334075_81_32_481604_481635	20	6	GACGTGATGAAGGCGCTCGTGGCCCTCAAGGA	32	0.169837	Saccharopolyspora antimicrobica strain DSM 45119 Ga0074777_12- whole genome shotgun sequence	1838865	1838836
>Bifidobacterium_GCA_014334075_81_32_481604_481635	22	5	GACGTGATGAAGGCGCTCGTGGCCCTCAAGGA	32	0.169837	Haloplanus aerogenes strain JCM 16430 chromosome- complete genome	1481584	1481615
>Bifidobacterium_GCA_014334075_81_32_481604_481635	20	6	GACGTGATGAAGGCGCTCGTGGCCCTCAAGGA	32	0.50951	Microbacterium sediminis strain YLB-01 chromosome- complete genome	2584550	2584520
>Bifidobacterium_GCA_014334075_81_32_481604_481635	20	6	GACGTGATGAAGGCGCTCGTGGCCCTCAAGGA	32	0.50951	Inhella crocodyli strain CCP-18 NODE_1_length_1705764_cov_98- whole genome shotgun sequence	102188	102218
>Bifidobacterium_GCA_014334075_81_32_481604_481635	20	6	GACGTGATGAAGGCGCTCGTGGCCCTCAAGGA	32	0.50951	Aquabacter cavernae strain Sn-9-2 NODE_1- whole genome shotgun sequence	715731	715701
>Bifidobacterium_GCA_014334075_81_32_481604_481635	20	6	GACGTGATGAAGGCGCTCGTGGCCCTCAAGGA	32	0.50951	Pseudoxanthobacter soli DSM 19599- whole genome shotgun sequence	82232	82202
>Bifidobacterium_GCA_014334075_81_32_481604_481635	20	6	GACGTGATGAAGGCGCTCGTGGCCCTCAAGGA	32	0.50951	Thermus oshimai JL-2- complete sequence	1935571	1935541
>Bifidobacterium_GCA_014334075_86_32_481912_481943	20	6	CACAGGCTTGCCACGATGTCGCTTATGAAGTC	32	0.50951	Pusillimonas thiosulfatoxidans strain YE3 chromosome- complete genome	2256686	2256716
>Bifidobacterium_GCA_014334075_88_32_482034_482065	22	5	CAACCGAAGGCATCGGATACGTCAACCCCGAT	32	0.0566122	Nocardia alba strain DSM 44684 Ga0244504_103- whole genome shotgun sequence	624707	624737
>Bifidobacterium_GCA_014334075_89_32_482095_482126	22	5	CACTACACGCCGGGCCGCGCCGGCCACCGCAT	32	0.0566122	Flaviflexus salsibiostraticola strain KCTC 33148 chromosome- complete genome	1806679	1806709
>Bifidobacterium_GCA_014334075_89_32_482095_482126	20	6	CACTACACGCCGGGCCGCGCCGGCCACCGCAT	32	0.169837	Arenimonas terrae strain R29 R29_1- whole genome shotgun sequence	330544	330515
>Bifidobacterium_GCA_014334075_89_32_482095_482126	20	6	CACTACACGCCGGGCCGCGCCGGCCACCGCAT	32	0.169837	Nonomuraea diastatica strain KC712 NODE_44_length_58864_cov_25.1644- whole genome shotgun sequence	21899	21928
>Bifidobacterium_GCA_014334075_89_32_482095_482126	22	5	CACTACACGCCGGGCCGCGCCGGCCACCGCAT	32	0.169837	Stenotrophomonas nitritireducens strain DSM 12575 contig_18- whole genome shotgun sequence	37127	37096
>Bifidobacterium_GCA_014334075_89_32_482095_482126	20	6	CACTACACGCCGGGCCGCGCCGGCCACCGCAT	32	0.50951	Streptomyces cavourensis strain 1AS2a chromosome- complete genome	4733975	4734005
>Bifidobacterium_GCA_014334075_93_32_482339_482370	22	5	TACGCCAATTGCCTGACCATCGCGCAACGTCT	32	0.169837	Marinobacter alexandrii strain LZ-8 NODE_1- whole genome shotgun sequence	932081	932112
>Bifidobacterium_GCA_014334075_94_32_482400_482431	20	6	CGGTTTCAACGTGTTTTCTATAAACGCGCGTT	32	0.50951	Novosphingobium panipatense strain P5:ABC scaffold10- whole genome shotgun sequence	101002	100972
>Bifidobacterium_GCA_014334075_95_32_482461_482492	20	6	TACGTGCTGTCGGCGTTGCCCTCGGTCGAGGT	32	0.169837	Nocardioides plantarum strain DSM 11054 Scaffold1_1- whole genome shotgun sequence	2106473	2106444
>Bifidobacterium_GCA_014334075_95_32_482461_482492	22	5	TACGTGCTGTCGGCGTTGCCCTCGGTCGAGGT	32	0.169837	Actinoplanes brasiliensis strain DSM 43805 Ga0197474_11- whole genome shotgun sequence	6544289	6544258
>Bifidobacterium_GCA_014334075_95_32_482461_482492	22	5	TACGTGCTGTCGGCGTTGCCCTCGGTCGAGGT	32	0.169837	Kitasatospora cineracea strain DSM 44780 Ga0197500_11- whole genome shotgun sequence	1615025	1615056
[truncated: 24,685 more rows]
